# Supplementary material for: Crystal structure of poly[μ2-aqua-aqua­(μ2-4-nitro-2,5,6-trioxo-1,2,5,6-tetra­hydro­pyridin-3-olato)hemi-μ4-oxalato-barium(II)]
Source: Acta Crystallogr E Crystallogr Commun. 2015 Apr 9;71(Pt 5):459–62. doi: 10.1107/S2056989015006520 (PMC4420117; doi:10.1107/S2056989015006520)
Supplement: Supplementary file 1 [file e-71-00459-sup1.cif]

##############################################################################
#                                                                            #
# This CIF contains the data in a paper accepted for publication in          #
# Acta Crystallographica Section E. It conforms to the requirements of       #
# Notes for Authors for Acta Crystallographica Section E, and has been       #
# peer reviewed under the auspices of the IUCr Commission on Journals.       #
#                                                                            #
# Full details of the Crystallographic Information File format               #
# are given in the paper "The Crystallographic Information File (CIF):       #
# a New Standard Archive File for Crystallography" by S. R. Hall, F. H.      #
# Allen and I. D. Brown [Acta Cryst. (1991), A47, 655-685].                  #
#                                                                            #
# The current version of the core CIF dictionary is obtainable from          #
# ftp://ftp.iucr.org/pub/cif_core.dic.                                       #
#                                                                            #
# Software is freely available for graphical display of the structure(s)     #
# in this CIF. For information consult the CIF software page                 #
# http://www.iucr.org/resources/cif/software.                                #
#                                                                            #
# This file may be used for bona fide research purposes within the           #
# scientific community so long as proper attribution is given to the journal # 
# article from which it was obtained.                                        #
#                                                                            #
##############################################################################
data_I
_database_code_depnum_ccdc_archive 'CCDC 1057170'
_audit_creation_method     SHELXL-2013
_chemical_name_systematic
;\
Poly[\m~2~-aqua-aqua(m~2~-4-nitro-2,5,6-trioxo-1,2,5,6-\
tetrahydropyridin-3-olato)hemi-\m~4~-oxalato-barium(II)]
;
_chemical_name_common     ?
_chemical_formula_moiety     'C12 H10 Ba2 N4 O20'
_chemical_formula_sum     'C12 H10 Ba2 N4 O20'
_chemical_formula_iupac     '[Ba (C5 H N2 O6) (C2 O4)0.5 (H2 O)2]'
_chemical_formula_weight     804.92
_chemical_melting_point     ?
_shelx_space_group_comment
;
The symmetry employed for this shelxl refinement is uniquely defined
by the following loop, which should always be used as a source of
symmetry information in preference to the above space-group names.
They are only intended as comments.
;
_space_group_crystal_system     monoclinic
_space_group_name_H-M_alt     'P 21/c'
_space_group_name_Hall     '-P 2ybc'
loop_
    _space_group_symop_operation_xyz
    'x, y, z'
    '-x, y+1/2, -z+1/2'
    '-x, -y, -z'
    'x, -y-1/2, z-1/2'
_cell_length_a     10.3283(11)
_cell_length_b     7.9868(8)
_cell_length_c     13.0760(14)
_cell_angle_alpha     90
_cell_angle_beta     96.419(2)
_cell_angle_gamma     90
_cell_volume     1071.88(19)
_cell_formula_units_Z     2
_cell_measurement_reflns_used     3977
_cell_measurement_theta_min     2.99
_cell_measurement_theta_max     31.42
_cell_measurement_temperature     296(2)
_exptl_crystal_description     plate
_exptl_crystal_colour     brown
_exptl_crystal_size_max     0.160
_exptl_crystal_size_mid     0.120
_exptl_crystal_size_min     0.030
_exptl_crystal_density_diffrn     2.494
_exptl_crystal_density_meas     ?
_exptl_crystal_density_method     ?
_exptl_crystal_F_000     764
_exptl_absorpt_coefficient_mu     3.764
_exptl_absorpt_correction_type     multi-scan
_exptl_absorpt_process_details
;
(SADABS; Bruker, 2004)
;
_shelx_estimated_absorpt_T_min     0.584
_shelx_estimated_absorpt_T_max     0.895
_exptl_absorpt_correction_T_min     0.5860
_exptl_absorpt_correction_T_max     0.7462
_exptl_special_details
;
;
_diffrn_ambient_temperature     296(2)
_diffrn_radiation_type     MoK\a
_diffrn_radiation_wavelength     0.71073
_diffrn_measurement_device_type     'Bruker APEXII CCD'
_diffrn_measurement_method     '\f and \w scans'
_diffrn_detector_area_resol_mean     ?
_diffrn_reflns_number     11240
_diffrn_reflns_av_R_equivalents     0.0360
_diffrn_reflns_theta_min     2.994
_diffrn_reflns_theta_max     31.521
_diffrn_reflns_theta_full     25.242
_diffrn_measured_fraction_theta_max     0.955
_diffrn_measured_fraction_theta_full     0.997
_diffrn_reflns_limit_h_min     -15
_diffrn_reflns_limit_h_max     14
_diffrn_reflns_limit_k_min     -11
_diffrn_reflns_limit_k_max     11
_diffrn_reflns_limit_l_min     -19
_diffrn_reflns_limit_l_max     18
_refine_special_details     ?
_reflns_number_total     3410
_reflns_number_gt     2692
_reflns_threshold_expression     I>2\s(I)
_refine_ls_structure_factor_coef     Fsqd
_refine_ls_matrix_type     full
_refine_ls_R_factor_all     0.0553
_refine_ls_R_factor_gt     0.0376
_refine_ls_wR_factor_gt     0.0861
_refine_ls_wR_factor_ref     0.0925
_refine_ls_goodness_of_fit_ref     1.054
_refine_ls_restrained_S_all     1.071
_refine_ls_number_reflns     3410
_refine_ls_number_parameters     172
_refine_ls_number_restraints     6
_refine_ls_hydrogen_treatment     constr
_refine_ls_weighting_scheme     calc
_refine_ls_weighting_details
              'w=1/[\s^2^(Fo^2^)+(0.0492P)^2^+0.9998P] where P=(Fo^2^+2Fc^2^)/3'
_atom_sites_solution_hydrogens     mixed
_atom_sites_solution_primary     direct
_atom_sites_solution_secondary     difmap
_refine_ls_shift/su_max     0.000
_refine_ls_shift/su_mean     0.000
_refine_diff_density_max     2.309
_refine_diff_density_min     -1.669
_refine_ls_extinction_method     none
_refine_ls_extinction_coef     .
loop_
    _atom_type_symbol
    _atom_type_description
    _atom_type_scat_dispersion_real
    _atom_type_scat_dispersion_imag
    _atom_type_scat_source
    'C' 'C' 0.0033 0.0016
                         'International Tables Vol C Tables 4.2.6.8 and 6.1.1.4'
    'H' 'H' 0.0000 0.0000
                         'International Tables Vol C Tables 4.2.6.8 and 6.1.1.4'
    'N' 'N' 0.0061 0.0033
                         'International Tables Vol C Tables 4.2.6.8 and 6.1.1.4'
    'O' 'O' 0.0106 0.0060
                         'International Tables Vol C Tables 4.2.6.8 and 6.1.1.4'
    'Ba' 'Ba' -0.3244 2.2819
                         'International Tables Vol C Tables 4.2.6.8 and 6.1.1.4'
_computing_data_collection
;
APEX2 (Bruker, 2004)
;
_computing_cell_refinement
;
SAINT (Bruker, 2004)
;
_computing_data_reduction
;
SAINT (Bruker, 2004)
;
_computing_structure_solution
;
SHELXS97 (Sheldrick, 2008)
;
_computing_structure_refinement
;
SHELXL2013 (Sheldrick, 2015)
;
_computing_molecular_graphics
;
ORTEP (Johnson & Burnett, 1996) and Mercury (Macrae <i>et al.</i>,
2008)
;
_computing_publication_material
;
SHELXTL (Sheldrick, 2008)
;
loop_
    _atom_site_type_symbol
    _atom_site_label
    _atom_site_fract_x
    _atom_site_fract_y
    _atom_site_fract_z
    _atom_site_U_iso_or_equiv
    _atom_site_adp_type
    _atom_site_calc_flag
    _atom_site_occupancy
    _atom_site_disorder_assembly
    _atom_site_disorder_group
    Ba Ba1 -0.00361(2) 0.20711(3) 0.69482(2) 0.01991(8) Uani d 1 . .
    O O1 0.2105(3) -0.4097(4) 0.6917(3) 0.0343(8) Uani d 1 . .
    O O2 0.1678(3) -0.0830(4) 0.6825(3) 0.0295(7) Uani d 1 . .
    O O3 0.6026(3) -0.0297(4) 0.6022(3) 0.0344(8) Uani d 1 . .
    O O4 0.6113(4) -0.3626(5) 0.5935(4) 0.0489(10) Uani d 1 . .
    O O5 0.2660(4) 0.2124(5) 0.6490(5) 0.0711(16) Uani d 1 . .
    O O6 0.4673(4) 0.2379(4) 0.6424(4) 0.0446(10) Uani d 1 . .
    O O7 -0.0517(3) 0.5240(4) 0.6225(2) 0.0259(6) Uani d 1 . .
    O O8 -0.0324(4) 0.7141(4) 0.5006(3) 0.0380(9) Uani d 1 . .
    O O9 -0.1222(3) -0.0942(4) 0.6412(2) 0.0277(7) Uani d 1 . .
    H H2 -0.2018 -0.1018 0.6364 0.033 Uiso d 1 . .
    H H3 -0.1064 -0.1457 0.5898 0.033 Uiso d 1 . .
    O O10 -0.2582(4) 0.2730(5) 0.5886(4) 0.0452(10) Uani d 1 . .
    H H4 -0.3231 0.2206 0.6007 0.054 Uiso d 1 . .
    H H5 -0.2776 0.3726 0.5862 0.054 Uiso d 1 . .
    N N1 0.4071(3) -0.3879(4) 0.6348(3) 0.0236(7) Uani d 1 . .
    H H1 0.4119 -0.4950 0.6295 0.028 Uiso calc 1 . .
    N N2 0.3712(4) 0.1478(5) 0.6435(3) 0.0258(7) Uani d 1 . .
    C C1 0.2940(4) -0.3217(5) 0.6640(3) 0.0211(8) Uani d 1 . .
    C C2 0.2754(4) -0.1295(5) 0.6620(3) 0.0196(7) Uani d 1 . .
    C C3 0.3832(4) -0.0309(5) 0.6406(3) 0.0201(7) Uani d 1 . .
    C C4 0.5038(4) -0.1026(5) 0.6192(3) 0.0217(8) Uani d 1 . .
    C C5 0.5130(4) -0.2959(6) 0.6135(4) 0.0250(8) Uani d 1 . .
    C C6 -0.0251(4) 0.5680(5) 0.5350(3) 0.0218(8) Uani d 1 . .
loop_
    _atom_site_aniso_label
    _atom_site_aniso_U_11
    _atom_site_aniso_U_22
    _atom_site_aniso_U_33
    _atom_site_aniso_U_12
    _atom_site_aniso_U_13
    _atom_site_aniso_U_23
    Ba1 0.02335(13) 0.01750(12) 0.01979(12) 0.00255(10) 0.00648(8) 0.00287(9)
    O1 0.0313(17) 0.0196(16) 0.056(2) -0.0044(13) 0.0208(15) 0.0017(14)
    O2 0.0223(15) 0.0213(16) 0.048(2) 0.0046(12) 0.0156(13) 0.0036(13)
    O3 0.0191(15) 0.0244(17) 0.061(2) -0.0021(13) 0.0110(14) 0.0034(15)
    O4 0.0296(18) 0.0305(19) 0.091(3) 0.0069(16) 0.0260(19) 0.000(2)
    O5 0.037(2) 0.026(2) 0.157(5) 0.0086(17) 0.038(3) 0.007(2)
    O6 0.0302(18) 0.0179(17) 0.087(3) -0.0070(14) 0.0102(19) 0.0005(18)
    O7 0.0408(18) 0.0192(14) 0.0193(14) 0.0009(13) 0.0101(13) -0.0011(11)
    O8 0.068(3) 0.0215(16) 0.0281(17) 0.0077(17) 0.0221(17) 0.0028(13)
    O9 0.0241(15) 0.0280(16) 0.0318(16) 0.0028(13) 0.0063(12) -0.0083(13)
    O10 0.0294(18) 0.032(2) 0.072(3) -0.0050(16) -0.0021(18) 0.0092(18)
    N1 0.0228(17) 0.0139(15) 0.035(2) 0.0023(13) 0.0096(14) 0.0000(14)
    N2 0.0228(17) 0.0192(17) 0.036(2) 0.0005(14) 0.0066(15) 0.0007(15)
    C1 0.0216(19) 0.0184(19) 0.0245(19) 0.0014(14) 0.0075(15) 0.0000(14)
    C2 0.0198(18) 0.0168(18) 0.0227(18) 0.0023(15) 0.0049(14) 0.0005(15)
    C3 0.0187(18) 0.0146(17) 0.027(2) -0.0003(14) 0.0032(15) 0.0012(14)
    C4 0.0191(18) 0.0180(18) 0.028(2) -0.0019(15) 0.0043(15) 0.0003(15)
    C5 0.0211(19) 0.024(2) 0.031(2) 0.0023(17) 0.0056(16) 0.0027(17)
    C6 0.027(2) 0.0183(19) 0.0211(19) 0.0020(15) 0.0073(15) -0.0044(14)
_geom_special_details
;
All e.s.d.'s (except the e.s.d. in the dihedral angle between two l.s. planes)
are estimated using the full covariance matrix. The cell e.s.d.'s are taken
into account individually in the estimation of e.s.d.'s in distances, angles
and torsion angles; correlations between e.s.d.'s in cell parameters are only
used when they are defined by crystal symmetry. An approximate (isotropic)
treatment of cell e.s.d.'s is used for estimating e.s.d.'s involving l.s.
planes.
;
loop_
    _geom_bond_atom_site_label_1
    _geom_bond_atom_site_label_2
    _geom_bond_site_symmetry_2
    _geom_bond_distance
    _geom_bond_publ_flag
    Ba1 O8 3_566 2.698(3) y
    Ba1 O7 . 2.728(3) y
    Ba1 O9 . 2.755(3) y
    Ba1 O7 2_546 2.805(3) y
    Ba1 O9 2_556 2.860(3) y
    Ba1 O10 . 2.882(4) y
    Ba1 O1 2_556 2.889(3) y
    Ba1 O5 . 2.914(4) y
    Ba1 O2 . 2.931(3) y
    Ba1 O2 2_556 2.978(3) y
    O1 C1 . 1.199(5) ?
    O1 Ba1 2_546 2.889(3) ?
    O2 C2 . 1.229(5) ?
    O2 Ba1 2_546 2.978(3) ?
    O3 C4 . 1.217(5) ?
    O4 C5 . 1.202(5) ?
    O5 N2 . 1.212(5) ?
    O6 N2 . 1.227(5) ?
    O7 C6 . 1.257(5) ?
    O7 Ba1 2_556 2.805(3) ?
    O8 C6 . 1.250(5) ?
    O8 Ba1 3_566 2.698(3) ?
    O9 Ba1 2_546 2.860(3) ?
    O9 H2 . 0.8200 ?
    O9 H3 . 0.8200 ?
    O10 H4 . 0.8201 ?
    O10 H5 . 0.8200 ?
    N1 C5 . 1.372(5) ?
    N1 C1 . 1.375(5) ?
    N1 H1 . 0.8600 ?
    N2 C3 . 1.433(5) ?
    C1 C2 . 1.547(6) ?
    C2 C3 . 1.417(5) ?
    C3 C4 . 1.427(5) ?
    C4 C5 . 1.549(6) ?
    C6 C6 3_566 1.546(8) ?
loop_
    _geom_angle_atom_site_label_1
    _geom_angle_atom_site_label_2
    _geom_angle_atom_site_label_3
    _geom_angle_site_symmetry_1
    _geom_angle_site_symmetry_3
    _geom_angle
    _geom_angle_publ_flag
    O8 Ba1 O7 3_566 . 59.61(9) ?
    O8 Ba1 O9 3_566 . 93.86(10) ?
    O7 Ba1 O9 . . 131.58(10) ?
    O8 Ba1 O7 3_566 2_546 153.12(10) ?
    O7 Ba1 O7 . 2_546 142.27(8) ?
    O9 Ba1 O7 . 2_546 78.67(9) ?
    O8 Ba1 O9 3_566 2_556 118.77(10) ?
    O7 Ba1 O9 . 2_556 78.16(9) ?
    O9 Ba1 O9 . 2_556 145.81(7) ?
    O7 Ba1 O9 2_546 2_556 67.59(9) ?
    O8 Ba1 O10 3_566 . 73.50(13) ?
    O7 Ba1 O10 . . 62.78(10) ?
    O9 Ba1 O10 . . 71.41(10) ?
    O7 Ba1 O10 2_546 . 126.42(11) ?
    O9 Ba1 O10 2_556 . 125.00(11) ?
    O8 Ba1 O1 3_566 2_556 138.61(12) ?
    O7 Ba1 O1 . 2_556 111.17(9) ?
    O9 Ba1 O1 . 2_556 61.02(9) ?
    O7 Ba1 O1 2_546 2_556 59.07(10) ?
    O9 Ba1 O1 2_556 2_556 95.40(9) ?
    O10 Ba1 O1 . 2_556 67.61(11) ?
    O8 Ba1 O5 3_566 . 64.24(16) ?
    O7 Ba1 O5 . . 93.23(11) ?
    O9 Ba1 O5 . . 111.61(11) ?
    O7 Ba1 O5 2_546 . 94.27(14) ?
    O9 Ba1 O5 2_556 . 77.39(14) ?
    O10 Ba1 O5 . . 137.72(16) ?
    O1 Ba1 O5 2_556 . 152.77(13) ?
    O8 Ba1 O2 3_566 . 89.10(10) ?
    O7 Ba1 O2 . . 143.31(9) ?
    O9 Ba1 O2 . . 63.24(9) ?
    O7 Ba1 O2 2_546 . 64.40(9) ?
    O9 Ba1 O2 2_556 . 104.67(9) ?
    O10 Ba1 O2 . . 129.95(11) ?
    O1 Ba1 O2 2_556 . 105.01(9) ?
    O5 Ba1 O2 . . 53.35(10) ?
    O8 Ba1 O2 3_566 2_556 121.74(10) ?
    O7 Ba1 O2 . 2_556 64.65(9) ?
    O9 Ba1 O2 . 2_556 111.41(8) ?
    O7 Ba1 O2 2_546 2_556 84.77(9) ?
    O9 Ba1 O2 2_556 2_556 61.45(9) ?
    O10 Ba1 O2 . 2_556 67.23(11) ?
    O1 Ba1 O2 2_556 2_556 53.60(8) ?
    O5 Ba1 O2 . 2_556 135.85(12) ?
    O2 Ba1 O2 . 2_556 149.14(6) ?
    C1 O1 Ba1 . 2_546 124.3(3) ?
    C2 O2 Ba1 . . 144.8(3) ?
    C2 O2 Ba1 . 2_546 122.0(3) ?
    Ba1 O2 Ba1 . 2_546 91.81(8) ?
    N2 O5 Ba1 . . 152.8(3) ?
    C6 O7 Ba1 . . 121.7(3) ?
    C6 O7 Ba1 . 2_556 125.8(3) ?
    Ba1 O7 Ba1 . 2_556 100.18(9) ?
    C6 O8 Ba1 . 3_566 123.3(3) ?
    Ba1 O9 Ba1 . 2_546 98.17(9) ?
    Ba1 O9 H2 . . 119.8 ?
    Ba1 O9 H2 2_546 . 112.6 ?
    Ba1 O9 H3 . . 121.6 ?
    Ba1 O9 H3 2_546 . 102.8 ?
    H2 O9 H3 . . 100.9 ?
    Ba1 O10 H4 . . 122.3 ?
    Ba1 O10 H5 . . 113.6 ?
    H4 O10 H5 . . 107.6 ?
    C5 N1 C1 . . 124.8(4) ?
    C5 N1 H1 . . 117.6 ?
    C1 N1 H1 . . 117.6 ?
    O5 N2 O6 . . 118.8(4) ?
    O5 N2 C3 . . 120.4(4) ?
    O6 N2 C3 . . 120.8(4) ?
    O1 C1 N1 . . 121.4(4) ?
    O1 C1 C2 . . 119.6(4) ?
    N1 C1 C2 . . 119.0(3) ?
    O2 C2 C3 . . 128.6(4) ?
    O2 C2 C1 . . 114.2(4) ?
    C3 C2 C1 . . 117.1(3) ?
    C2 C3 C4 . . 122.6(4) ?
    C2 C3 N2 . . 118.4(4) ?
    C4 C3 N2 . . 119.0(3) ?
    O3 C4 C3 . . 127.7(4) ?
    O3 C4 C5 . . 114.3(4) ?
    C3 C4 C5 . . 117.9(3) ?
    O4 C5 N1 . . 121.2(4) ?
    O4 C5 C4 . . 120.7(4) ?
    N1 C5 C4 . . 118.0(3) ?
    O8 C6 O7 . . 125.3(4) ?
    O8 C6 C6 . 3_566 117.0(5) ?
    O7 C6 C6 . 3_566 117.7(5) ?
loop_
    _geom_hbond_atom_site_label_D
    _geom_hbond_atom_site_label_H
    _geom_hbond_atom_site_label_A
    _geom_hbond_site_symmetry_A
    _geom_hbond_distance_DH
    _geom_hbond_distance_HA
    _geom_hbond_distance_DA
    _geom_hbond_angle_DHA
    N1 H1 O6 1_545 0.86 2.21 3.052(5) 166.0
    O9 H2 O3 1_455 0.82 2.10 2.877(4) 158.2
    O9 H3 O8 1_545 0.82 1.84 2.639(4) 163.4
    O10 H4 O3 1_455 0.82 2.14 2.828(5) 141.2
    O10 H4 O6 1_455 0.82 2.30 3.010(5) 145.8
    O10 H5 O4 1_465 0.82 2.41 3.210(5) 164.5
_shelx_hkl_file
;
   1   0   0    0.01    0.09
   1   0   0    0.07    0.08
   2   0   0  724.34   16.28
   2   0   0  712.72   15.42
  -3   0   0  572.70   12.32
   3   0   0  572.18   13.08
  -4   0   0  493.91   10.62
   4   0   0  480.19   11.28
   5   0   0  433.40   10.22
  -5   0   0  434.47    9.60
   6   0   0  151.64    4.10
  -6   0   0  158.76    3.86
  -7   0   0  188.92    4.62
   7   0   0  182.39    4.94
  -8   0   0  254.96    6.15
   8   0   0  251.74    6.61
  -9   0   0   16.25    1.21
 -10   0   0  103.61    3.20
 -11   0   0   48.75    2.12
 -12   0   0   26.63    1.68
 -13   0   0   22.62    1.78
 -14   0   0   12.67    1.60
 -15   0   0   15.30    1.72
   0  -1   0    0.18    0.12
   0  -1   0    0.10    0.10
   0   1   0    0.26    0.15
   1  -1   0    5.07    0.34
  -1  -1   0    5.23    0.32
  -1  -1   0    4.82    0.21
   1  -1   0    5.24    0.25
  -1   1   0    5.41    0.41
   1   1   0    5.13    0.43
   2  -1   0    6.90    0.41
   2  -1   0    6.71    0.51
  -2  -1   0    7.29    0.55
   2   1   0    6.57    0.68
   3  -1   0  118.72    2.61
   3  -1   0  114.23    2.59
  -3  -1   0  107.69    2.69
   3   1   0  101.30    2.86
  -4  -1   0    1.25    0.39
   4  -1   0    1.19    0.36
   4   1   0    0.78    0.43
   5  -1   0    0.52    0.37
  -5  -1   0    0.23    0.19
  -5  -1   0   -0.22    0.40
   5   1   0   -0.02    0.41
  -6  -1   0    1.17    0.25
  -6  -1   0    1.22    0.46
   6   1   0    0.33    0.54
  -6   1   0    0.84    0.46
  -7  -1   0    1.48    0.63
  -7  -1   0    0.92    0.30
  -7   1   0    1.47    0.54
   7   1   0    0.62    0.64
  -8  -1   0   12.74    1.07
  -8   1   0   11.47    0.97
   8   1   0   10.19    1.07
  -9  -1   0    2.24    0.77
   9   1   0    0.84    0.78
  -9   1   0    1.79    0.67
 -10  -1   0    4.65    0.94
 -10   1   0    5.06    0.85
  10   1   0    5.24    1.01
 -11  -1   0   -0.85    0.75
  11   1   0    1.50    0.96
 -11   1   0    0.55    0.79
 -12  -1   0    5.38    1.08
 -12   1   0    6.16    1.04
 -13  -1   0    0.03    1.07
 -13   1   0    0.90    0.99
 -14  -1   0    0.50    1.14
 -14   1   0    1.42    1.13
   0  -2   0  442.87    9.75
   0  -2   0  469.92   10.04
   0   2   0  462.30   10.52
   1  -2   0  199.39    4.36
  -1  -2   0  196.96    4.38
   1  -2   0  187.72    4.34
  -1  -2   0  195.62    4.26
   1   2   0  191.91    4.70
  -1   2   0  200.02    4.69
   2  -2   0  224.03    5.07
  -2  -2   0  227.55    5.13
  -2  -2   0  224.45    4.91
   2  -2   0  232.26    5.00
   2   2   0  229.72    5.49
  -2   2   0  228.24    5.47
   3  -2   0  312.29    6.73
   3  -2   0  317.28    6.67
  -3  -2   0  294.23    6.82
  -3   2   0  315.67    7.27
   3   2   0  287.24    7.25
  -4  -2   0  635.94   13.84
   4  -2   0  644.29   13.61
   4  -2   0  645.42   13.66
   4   2   0  615.38   14.66
   5  -2   0   51.36    1.48
  -5  -2   0   47.79    1.66
   5   2   0   47.61    1.79
  -6  -2   0  150.25    3.91
   6  -2   0  156.42    3.70
   6   2   0  148.69    4.16
  -7  -2   0  138.15    3.77
   7  -2   0  147.67    3.57
   7   2   0  133.39    3.97
  -8  -2   0  109.41    3.22
  -8   2   0  111.61    3.07
   8   2   0  107.56    3.46
  -9  -2   0   72.09    2.55
  -9   2   0   72.97    2.36
   9   2   0   73.68    2.73
 -10  -2   0   34.71    1.72
  10   2   0   32.67    1.87
 -10   2   0   34.12    1.62
 -11  -2   0   54.48    2.37
 -11   2   0   56.70    2.18
  11   2   0   56.38    2.56
 -12  -2   0   29.15    1.89
  12   2   0   26.99    1.92
 -12   2   0   30.88    1.74
 -13  -2   0   17.06    1.66
  13   2   0   17.01    1.78
 -14  -2   0   15.50    1.72
   0  -3   0    0.09    0.35
   0  -3   0   -0.14    0.29
   0   3   0    0.27    0.52
  -1  -3   0   12.69    0.74
  -1  -3   0   11.35    0.63
   1   3   0   10.46    0.94
  -2  -3   0    1.27    0.40
   2  -3   0    1.08    0.30
   2  -3   0    0.80    0.36
  -2  -3   0    0.81    0.26
   2   3   0    1.06    0.55
  -2   3   0    1.54    0.50
   3  -3   0   11.56    0.56
   3  -3   0   10.69    0.73
  -3  -3   0   11.78    0.82
   3   3   0   10.04    1.01
  -3   3   0   12.34    0.99
   4  -3   0   33.12    1.06
  -4  -3   0   35.14    1.36
   4  -3   0   33.42    1.27
  -4   3   0   33.63    1.46
   4   3   0   34.84    1.53
  -5  -3   0    1.50    0.58
   5  -3   0    0.96    0.36
  -5   3   0   -0.23    0.61
   5   3   0    0.41    0.62
  -6  -3   0    2.78    0.71
   6  -3   0    2.00    0.48
   6   3   0    2.61    0.77
  -7  -3   0    4.98    0.78
   7  -3   0    5.53    0.70
   7   3   0    4.85    0.92
   8  -3   0    1.81    0.63
  -8  -3   0    2.33    0.82
   8   3   0    1.95    0.84
  -9  -3   0    3.71    0.82
  -9   3   0    3.12    0.68
   9   3   0    2.69    0.90
 -10  -3   0    8.32    1.14
 -10   3   0    7.28    0.88
  10   3   0    7.71    1.16
 -11  -3   0    1.87    0.96
  11   3   0    1.23    0.93
 -11   3   0    1.50    0.75
 -12  -3   0    0.61    0.99
  12   3   0    1.34    0.97
 -13  -3   0   -0.26    1.08
  13   3   0    0.02    0.99
 -14  -3   0   -0.66    1.17
  14   3   0    0.62    1.07
   0  -4   0   82.33    2.26
   0   4   0   89.87    2.59
   1  -4   0   85.04    2.34
  -1  -4   0   88.45    2.27
   1  -4   0   84.75    2.35
  -1  -4   0   92.20    2.36
   1   4   0   89.80    2.65
  -1   4   0   92.59    2.63
   2  -4   0  141.61    3.20
  -2  -4   0  127.84    3.31
  -2  -4   0  125.14    3.11
   2  -4   0  132.93    3.34
  -2   4   0  136.48    3.62
   2   4   0  135.69    3.67
  -3  -4   0   89.79    2.61
   3  -4   0   99.77    2.64
   3  -4   0   96.54    2.35
   3   4   0   98.06    2.90
  -3   4   0   96.05    2.85
  -4  -4   0  133.72    3.53
   4  -4   0  134.88    3.20
   4   4   0  137.10    3.82
  -4   4   0  135.68    3.81
   5  -4   0   36.59    1.20
  -5  -4   0   35.05    1.57
  -5   4   0   31.95    1.67
   5   4   0   33.54    1.64
  -6  -4   0   33.85    1.60
   6  -4   0   26.15    1.17
  -6   4   0   26.53    1.68
   6   4   0   37.52    1.79
  -7  -4   0   28.64    1.61
   7  -4   0   25.80    1.21
   7   4   0   31.56    1.77
  -7   4   0   23.42    1.67
  -8  -4   0   18.35    1.40
   8  -4   0   14.63    0.98
  -8   4   0   14.54    1.40
   8   4   0   17.54    1.45
  -9  -4   0   17.90    1.43
   9   4   0   17.35    1.48
  -9   4   0   14.94    1.50
 -10  -4   0    3.48    0.93
 -10   4   0    3.29    1.06
  10   4   0    4.34    1.08
 -11  -4   0   11.79    1.41
 -11   4   0   12.17    1.46
  11   4   0   12.39    1.43
 -12  -4   0    7.03    1.34
  12   4   0    8.01    1.34
 -12   4   0    8.16    1.34
 -13  -4   0    7.29    1.46
 -13   4   0    8.82    1.49
  13   4   0    8.35    1.42
 -14   4   0    1.35    1.31
   0  -5   0    0.69    0.55
   0  -5   0    0.05    0.41
   0   5   0    0.79    0.68
  -1  -5   0    0.20    0.55
   1  -5   0    0.79    0.47
  -1  -5   0    0.24    0.39
   1  -5   0    0.50    0.53
  -1   5   0    2.31    0.75
   1   5   0    0.55    0.70
   2  -5   0    1.69    0.51
  -2  -5   0    0.88    0.62
   2  -5   0    0.46    0.50
  -2   5   0    1.41    0.72
   2   5   0    0.98    0.75
   3  -5   0    1.82    0.44
  -3   5   0    3.11    0.88
   3   5   0    2.70    0.86
  -4  -5   0    4.56    0.81
   4  -5   0    4.37    0.50
  -4   5   0    5.04    0.95
   4   5   0    4.95    0.97
  -5  -5   0   17.13    1.30
   5  -5   0   14.28    0.86
  -5   5   0   15.37    1.45
   5   5   0   17.22    1.49
  -6  -5   0    6.26    0.98
   6   5   0    3.55    0.99
  -6   5   0    3.48    1.05
  -7  -5   0    5.92    0.98
   7   5   0    3.90    0.95
  -7   5   0    3.34    1.07
  -8  -5   0    1.31    0.83
  -8   5   0    0.60    1.05
   8   5   0    1.55    0.89
  -9  -5   0   -1.59    0.79
   9   5   0    1.06    0.86
  -9   5   0   -1.35    0.98
 -10  -5   0   -0.16    0.90
 -10   5   0   -0.40    1.11
  10   5   0    0.45    0.86
 -11  -5   0    0.72    1.01
  11   5   0    0.16    0.92
 -11   5   0    0.81    1.17
 -12  -5   0    0.02    1.12
 -12   5   0    0.37    1.29
  12   5   0   -0.35    1.02
 -13  -5   0   -0.21    1.23
  13   5   0   -0.48    0.99
 -13   5   0   -1.42    1.20
   0  -6   0   20.53    1.23
  -3  -6   0   27.82    1.53
   3   6   0   27.67    1.85
  -3   6   0   36.28    1.85
  -5  -6   0    1.48    0.82
   5   6   0    0.44    0.84
  -5   6   0    1.83    1.04
  -6  -6   0    2.08    0.87
   6   6   0    2.08    0.92
  -6   6   0    1.08    0.99
  -7  -6   0    1.04    0.87
   7   6   0    1.96    0.92
  -7   6   0    0.39    1.04
  -8  -6   0    0.74    0.88
  -8   6   0    0.58    1.07
   8   6   0    0.65    0.93
  -9  -6   0    0.16    0.94
  -9   6   0    1.12    1.23
   9   6   0    1.53    0.98
 -10  -6   0    1.08    1.05
  10   6   0    1.75    1.06
 -10   6   0   -1.30    1.19
 -11  -6   0   -0.13    1.09
 -11   6   0   -0.35    1.25
  11   6   0    0.28    0.99
 -12  -6   0   -0.60    1.15
  12   6   0   -0.09    1.02
 -12   6   0   -0.63    1.28
   0  -7   0    0.95    0.75
   0   7   0    0.36    0.96
  -1  -7   0    2.47    0.80
   1   7   0    1.44    0.98
  -1   7   0    1.77    1.03
  -2  -7   0    0.54    0.77
   2   7   0    0.86    0.96
  -2   7   0   -0.39    0.96
  -3  -7   0    0.45    0.76
  -3   7   0    0.28    0.98
   3   7   0   -0.78    0.90
  -4  -7   0   -0.01    0.80
  -4   7   0   -0.39    0.98
   4   7   0    0.97    0.95
  -5  -7   0    0.19    0.83
  -5   7   0    0.75    1.02
   5   7   0    0.32    0.90
  -6  -7   0    2.72    1.00
  -6   7   0    1.40    1.11
   6   7   0    4.73    1.11
  -7  -7   0    1.71    0.98
   7   7   0    3.50    1.05
  -7   7   0    0.42    1.19
  -8  -7   0    0.05    1.04
  -8   7   0    0.17    1.13
   8   7   0    1.23    0.99
  -9  -7   0    1.64    1.11
   9   7   0    1.87    1.06
  -9   7   0    0.77    1.32
 -10  -7   0    0.28    1.13
 -10   7   0   -2.21    1.30
  10   7   0    1.78    1.10
 -11  -7   0    0.79    1.23
  11   7   0    2.94    1.17
   0   8   0   20.28    1.75
   1   8   0   52.29    2.46
  -1   8   0   51.88    2.45
  -2  -8   0   22.69    1.58
   2   8   0   18.71    1.76
  -2   8   0   25.76    1.99
  -3  -8   0   25.46    1.67
  -3   8   0   26.03    1.94
   3   8   0   20.70    1.80
  -4  -8   0   31.40    1.89
  -4   8   0   35.84    2.14
   4   8   0   31.54    2.02
  -5  -8   0   13.56    1.45
  -5   8   0   19.00    1.93
   5   8   0   16.14    1.55
  -6  -8   0   27.22    1.83
   6   8   0   26.80    1.98
  -6   8   0   30.48    2.18
  -7  -8   0   13.70    1.52
   7   8   0   14.54    1.57
  -7   8   0   15.52    1.82
  -8  -8   0    5.91    1.44
  -8   8   0    5.63    1.46
   8   8   0    8.64    1.40
  -9  -8   0   11.71    1.62
  -9   8   0   11.75    1.82
   9   8   0   12.57    1.63
 -10  -8   0    6.71    1.56
  10   8   0    9.22    1.53
   0   9   0    1.14    1.25
  -1   9   0    1.87    1.21
   1   9   0    1.69    1.19
   2   9   0   -0.70    1.05
  -2   9   0   -2.21    1.07
   3   9   0    3.26    1.17
  -3   9   0    1.29    1.36
  -4   9   0    0.28    1.34
   4   9   0    0.28    1.10
  -5  -9   0    0.10    1.10
  -5   9   0   -1.90    1.37
   5   9   0   -0.26    1.08
  -6  -9   0    3.16    1.22
  -6   9   0    2.29    1.55
   6   9   0    3.74    1.30
  -7  -9   0    1.30    1.20
  -7   9   0    2.49    1.49
   7   9   0    2.64    1.33
  -8  -9   0   -0.54    1.29
   8   9   0    0.90    1.19
  -9  -9   0   -1.09    1.29
   0  10   0   54.04    2.94
  -1  10   0   45.20    2.77
   1  10   0   46.61    2.64
   2  10   0   36.09    2.52
  -2  10   0   36.91    2.63
  -3  10   0   17.67    2.04
   3  10   0   19.83    1.90
  -4  10   0   40.33    2.76
   4  10   0   43.44    2.69
  -5  10   0   17.96    2.04
   5  10   0   19.80    2.01
   6  10   0   26.70    2.20
   7  10   0   23.63    2.10
   0  11   0   -0.08    1.38
  -1  11   0    2.14    1.62
   1  11   0    1.26    1.49
   2  11   0    3.22    1.55
  -2  11   0    0.17    1.58
  -3  11   0   -2.20    1.56
   3  11   0    3.03    1.42
   4  11   0    0.18    1.29
 -15   0   1   -0.15    1.12
 -14   0   1   -0.54    1.08
 -13   0   1   -1.14    0.90
 -12   0   1   -0.63    0.82
 -11   0   1    0.01    0.77
 -10   0   1   -0.30    0.71
   9   0  -1   -0.79    0.69
  -9   0   1    0.80    0.73
  -8   0   1    1.17    0.70
   8   0  -1    0.49    0.76
   7   0  -1    0.21    0.63
  -7   0   1    0.55    0.59
   6   0  -1    0.96    0.47
   6   0  -1    1.04    0.55
   5   0  -1   16.48    0.98
   5   0  -1   13.07    0.85
   4   0  -1    7.89    0.64
   2   0  -1    0.37    0.20
  -2   0   1    0.11    0.19
   1   0  -1    0.09    0.08
  -1   0   1    0.00    0.10
   1   0  -1    0.17    0.10
   0   0  -1    0.08    0.06
   0   0   1   -0.01    0.06
   1   0   1    0.10    0.16
   1   0   1   -0.07    0.11
  -1   0  -1    0.14    0.11
   2   0   1    0.12    0.34
   2   0   1   -0.43    0.20
  -2   0  -1    0.06    0.24
   3   0   1    0.05    0.41
   3   0   1    0.23    0.24
  -3   0  -1    0.27    0.31
   4   0   1    0.25    0.23
  -4   0  -1    0.05    0.31
   4   0   1   -0.05    0.41
  -5   0  -1   -0.09    0.38
   5   0   1   -0.13    0.41
   5   0   1   -0.31    0.24
   6   0   1    0.12    0.46
  -6   0  -1    0.10    0.42
  -7   0  -1    0.70    0.54
   7   0   1   -0.44    0.63
  -8   0  -1   -0.46    0.62
  -9   0  -1    0.19    0.64
 -10   0  -1   -0.12    0.68
 -11   0  -1   -0.82    0.70
 -12   0  -1    0.38    0.83
 -13   0  -1   -1.70    0.96
 -14   0  -1    0.53    1.06
 -15   0  -1   -1.76    1.07
 -15   1   1   -1.04    1.09
 -14  -1   1   -0.90    1.03
 -14   1   1   -0.46    1.03
 -13  -1   1   -1.04    0.90
 -13   1   1    1.18    0.98
 -12  -1   1    0.24    0.85
  12   1  -1    0.43    0.91
 -12   1   1    0.74    0.85
 -11  -1   1   -0.11    0.82
 -11   1   1   -0.33    0.76
  11   1  -1   -0.06    0.80
 -10  -1   1    2.36    0.84
 -10   1   1    3.76    0.81
  10   1  -1    3.02    0.90
  -9  -1   1    3.56    0.84
   9   1  -1    1.86    0.81
  -9   1   1    2.92    0.77
  -8  -1   1   15.94    1.21
  -8   1   1   14.13    1.17
   8   1  -1   15.96    1.29
  -7  -1   1    7.33    0.75
   7  -1  -1    6.50    0.72
  -7  -1   1    6.86    0.63
   7   1  -1    6.19    0.82
   6  -1  -1    7.47    0.71
  -6  -1   1    7.49    0.72
  -6  -1   1    8.25    0.56
   6   1  -1    6.43    0.75
  -5  -1   1    1.02    0.41
  -5  -1   1    1.08    0.27
   5  -1  -1    1.23    0.40
   5   1  -1    0.72    0.49
   4  -1  -1   -0.21    0.28
  -4  -1   1    0.39    0.24
  -4  -1   1   -0.17    0.34
   4   1  -1   -0.30    0.39
   3  -1  -1    7.33    0.52
  -3  -1   1    5.09    0.47
   3   1  -1    9.29    0.77
   2  -1  -1    6.43    0.50
  -2  -1   1    7.29    0.51
   2   1  -1    6.08    0.55
   2   1  -1    5.99    0.52
   1  -1  -1    6.04    0.39
  -1  -1   1    6.11    0.35
  -1   1   1    6.10    0.34
   1   1  -1    5.83    0.32
   1   1  -1    5.06    0.47
   0  -1   1    5.72    0.33
   0  -1   1    5.69    0.22
   0  -1  -1    6.48    0.39
   0   1   1    6.30    0.34
   0   1  -1    6.16    0.37
   1  -1   1   19.35    0.65
  -1  -1  -1   18.96    0.65
  -1   1  -1   18.52    0.50
   1   1   1   19.38    0.69
   1   1   1   19.25    0.53
  -1   1  -1   18.50    0.72
   2  -1   1   -0.04    0.30
  -2  -1  -1    0.42    0.36
  -2   1  -1   -0.23    0.21
   2   1   1    0.30    0.38
   2   1   1    0.94    0.22
  -3  -1  -1    5.81    0.52
   3  -1   1    5.76    0.44
   3   1   1    5.64    0.52
  -3   1  -1    5.06    0.45
   4  -1   1   23.56    0.88
  -4  -1  -1   24.44    1.00
  -4   1  -1   25.27    0.89
   4   1   1   22.76    1.10
  -5  -1  -1    0.16    0.43
   5  -1   1    0.07    0.32
   5   1   1   -0.18    0.48
  -5   1  -1    0.80    0.38
  -6  -1  -1    0.62    0.51
   6   1   1    1.51    0.59
  -6   1  -1    1.16    0.46
  -7  -1  -1    0.92    0.59
   7   1   1   -0.39    0.63
  -7   1  -1   -0.09    0.48
  -8  -1  -1    5.93    0.87
   8   1   1    4.41    0.91
  -8   1  -1    5.26    0.79
  -9  -1  -1    0.32    0.68
   9   1   1    0.37    0.76
  -9   1  -1   -0.14    0.58
 -10  -1  -1   13.82    1.26
  10   1   1   15.57    1.43
 -10   1  -1   14.95    1.24
 -11  -1  -1    5.99    1.10
 -11   1  -1    5.97    1.02
 -12  -1  -1   -0.20    0.86
 -12   1  -1   -1.05    0.75
 -13  -1  -1    1.61    1.06
 -13   1  -1    0.10    0.90
 -14  -1  -1   -1.29    1.01
 -14  -2   1    8.79    1.60
 -13  -2   1   15.94    1.63
  13   2  -1   16.56    1.67
 -13   2   1   16.02    1.45
 -12  -2   1    9.31    1.28
  12   2  -1    8.18    1.26
 -12   2   1    9.57    1.17
 -11  -2   1   14.48    1.38
  11   2  -1   14.37    1.46
 -11   2   1   14.04    1.30
 -10  -2   1   22.60    1.53
  10   2  -1   23.76    1.62
 -10   2   1   22.78    1.35
  -9  -2   1   39.05    1.84
   9   2  -1   36.69    1.90
  -9   2   1   37.13    1.65
  -8  -2   1   46.22    1.94
   8  -2  -1   46.26    1.72
   8   2  -1   46.03    2.04
   7  -2  -1   61.45    1.88
  -7  -2   1   51.41    1.98
   7   2  -1   51.47    2.09
  -6  -2   1   58.61    2.07
   6  -2  -1   75.33    2.00
   6   2  -1   62.03    2.23
   5  -2  -1  177.14    3.98
  -5  -2   1  163.77    4.11
   5   2  -1  162.43    4.38
  -4  -2   1  158.95    3.67
   4  -2  -1  142.25    3.50
   4   2  -1  148.63    3.91
  -3  -2   1  277.82    6.31
   3  -2  -1  273.23    6.19
  -3  -2   1  292.41    6.05
  -3   2   1  310.03    6.69
   3   2  -1  250.91    6.68
  -2  -2   1  145.31    3.32
   2  -2  -1  148.20    3.43
  -2  -2   1  145.22    3.48
  -2   2   1  158.48    3.69
   2   2  -1  153.14    3.79
  -1  -2   1   18.12    0.72
   1  -2  -1   16.04    0.82
  -1  -2   1   15.42    0.71
  -1   2   1   20.81    0.87
   0  -2   1  199.54    4.28
   0  -2   1  198.17    4.31
   0  -2  -1  193.06    4.42
   0   2   1  187.87    4.61
   1  -2   1   79.01    1.78
  -1  -2  -1   74.26    1.94
   1  -2   1   72.99    1.92
  -1   2  -1   77.27    2.15
   1   2   1   77.00    2.09
   2  -2   1   75.62    1.74
   2  -2   1   76.02    1.95
  -2  -2  -1   76.70    1.98
   2   2   1   74.93    2.13
  -2   2  -1   74.94    2.18
   3  -2   1  147.66    3.26
  -3  -2  -1  147.51    3.51
   3  -2   1  144.48    3.41
   3   2   1  144.52    3.71
  -3   2  -1  139.69    3.73
   4  -2   1   49.11    1.35
  -4  -2  -1   49.14    1.62
   4  -2   1   50.13    1.51
   4   2   1   49.39    1.73
   5  -2   1   97.69    2.51
  -5  -2  -1   95.79    2.65
   5   2   1   93.68    2.81
  -6  -2  -1    6.92    0.79
   6  -2   1    7.55    0.65
  -6   2  -1    6.48    0.63
   6   2   1    9.00    0.88
  -7  -2  -1    2.22    0.72
   7   2   1    2.52    0.78
  -7   2  -1    1.33    0.54
  -8  -2  -1   10.27    1.05
   8   2   1    8.29    1.08
  -8   2  -1    9.85    0.86
  -9  -2  -1   14.45    1.28
  -9   2  -1   13.87    1.10
   9   2   1   14.24    1.32
 -10  -2  -1   19.01    1.46
  10   2   1   18.49    1.52
 -10   2  -1   19.73    1.28
 -11  -2  -1    7.22    1.21
  11   2   1    6.94    1.17
 -11   2  -1    6.74    0.99
 -12  -2  -1    1.80    1.08
 -12   2  -1    2.22    0.83
  12   2   1    1.71    1.02
 -13  -2  -1    4.73    1.25
 -14  -2  -1   -0.12    1.22
 -14  -3   1   -1.98    1.10
  14   3  -1   -0.09    1.10
 -13  -3   1    0.07    1.14
  13   3  -1    0.38    0.97
 -12  -3   1    0.09    0.98
  12   3  -1    1.83    0.96
 -11  -3   1   -0.16    0.84
 -11   3   1    1.79    0.74
  11   3  -1    0.38    0.83
 -10  -3   1    6.16    1.05
  10   3  -1    5.79    1.06
 -10   3   1    6.49    0.86
  -9  -3   1    8.70    1.06
   9  -3  -1    8.61    0.90
   9   3  -1    9.18    1.14
   8  -3  -1    1.17    0.64
  -8  -3   1    2.47    0.81
   8   3  -1    2.42    0.90
   7  -3  -1    1.82    0.59
  -7  -3   1    2.70    0.76
   7   3  -1    1.89    0.82
   6  -3  -1    7.10    0.66
  -6  -3   1    6.56    0.81
   6   3  -1    7.07    0.91
   5  -3  -1   -0.20    0.37
  -5  -3   1   -0.27    0.50
  -5   3   1   -0.15    0.53
   5   3  -1    1.31    0.64
   4  -3  -1   16.74    0.76
  -4  -3   1   11.87    0.90
  -4  -3   1   14.98    0.56
  -4   3   1   16.66    1.10
   4   3  -1   16.71    1.16
  -3  -3   1    1.32    0.29
   3  -3  -1    1.00    0.34
  -3  -3   1    1.15    0.44
  -3   3   1    1.56    0.56
   3   3  -1    1.63    0.59
  -2  -3   1    0.68    0.28
   2  -3  -1    0.40    0.37
  -2  -3   1    0.37    0.35
  -2   3   1    1.05    0.47
   2   3  -1    0.60    0.57
  -1  -3   1  106.99    2.58
   1  -3  -1  109.89    2.76
  -1  -3   1  110.14    2.62
   1   3  -1  108.18    2.95
  -1   3   1  108.74    2.86
   0  -3  -1    3.48    0.49
   0  -3   1    3.13    0.41
   0  -3   1    3.09    0.37
   0   3   1    3.32    0.53
   0   3  -1    2.91    0.60
  -1  -3  -1   49.58    1.51
   1  -3   1   55.17    1.39
   1  -3   1   48.45    1.51
  -1   3  -1   55.20    1.73
   1   3   1   48.45    1.66
   2  -3   1   65.18    1.55
   2  -3   1   64.63    1.82
  -2  -3  -1   67.24    1.87
   2   3   1   65.19    2.03
  -2   3  -1   66.03    2.05
  -3  -3  -1   26.40    1.14
   3  -3   1   25.32    1.07
   3  -3   1   25.15    0.77
  -3   3  -1   25.04    1.26
   3   3   1   24.51    1.25
   4  -3   1   63.11    1.61
  -4  -3  -1   65.84    1.99
   4  -3   1   64.25    1.89
  -4   3  -1   62.63    2.15
   4   3   1   61.84    2.11
   5  -3   1    5.14    0.47
   5  -3   1    5.19    0.61
  -5  -3  -1    4.27    0.69
  -5   3  -1    3.29    0.73
   5   3   1    4.24    0.68
   6  -3   1   31.24    1.33
   6  -3   1   31.40    1.15
  -6  -3  -1   31.10    1.49
  -6   3  -1   29.47    1.60
   6   3   1   30.35    1.59
  -7  -3  -1   29.84    1.57
  -7   3  -1   30.30    1.25
   7   3   1   30.05    1.66
  -8  -3  -1   12.93    1.18
  -8   3  -1   10.74    0.96
   8   3   1   12.88    1.23
  -9  -3  -1   11.09    1.15
  -9   3  -1   10.82    1.01
   9   3   1   11.74    1.22
 -10  -3  -1    8.44    1.15
  10   3   1   10.52    1.25
 -10   3  -1    8.96    0.93
 -11  -3  -1   12.68    1.39
  11   3   1   13.96    1.43
 -12  -3  -1    3.09    1.21
  12   3   1    5.25    1.17
 -13  -3  -1    1.88    1.17
  13   3   1    2.73    1.14
 -14  -3  -1    5.57    1.54
  14   3   1    9.05    1.49
 -13  -4   1   24.09    2.02
  13   4  -1   24.01    1.99
 -13   4   1   30.00    2.18
 -12  -4   1   17.82    1.75
  12   4  -1   21.31    1.87
 -12   4   1   22.90    1.90
 -11  -4   1   48.84    2.35
  11   4  -1   46.36    2.41
 -11   4   1   46.52    2.31
 -10  -4   1   62.84    2.58
  10   4  -1   61.64    2.68
 -10   4   1   64.09    2.67
   9  -4  -1   27.42    1.35
  -9  -4   1   27.48    1.67
  -9   4   1   25.98    1.70
   9   4  -1   24.67    1.71
  -8  -4   1   88.71    2.93
   8  -4  -1   87.62    2.56
   8   4  -1   83.94    3.07
  -8   4   1   90.83    3.08
   7  -4  -1  102.34    2.76
  -7  -4   1   98.63    3.06
   7   4  -1   95.26    3.28
  -7   4   1  105.87    3.28
   6  -4  -1  156.19    3.85
  -6  -4   1  156.85    4.20
   6   4  -1  151.39    4.46
  -6   4   1  165.23    4.43
  -5  -4   1   83.00    2.57
   5  -4  -1   88.01    2.29
  -5   4   1   89.18    2.76
   5   4  -1   80.74    2.78
  -4  -4   1   85.77    2.59
   4  -4  -1   90.61    2.38
  -4  -4   1   92.91    2.20
  -4   4   1   97.07    2.83
   4   4  -1   94.83    2.91
  -3  -4   1  219.85    5.21
   3  -4  -1  221.06    5.04
  -3  -4   1  219.12    4.90
   3   4  -1  216.87    5.61
  -3   4   1  225.72    5.54
  -2  -4   1  193.55    4.59
  -2  -4   1  192.03    4.42
   2  -4  -1  201.06    4.59
   2   4  -1  190.02    5.02
  -2   4   1  198.49    4.92
  -1  -4   1   88.34    2.27
   1  -4  -1   82.37    2.40
  -1  -4   1   90.16    2.28
   1   4  -1   87.97    2.67
  -1   4   1   88.97    2.54
   0  -4   1  394.45    8.67
   0  -4   1  392.28    8.65
   0  -4  -1  400.16    8.82
   0   4   1  389.61    9.32
   0   4  -1  401.07    9.44
   1  -4   1  124.12    3.13
   1  -4   1  131.35    3.26
  -1  -4  -1  132.20    3.30
  -1   4  -1  133.47    3.58
   1   4   1  138.81    3.57
  -2  -4  -1  163.57    4.04
   2  -4   1  169.49    3.73
   2  -4   1  162.64    4.01
  -2   4  -1  167.32    4.39
   2   4   1  164.36    4.34
  -3  -4  -1   78.38    2.32
   3  -4   1   81.56    1.91
   3  -4   1   80.20    2.28
   3   4   1   78.39    2.51
  -3   4  -1   75.74    2.52
  -4  -4  -1  120.61    3.23
   4  -4   1  114.73    3.13
   4  -4   1  114.81    2.75
   4   4   1  122.08    3.46
  -4   4  -1  117.39    3.49
  -5  -4  -1   91.69    2.75
   5  -4   1   89.97    2.62
   5  -4   1   89.52    2.25
  -5   4  -1   88.24    2.95
   5   4   1   91.55    2.92
   6  -4   1  102.58    2.89
   6  -4   1   99.35    2.53
  -6  -4  -1  100.19    3.04
   6   4   1   98.29    3.19
  -6   4  -1   96.93    3.26
  -7  -4  -1   88.71    2.84
   7   4   1   85.48    3.00
  -7   4  -1   81.41    3.02
  -8  -4  -1   86.47    2.88
   8   4   1   85.61    3.06
  -8   4  -1   82.95    3.07
  -9  -4  -1   24.41    1.61
  -9   4  -1   24.58    1.77
   9   4   1   24.98    1.70
 -10  -4  -1   27.63    1.77
  10   4   1   26.38    1.80
 -10   4  -1   25.13    1.90
 -11  -4  -1   15.37    1.54
  11   4   1   17.19    1.61
 -11   4  -1   17.34    1.68
 -12  -4  -1   19.39    1.81
 -12   4  -1   20.38    1.99
  12   4   1   19.93    1.77
 -13  -4  -1   11.64    1.62
  13   4   1   10.55    1.53
 -13   4  -1   13.43    1.78
 -14   4  -1   10.08    1.68
 -13  -5   1    0.54    1.17
  13   5  -1    1.26    1.08
 -12  -5   1    0.06    1.10
 -12   5   1    0.70    1.25
  12   5  -1   -0.06    1.01
 -11  -5   1    1.58    1.08
 -11   5   1   -0.09    1.07
  11   5  -1    2.36    1.06
 -10  -5   1    4.71    1.07
  10   5  -1    3.60    1.03
 -10   5   1    2.26    1.15
  -9  -5   1    5.77    1.06
   9   5  -1    5.23    1.09
  -9   5   1    5.55    1.15
  -8  -5   1   -0.13    0.76
  -8   5   1   -0.68    0.85
   8   5  -1    1.11    0.83
  -7  -5   1    1.61    0.83
  -7   5   1    2.14    1.00
   7   5  -1    1.81    0.87
   6  -5  -1    0.51    0.51
  -6  -5   1    0.80    0.76
  -6   5   1    0.11    0.97
   6   5  -1    1.27    0.92
   5  -5  -1   60.23    1.83
  -5  -5   1   63.11    2.19
  -5   5   1   64.36    2.33
   5   5  -1   58.62    2.42
  -4  -5   1    0.03    0.64
   4  -5  -1    1.02    0.49
  -4  -5   1    1.26    0.39
   4   5  -1    0.47    0.84
  -4   5   1    0.76    0.77
   3  -5  -1   27.73    1.15
  -3  -5   1   25.68    1.32
  -3  -5   1   26.18    1.05
   3   5  -1   25.26    1.63
  -3   5   1   27.79    1.54
  -2  -5   1   12.61    0.84
  -2  -5   1   10.74    0.96
   2  -5  -1   11.28    0.97
   2   5  -1   12.30    1.11
  -2   5   1   12.58    1.15
  -1  -5   1   12.62    0.89
  -1  -5   1   13.38    0.86
   1  -5  -1   12.77    1.02
  -1   5   1   13.45    1.16
   1   5  -1   12.96    1.31
   0  -5  -1    8.53    0.80
   0  -5   1    8.40    0.70
   0  -5   1    8.36    0.70
   0   5   1    8.53    0.90
   0   5  -1    9.18    0.98
  -1  -5  -1   -0.03    0.58
   1  -5   1   -0.75    0.43
   1  -5   1    0.17    0.48
   1   5   1    0.28    0.67
  -1   5  -1    0.62    0.70
   2  -5   1   11.01    0.71
   2  -5   1    9.70    0.88
  -2  -5  -1   11.10    0.99
  -2   5  -1   11.72    1.08
   2   5   1   11.50    1.04
   3  -5   1   34.55    1.06
  -3  -5  -1   37.24    1.57
   3  -5   1   34.39    1.50
   3   5   1   32.92    1.72
  -3   5  -1   37.60    1.78
   4  -5   1   13.16    1.08
  -4  -5  -1   15.18    1.23
  -4   5  -1   14.99    1.48
   4   5   1   13.92    1.19
   5  -5   1   37.69    1.66
  -5  -5  -1   40.74    1.79
  -5   5  -1   35.65    1.92
   5   5   1   36.55    1.90
  -6  -5  -1    9.17    1.09
   6   5   1    8.68    1.11
  -6   5  -1    8.61    1.23
  -7  -5  -1   31.42    1.73
   7   5   1   35.88    1.87
  -7   5  -1   29.93    1.87
  -8  -5  -1   26.44    1.67
   8   5   1   25.82    1.72
  -8   5  -1   24.71    1.90
  -9  -5  -1   13.15    1.35
   9   5   1   12.09    1.36
  -9   5  -1   12.69    1.49
 -10  -5  -1   13.31    1.41
 -10   5  -1   12.40    1.54
  10   5   1   14.24    1.45
 -11  -5  -1    6.63    1.29
 -11   5  -1    6.90    1.54
  11   5   1    8.83    1.34
 -12  -5  -1    8.47    1.53
  12   5   1   10.03    1.44
 -12   5  -1    8.84    1.69
 -13   5  -1    8.17    1.76
 -12  -6   1   22.43    2.02
  12   6  -1   23.36    1.99
 -11  -6   1   39.09    2.31
  11   6  -1   35.28    2.24
 -10  -6   1   41.22    2.26
 -10   6   1   44.75    2.49
  10   6  -1   39.54    2.27
  -9  -6   1   52.99    2.48
  -9   6   1   54.63    2.61
   9   6  -1   52.89    2.53
  -8  -6   1   49.01    2.27
  -8   6   1   56.03    2.50
   8   6  -1   51.12    2.41
  -7  -6   1  117.76    3.67
  -7   6   1  124.04    3.90
   7   6  -1  118.78    3.94
  -6  -6   1  143.26    4.13
   6   6  -1  140.94    4.43
  -6   6   1  154.59    4.42
  -5  -6   1   39.10    1.79
   5   6  -1   39.39    2.08
  -5   6   1   40.78    1.95
  -4  -6   1  229.15    5.72
   4  -6  -1  239.99    5.41
   4   6  -1  215.90    6.13
  -4   6   1  236.01    6.10
  -3  -6   1  162.81    4.27
  -3  -6   1  165.72    4.00
   3  -6  -1  170.65    4.09
   3   6  -1  159.88    4.73
  -3   6   1  166.16    4.65
  -2  -6   1  181.96    4.38
   2  -6  -1  185.95    4.53
  -2  -6   1  179.67    4.52
  -2   6   1  182.18    4.93
   2   6  -1  176.64    5.05
  -1  -6   1  156.07    3.91
  -1  -6   1  150.92    3.86
   1  -6  -1  151.99    4.04
   1   6  -1  149.42    4.44
  -1   6   1  161.96    4.38
   0  -6   1  150.68    3.82
   0  -6  -1  154.27    3.99
   0  -6   1  153.96    3.91
   0   6   1  153.45    4.30
   0   6  -1  150.35    4.38
  -1  -6  -1  201.51    4.92
   1  -6   1  181.21    4.66
   1  -6   1  198.37    4.85
  -1   6  -1  199.75    5.38
   1   6   1  196.59    5.26
  -2  -6  -1   96.34    2.90
   2  -6   1   95.67    2.82
   2   6   1   95.02    3.15
  -2   6  -1   97.43    3.23
   3  -6   1   47.65    1.93
  -3  -6  -1   51.43    2.02
   3   6   1   51.80    2.25
  -3   6  -1   54.29    2.41
  -4  -6  -1  162.89    4.34
   4  -6   1  154.91    4.23
  -4   6  -1  157.35    4.64
   4   6   1  158.75    4.60
  -5  -6  -1   32.18    1.73
   5   6   1   31.41    1.84
  -5   6  -1   30.33    1.88
  -6  -6  -1   58.84    2.35
  -6   6  -1   58.22    2.61
   6   6   1   60.37    2.48
  -7  -6  -1   36.57    1.94
   7   6   1   37.42    2.04
  -7   6  -1   38.31    2.14
  -8  -6  -1   43.56    2.16
  -8   6  -1   44.28    2.37
   8   6   1   42.86    2.23
  -9  -6  -1   30.05    1.90
   9   6   1   27.78    1.89
  -9   6  -1   25.08    2.12
 -10  -6  -1   14.36    1.58
  10   6   1   15.29    1.59
 -10   6  -1   11.12    1.70
 -11  -6  -1   17.06    1.77
  11   6   1   17.78    1.79
 -11   6  -1   14.83    1.81
 -12  -6  -1   12.73    1.73
 -12   6  -1   16.04    1.90
  12   6   1   16.61    1.77
 -11  -7   1   -0.91    1.12
  11   7  -1    1.14    1.12
 -10  -7   1   -0.77    1.04
  10   7  -1    0.44    1.03
  -9  -7   1    2.11    1.17
   9   7  -1    1.84    1.05
  -9   7   1   -0.48    1.26
  -8  -7   1    2.02    0.99
   8   7  -1    2.70    1.07
  -8   7   1    2.44    1.17
  -7  -7   1    6.27    1.13
   7   7  -1    8.01    1.24
  -7   7   1    6.64    1.34
  -6  -7   1   -0.88    0.82
   6   7  -1   -0.22    0.91
  -6   7   1    0.93    1.03
  -5  -7   1    5.81    1.01
  -5   7   1    6.44    1.25
   5   7  -1    5.95    1.18
  -4  -7   1   -0.67    0.79
  -4   7   1   -0.16    0.95
   4   7  -1   -1.53    0.88
  -3  -7   1    0.95    0.79
  -3   7   1    1.04    0.95
   3   7  -1    0.51    0.97
  -2  -7   1    8.56    0.98
  -2   7   1    7.30    1.23
   2   7  -1    8.36    1.25
  -1  -7   1    4.78    0.75
  -1  -7   1    4.73    0.87
   1  -7  -1    6.92    0.96
  -1   7   1    5.88    1.09
   1   7  -1    4.49    1.13
   0  -7   1    6.00    0.82
   0  -7  -1    7.85    0.96
   0   7  -1    7.41    1.19
   0   7   1    7.19    1.11
   1  -7   1    8.32    0.91
  -1  -7  -1    7.76    1.03
   1   7   1    8.97    1.25
  -1   7  -1    8.36    1.24
   2  -7   1    7.44    0.91
  -2  -7  -1    7.28    1.04
  -2   7  -1   10.13    1.30
   2   7   1    8.50    1.16
  -3  -7  -1   10.53    1.11
   3   7   1   10.50    1.23
  -3   7  -1   10.23    1.43
  -4  -7  -1    9.09    1.16
  -4   7  -1    8.18    1.29
   4   7   1    9.77    1.23
  -5  -7  -1    5.85    1.06
   5   7   1    6.00    1.10
  -5   7  -1    4.59    1.22
  -6  -7  -1   19.75    1.57
  -6   7  -1   18.90    1.75
   6   7   1   17.01    1.57
  -7  -7  -1    5.08    1.17
  -7   7  -1    5.27    1.33
   7   7   1    6.37    1.17
  -8  -7  -1    4.32    1.16
   8   7   1    6.54    1.19
  -8   7  -1    3.96    1.40
  -9  -7  -1    6.01    1.35
   9   7   1    7.28    1.33
  -9   7  -1    4.61    1.52
 -10  -7  -1    6.56    1.42
  10   7   1    7.13    1.39
 -10   7  -1    6.17    1.54
 -11  -7  -1    8.69    1.57
 -11   7  -1    6.26    1.73
  11   7   1    8.09    1.48
 -10  -8   1   25.86    2.13
  10   8  -1   25.12    2.11
  -9  -8   1   21.04    1.92
   9   8  -1   20.94    1.95
  -8  -8   1   27.63    2.01
   8   8  -1   30.13    2.11
  -7  -8   1   41.22    2.23
   7   8  -1   43.05    2.38
  -7   8   1   41.21    2.34
  -6  -8   1   30.16    1.88
  -6   8   1   33.74    2.20
   6   8  -1   32.28    2.11
  -5  -8   1   46.15    2.15
  -5   8   1   49.07    2.49
   5   8  -1   46.23    2.44
  -4  -8   1   59.79    2.40
   4   8  -1   56.09    2.64
  -4   8   1   59.97    2.70
  -3  -8   1   57.92    2.28
   3   8  -1   55.35    2.62
  -3   8   1   56.61    2.53
  -2   8   1   46.99    2.28
   2   8  -1   48.09    2.46
   1   8  -1   27.55    1.95
  -1   8   1   24.14    1.82
   0   8  -1   52.20    2.54
   0   8   1   52.18    2.47
  -1  -8  -1   46.97    2.02
  -1   8  -1   44.77    2.35
   1   8   1   45.50    2.28
  -2  -8  -1   46.98    2.10
  -2   8  -1   47.17    2.44
   2   8   1   47.98    2.31
  -3  -8  -1   42.95    2.04
  -3   8  -1   37.89    2.27
   3   8   1   34.17    2.07
  -4  -8  -1   49.46    2.25
   4   8   1   49.80    2.42
  -4   8  -1   51.43    2.66
  -5  -8  -1   55.47    2.44
  -5   8  -1   52.68    2.64
   5   8   1   52.11    2.48
  -6  -8  -1   14.76    1.50
   6   8   1   16.31    1.57
  -6   8  -1   18.59    1.80
  -7  -8  -1   12.90    1.52
   7   8   1   16.48    1.61
  -7   8  -1   13.81    1.73
  -8  -8  -1   18.94    1.78
   8   8   1   17.56    1.75
  -8   8  -1   15.79    1.94
  -9  -8  -1   15.45    1.82
  -9   8  -1   13.89    1.95
   9   8   1   20.11    1.96
 -10  -8  -1   13.83    1.81
 -10   8  -1   13.95    2.02
  10   8   1   16.36    1.84
  -9  -9   1    1.29    1.28
  -8  -9   1   -0.11    1.17
   8   9  -1    1.61    1.22
  -7  -9   1    2.62    1.27
   7   9  -1    3.40    1.31
  -6  -9   1    0.15    1.13
  -6   9   1    0.06    1.29
   6   9  -1    0.79    1.18
  -5   9   1   -0.14    1.39
   5   9  -1    1.33    1.20
   4   9  -1    9.78    1.52
  -4   9   1    8.06    1.57
  -3   9   1    2.72    1.30
   3   9  -1   -0.63    1.12
  -2   9   1    1.82    1.28
   2   9  -1    2.81    1.23
  -1   9   1    5.94    1.36
   1   9  -1    3.27    1.31
   0   9   1    2.57    1.16
   0   9  -1    1.45    1.30
   1   9   1    1.77    1.19
  -1   9  -1    2.48    1.31
  -2   9  -1    2.99    1.44
   2   9   1    4.92    1.23
  -3   9  -1    7.59    1.52
   3   9   1    8.30    1.36
  -4  -9  -1    3.52    1.22
  -4   9  -1    2.16    1.54
   4   9   1    4.10    1.30
  -5  -9  -1    0.68    1.17
   5   9   1    1.66    1.12
  -5   9  -1    0.01    1.50
  -6  -9  -1   13.18    1.59
  -6   9  -1    9.57    1.75
   6   9   1   11.06    1.53
  -7  -9  -1    2.66    1.41
   7   9   1    2.74    1.19
  -7   9  -1    2.23    1.63
  -8  -9  -1   -0.94    1.31
  -8   9  -1    1.98    1.55
   8   9   1    2.80    1.29
  -9  -9  -1    1.62    1.34
   7  10  -1    3.28    1.36
   6  10  -1    8.88    1.61
   5  10  -1    7.91    1.64
   4  10  -1   10.18    1.66
  -4  10   1   11.70    1.82
   3  10  -1    5.09    1.57
  -3  10   1    4.28    1.64
   2  10  -1   16.78    1.89
  -2  10   1   17.03    1.89
  -1  10   1   11.28    1.73
   1  10  -1   12.50    1.89
   0  10   1    8.21    1.52
   0  10  -1    8.05    1.64
   1  10   1    9.53    1.61
  -1  10  -1    9.59    1.71
  -2  10  -1   11.47    1.81
   2  10   1   15.20    1.66
   3  10   1    2.65    1.26
  -3  10  -1    0.61    1.61
  -4  10  -1    4.22    1.76
   4  10   1    3.58    1.37
  -5  10  -1    3.50    1.78
   5  10   1    8.90    1.50
   6  10   1    4.29    1.34
  -6  10  -1    5.53    1.90
  -7 -10  -1    3.64    1.55
  -7  10  -1   -1.42    1.76
   7  10   1    5.83    1.39
   4  11  -1    2.24    1.52
   3  11  -1    0.37    1.40
  -2  11   1    0.81    1.53
   2  11  -1   -0.19    1.40
   1  11  -1    0.81    1.43
  -1  11   1    1.36    1.56
   0  11  -1    0.53    1.62
   0  11   1    0.82    1.37
  -1  11  -1    2.36    1.72
   1  11   1    3.49    1.53
  -2  11  -1   -1.98    1.57
   2  11   1    1.13    1.41
  -3  11  -1   -1.71    1.71
   3  11   1    1.31    1.32
   4  11   1    1.43    1.38
  -4  11  -1   -0.47    1.74
  -5  11  -1    0.42    1.77
 -15   0   2   12.05    1.58
 -14   0   2   16.68    1.66
 -13   0   2   44.64    2.26
 -12   0   2   21.21    1.57
 -11   0   2   67.78    2.56
  10   0  -2  118.03    3.76
 -10   0   2  116.99    3.54
   9   0  -2  109.55    3.44
  -9   0   2  109.17    3.28
  -8   0   2   85.23    2.33
   8   0  -2   85.63    2.79
  -8   0   2   86.94    2.68
  -7   0   2  102.31    2.54
   7   0  -2   93.72    2.75
   7   0  -2  101.40    3.00
  -6   0   2  235.40    5.26
   6   0  -2  234.10    5.54
   6   0  -2  235.08    5.83
   5   0  -2  198.61    4.64
  -5   0   2  200.54    4.42
   5   0  -2  189.17    4.86
   4   0  -2  344.17    8.01
  -4   0   2  345.97    7.41
   4   0  -2  337.60    7.61
   3   0  -2  296.83    6.80
   3   0  -2  311.80    7.17
  -3   0   2  316.62    6.68
   2   0  -2  237.46    5.23
  -2   0   2  234.15    5.14
   2   0  -2  236.97    5.48
   1   0  -2   83.67    2.00
   1   0  -2   88.54    2.09
  -1   0   2   85.59    2.01
   0   0  -2  363.35    8.47
   0   0  -2  362.13    7.88
  -1   0  -2  383.46    8.54
   1   0   2  408.62    8.48
  -2   0  -2    1.61    0.37
   2   0   2    0.98    0.34
   3   0   2    5.93    0.59
   3   0   2    5.90    0.41
  -3   0  -2    4.35    0.47
   4   0   2   47.78    1.28
   4   0   2   44.41    1.61
  -4   0  -2   49.53    1.45
   5   0   2   77.81    2.46
  -5   0  -2   81.36    2.20
   5   0   2   82.60    1.99
   6   0   2   91.49    2.29
  -6   0  -2   97.97    2.61
  -7   0  -2   92.66    2.65
  -8   0  -2   35.80    1.56
  -9   0  -2   22.62    1.40
 -10   0  -2   12.15    1.17
 -11   0  -2   22.63    1.60
 -12   0  -2   13.68    1.34
 -13   0  -2    4.29    1.11
 -14   0  -2   14.53    1.58
 -15   1   2    0.58    1.10
 -14  -1   2    0.06    1.07
 -14   1   2   -0.39    1.02
 -13  -1   2    5.40    1.23
 -13   1   2    6.20    1.14
 -12  -1   2    6.84    1.22
  12   1  -2    7.59    1.21
 -12   1   2    9.59    1.13
 -11  -1   2   19.39    1.48
  11   1  -2   19.95    1.55
 -11   1   2   21.43    1.43
 -10  -1   2   -0.62    0.69
  10   1  -2    0.75    0.76
 -10   1   2   -0.46    0.66
   9  -1  -2   44.89    1.81
  -9  -1   2   47.01    1.95
   9   1  -2   42.91    1.96
  -9   1   2   43.80    1.60
  -8  -1   2   20.65    1.33
  -8  -1   2   21.05    1.01
   8  -1  -2   20.32    1.21
   8   1  -2   20.85    1.40
   7  -1  -2   23.86    1.20
  -7  -1   2   25.04    1.30
  -7  -1   2   24.14    1.00
   7   1  -2   23.67    1.34
  -6  -1   2   12.07    0.71
   6  -1  -2    9.47    0.79
  -6  -1   2   11.57    0.91
   6   1  -2   13.57    0.96
   5  -1  -2   47.19    1.53
  -5  -1   2   51.23    1.38
   5   1  -2   50.61    1.70
   5   1  -2   49.83    1.60
   4  -1  -2  206.50    4.81
  -4  -1   2  209.72    4.63
   4   1  -2  215.71    5.14
   4   1  -2  208.34    4.85
   3  -1  -2  137.45    3.27
  -3  -1   2  135.69    3.17
   3   1  -2  146.33    3.51
   3   1  -2  139.82    3.31
  -2  -1   2   55.64    1.48
   2  -1  -2   51.74    1.43
   2   1  -2   55.57    1.61
   2   1  -2   53.09    1.42
   1  -1  -2  129.21    2.99
  -1  -1   2  129.71    2.91
   1   1  -2  126.20    3.10
   1   1  -2  124.15    2.86
  -1   1   2  128.46    3.10
  -1   1   2  126.34    2.89
   0  -1   2   66.03    1.66
   0  -1  -2   65.80    1.73
   0   1  -2   67.78    1.78
   0   1  -2   65.27    1.52
   0   1   2   66.17    1.60
   0   1   2   66.25    1.63
  -1  -1  -2  265.49    5.93
   1  -1   2  270.14    5.85
  -1   1  -2  256.72    6.31
   1   1   2  274.33    5.81
   1   1   2  262.81    6.22
  -1   1  -2  283.20    6.01
   2  -1   2  140.37    3.22
  -2  -1  -2  137.05    3.28
   2   1   2  137.61    3.46
   2   1   2  143.16    3.15
  -2   1  -2  141.99    3.13
  -3  -1  -2  296.87    6.67
   3  -1   2  300.12    6.53
   3   1   2  291.32    7.07
   3   1   2  306.31    6.42
  -3   1  -2  299.57    6.53
   4  -1   2  268.28    6.02
  -4  -1  -2  272.67    6.21
   4   1   2  272.30    5.86
   4   1   2  268.99    6.61
  -4   1  -2  281.64    6.08
  -5  -1  -2  106.21    2.83
   5  -1   2  107.32    2.64
   5   1   2  108.99    2.42
  -5   1  -2  108.93    2.70
   5   1   2  103.78    3.03
   6  -1   2  103.95    2.62
  -6  -1  -2  101.94    2.86
   6   1   2  104.27    3.10
  -6   1  -2  106.39    2.74
   7  -1   2  106.32    2.73
  -7  -1  -2  110.06    3.06
   7   1   2  105.61    3.30
  -7   1  -2  107.61    2.92
  -8  -1  -2   85.15    2.67
  -8   1  -2   83.98    2.50
   8   1   2   82.41    2.90
  -9  -1  -2   61.97    2.26
  -9   1  -2   59.06    2.09
   9   1   2   64.52    2.54
 -10  -1  -2   13.62    1.21
  10   1   2   13.18    1.35
 -10   1  -2   14.07    1.22
 -11  -1  -2   57.13    2.36
 -11   1  -2   58.13    2.29
 -12  -1  -2   22.84    1.65
 -12   1  -2   21.37    1.60
 -13  -1  -2   18.24    1.77
 -13   1  -2   18.50    1.57
 -14  -1  -2    7.80    1.45
 -14  -2   2   18.60    1.88
 -14   2   2   17.60    1.65
  14   2  -2   20.62    1.91
 -13  -2   2   20.87    1.81
  13   2  -2   25.67    1.95
 -13   2   2   24.61    1.68
 -12  -2   2   25.53    1.81
  12   2  -2   26.90    1.85
 -12   2   2   24.60    1.60
 -11  -2   2   31.71    1.87
  11   2  -2   33.62    1.93
 -11   2   2   29.29    1.69
 -10  -2   2   52.61    2.23
  10   2  -2   51.47    2.34
   9  -2  -2   59.73    2.09
  -9  -2   2   58.12    2.30
   9   2  -2   58.00    2.37
  -8  -2   2   61.76    2.31
   8  -2  -2   65.83    2.14
   8   2  -2   62.34    2.39
   7  -2  -2   97.62    2.63
  -7  -2   2   86.35    2.75
   7   2  -2   90.03    2.91
   6  -2  -2  151.19    3.52
  -6  -2   2  137.05    3.14
  -6  -2   2  133.16    3.63
   6   2  -2  132.42    3.82
  -5  -2   2   58.33    1.45
  -5  -2   2   52.62    1.75
   5  -2  -2   56.16    1.67
   5   2  -2   53.59    1.90
  -4  -2   2   98.55    2.27
  -4  -2   2   91.41    2.53
   4  -2  -2   90.91    2.44
   4   2  -2  102.50    2.75
  -3  -2   2  108.35    2.41
  -3  -2   2  103.57    2.59
   3  -2  -2   98.65    2.52
   3   2  -2  107.03    2.82
  -3   2   2   96.58    2.64
  -2  -2   2  225.92    5.07
  -2  -2   2  230.60    4.96
   2  -2  -2  224.94    5.10
   2   2  -2  217.12    5.43
  -2   2   2  229.64    5.30
  -1  -2   2   96.46    2.25
   1  -2  -2   90.11    2.45
  -1  -2   2   96.77    2.31
  -1   2   2   98.89    2.40
   1   2  -2   94.59    2.58
   0  -2  -2  133.71    3.18
   0  -2   2  128.48    3.06
   0  -2   2  135.33    2.95
   0   2  -2  129.88    3.35
   0   2   2  132.61    3.23
   1  -2   2  139.68    3.32
  -1  -2  -2  144.64    3.41
   1   2   2  144.03    3.52
  -1   2  -2  142.40    3.64
   1   2   2  145.43    3.23
   2  -2   2  163.18    3.80
  -2  -2  -2  162.64    3.88
  -2   2  -2  157.50    4.18
  -2   2  -2  164.84    3.68
   2   2   2  166.14    4.07
   2   2   2  171.42    3.64
   3  -2   2  268.28    6.01
  -3  -2  -2  264.73    6.12
   3   2   2  272.77    5.82
   3   2   2  272.11    6.48
  -3   2  -2  282.82    5.87
  -3   2  -2  253.23    6.53
  -4  -2  -2  146.16    3.68
   4  -2   2  149.37    3.58
  -4   2  -2  151.99    3.42
   4   2   2  149.11    3.93
   5  -2   2  112.69    2.83
  -5  -2  -2  110.21    2.99
  -5   2  -2  112.39    2.71
   5   2   2  107.11    3.16
   6  -2   2   41.33    1.46
  -6  -2  -2   42.29    1.65
   6   2   2   41.53    1.76
  -6   2  -2   41.84    1.38
  -7  -2  -2   66.08    2.30
   7  -2   2   70.10    2.07
   7   2   2   69.78    2.46
  -7   2  -2   69.90    2.07
  -8  -2  -2   40.45    1.74
  -8   2  -2   40.86    1.57
   8   2   2   38.04    1.91
  -9  -2  -2   24.65    1.51
  -9   2  -2   25.73    1.33
   9   2   2   25.81    1.64
 -10  -2  -2   20.53    1.49
 -10   2  -2   22.24    1.37
  10   2   2   18.33    1.55
 -11  -2  -2   15.60    1.47
 -11   2  -2   17.24    1.31
  11   2   2   16.69    1.57
 -12  -2  -2    5.45    1.18
  12   2   2    7.28    1.24
 -13  -2  -2    2.69    1.18
 -14  -2  -2    2.15    1.22
 -14  -3   2    0.29    1.17
  14   3  -2    0.32    1.09
 -13  -3   2    2.36    1.15
  13   3  -2    3.55    1.18
 -12  -3   2    4.34    1.16
  12   3  -2    6.00    1.23
 -12   3   2    5.51    0.99
 -11  -3   2    4.49    1.08
  11   3  -2    5.13    1.11
 -11   3   2    5.92    0.86
  10  -3  -2    9.61    1.03
 -10  -3   2    8.49    1.14
  10   3  -2    8.34    1.21
  -9  -3   2    1.74    0.79
   9  -3  -2    1.95    0.72
   9   3  -2    1.82    0.81
  -8  -3   2   36.95    1.80
   8  -3  -2   40.67    1.58
   8   3  -2   38.85    1.90
   7  -3  -2   35.68    1.39
  -7  -3   2   30.87    1.56
   7   3  -2   30.10    1.68
  -6  -3   2   13.96    1.08
   6  -3  -2   13.76    0.88
   6   3  -2   12.49    1.21
  -6   3   2   14.14    1.16
  -5  -3   2   63.96    2.02
  -5  -3   2   66.28    1.58
   5  -3  -2   63.27    1.83
  -5   3   2   65.33    2.08
   5   3  -2   56.50    2.16
  -4  -3   2   19.11    0.76
   4  -3  -2   16.32    0.84
  -4  -3   2   17.03    0.97
   4   3  -2   17.87    1.21
  -4   3   2   18.95    1.06
  -3  -3   2    4.03    0.55
  -3  -3   2    4.65    0.43
   3  -3  -2    4.52    0.52
   3   3  -2    3.90    0.73
  -3   3   2    5.82    0.62
   2  -3  -2   43.59    1.44
  -2  -3   2   47.64    1.33
  -2  -3   2   46.72    1.37
   2   3  -2   45.90    1.67
  -2   3   2   45.58    1.45
  -1  -3   2  129.69    2.96
  -1  -3   2  126.63    3.01
   1  -3  -2  123.96    3.20
   1   3  -2  125.25    3.38
  -1   3   2  128.41    3.20
   0  -3   2  750.87   16.12
   0  -3  -2  775.11   16.34
   0  -3   2  752.73   16.07
   0   3   2  753.99   17.17
   0   3  -2  743.48   17.31
   1  -3   2    1.58    0.41
  -1  -3  -2    2.48    0.51
   1  -3   2    2.39    0.26
  -1   3  -2    2.25    0.59
   1   3   2    2.92    0.56
  -2  -3  -2   50.87    1.61
   2  -3   2   49.44    1.56
   2   3   2   50.59    1.35
   2   3   2   50.23    1.67
  -2   3  -2   50.26    1.80
  -3  -3  -2   45.24    1.60
   3  -3   2   47.29    1.54
   3   3   2   47.84    1.68
  -3   3  -2   45.51    1.78
   3   3   2   47.73    1.24
   4  -3   2  100.49    2.68
  -4  -3  -2   98.80    2.78
   4   3   2  102.07    2.93
  -4   3  -2   97.29    3.02
  -4   3  -2  102.68    2.35
   5  -3   2   54.47    1.79
  -5  -3  -2   56.83    1.90
  -5   3  -2   54.76    2.11
  -5   3  -2   55.92    1.52
   5   3   2   54.09    2.03
  -6  -3  -2   11.72    1.04
   6  -3   2   11.51    0.96
   6   3   2   11.02    1.07
  -6   3  -2   11.78    1.13
  -6   3  -2   12.65    0.79
   7  -3   2   44.74    1.68
  -7  -3  -2   45.30    1.92
   7   3   2   42.21    1.99
  -7   3  -2   46.60    1.55
  -8  -3  -2   35.76    1.76
  -8   3  -2   35.54    1.38
   8   3   2   35.90    1.88
  -9  -3  -2    7.35    1.06
   9   3   2    6.45    1.08
  -9   3  -2    7.91    0.80
 -10  -3  -2   20.38    1.56
  10   3   2   23.47    1.66
 -11  -3  -2    9.41    1.25
  11   3   2    8.84    1.27
 -12  -3  -2    7.71    1.33
  12   3   2    9.46    1.39
 -13  -3  -2    2.54    1.23
  13   3   2    4.93    1.28
 -14  -3  -2    0.63    1.28
 -13  -4   2    6.25    1.41
  13   4  -2    9.10    1.42
 -12  -4   2    6.54    1.29
  12   4  -2    7.70    1.30
 -12   4   2    8.58    1.33
 -11  -4   2    4.35    1.01
 -11   4   2    6.21    1.17
  11   4  -2    6.04    1.16
 -10  -4   2   10.81    1.27
  10  -4  -2   14.79    1.24
 -10   4   2   15.74    1.54
  10   4  -2   10.25    1.26
   9  -4  -2    9.82    0.95
  -9  -4   2    6.67    1.06
  -9   4   2    8.84    1.17
   9   4  -2    8.56    1.13
  -8  -4   2   38.80    1.83
   8  -4  -2   35.87    1.54
  -8   4   2   39.86    1.92
   8   4  -2   35.10    1.83
   7  -4  -2   20.47    1.18
  -7  -4   2   28.47    1.54
   7   4  -2   23.60    1.61
  -7   4   2   22.06    1.56
  -6  -4   2   73.83    2.35
   6  -4  -2   61.23    2.01
  -6   4   2   67.62    2.41
   6   4  -2   69.74    2.55
  -5  -4   2   43.89    1.20
   5  -4  -2   36.41    1.40
  -5  -4   2   39.42    1.62
  -5   4   2   37.64    1.73
   5   4  -2   45.69    1.93
   4  -4  -2   37.68    1.36
  -4  -4   2   40.11    1.23
  -4  -4   2   36.89    1.48
  -4   4   2   40.62    1.62
   4   4  -2   47.06    1.87
   3  -4  -2   28.85    1.19
  -3   4   2   29.26    1.31
  -2  -4   2   61.35    1.73
  -2  -4   2   59.52    1.67
   2  -4  -2   53.51    1.82
  -2   4   2   55.54    1.86
   2   4  -2   59.76    2.09
  -1  -4   2   52.52    1.51
  -1  -4   2   53.66    1.61
   1  -4  -2   52.08    1.82
  -1   4   2   53.26    1.77
   1   4  -2   50.28    1.94
   0  -4  -2    8.75    0.76
   1  -4   2    1.00    0.46
   1  -4   2    1.21    0.35
  -1   4  -2    0.56    0.66
   2  -4   2   56.05    1.29
  -2  -4  -2   54.48    1.80
   2  -4   2   52.90    1.74
   2   4   2   54.48    1.90
  -2   4  -2   53.82    2.02
   3  -4   2   40.01    1.50
  -3  -4  -2   42.22    1.62
   3  -4   2   42.15    1.04
   3   4   2   41.75    1.69
  -3   4  -2   44.83    1.83
   3   4   2   44.15    1.24
  -4  -4  -2   11.53    0.99
   4  -4   2   10.62    0.52
   4  -4   2   10.91    0.89
   4   4   2   10.42    0.63
   4   4   2   11.09    0.97
  -4   4  -2   10.42    1.08
  -5  -4  -2    7.69    0.94
   5  -4   2    6.38    0.78
   5   4   2    7.12    0.92
  -5   4  -2    6.55    0.56
  -5   4  -2    7.40    1.07
   6  -4   2    3.20    0.69
  -6  -4  -2    3.34    0.80
  -6   4  -2    2.47    0.47
  -6   4  -2    1.52    0.97
   6   4   2    1.53    0.84
   7  -4   2   12.44    1.08
  -7  -4  -2   13.66    1.22
   7   4   2   10.72    1.19
  -7   4  -2   12.55    1.33
  -8  -4  -2    1.33    0.88
  -8   4  -2    3.29    1.04
   8   4   2    1.44    0.85
  -9  -4  -2   14.56    1.37
  -9   4  -2   13.52    1.51
   9   4   2   13.91    1.39
 -10  -4  -2    8.04    1.24
  10   4   2    8.59    1.22
 -10   4  -2    7.43    1.31
 -11  -4  -2    9.24    1.37
  11   4   2    8.02    1.24
 -11   4  -2    9.00    1.44
 -12  -4  -2    0.92    1.13
 -12   4  -2    2.74    1.28
  12   4   2    2.33    1.10
 -13  -4  -2    4.04    1.37
 -13   4  -2    3.13    1.45
  13   4   2    3.72    1.21
 -13  -5   2   -2.84    1.03
  13   5  -2    1.17    1.08
 -12  -5   2    1.00    1.10
  12   5  -2    0.80    1.00
 -11  -5   2    1.31    1.03
  11   5  -2    2.63    1.01
 -10  -5   2    0.67    0.92
 -10   5   2    1.94    1.08
  10   5  -2    0.19    0.88
  -9  -5   2    0.99    0.90
  -9   5   2    2.46    1.05
   9   5  -2    1.60    0.91
  -8  -5   2    1.38    0.83
   8   5  -2    0.90    0.84
  -8   5   2    4.86    1.05
  -7  -5   2    4.31    0.92
   7  -5  -2    6.53    0.73
   7   5  -2    5.80    1.05
  -7   5   2    6.46    1.12
   6  -5  -2    1.62    0.60
  -6  -5   2    0.84    0.74
  -6   5   2    2.05    0.95
   6   5  -2    0.96    0.79
   5  -5  -2    1.95    0.62
  -5   5   2    3.34    0.93
   5   5  -2    2.97    0.99
  -4  -5   2   26.14    1.06
  -4  -5   2   26.82    1.35
   4  -5  -2   26.67    1.20
   4   5  -2   24.14    1.71
  -4   5   2   27.35    1.52
  -3  -5   2    1.12    0.57
   3  -5  -2   -0.90    0.52
  -3  -5   2    0.76    0.44
  -3   5   2   -0.12    0.72
   3   5  -2    1.47    0.86
   2  -5  -2    0.47    0.62
  -2  -5   2    1.07    0.45
  -2  -5   2    1.27    0.54
   2   5  -2    0.62    0.81
  -2   5   2    1.15    0.72
   1  -5  -2    0.06    0.61
  -1  -5   2   -0.23    0.45
  -1  -5   2    0.49    0.44
   1   5  -2    0.25    0.75
  -1   5   2    0.35    0.62
   0  -5   2    3.73    0.60
   0  -5   2    3.68    0.54
   0  -5  -2    3.26    0.71
   0   5  -2    3.54    0.89
   0   5   2    2.86    0.77
   1  -5   2    0.45    0.43
   1  -5   2    0.42    0.49
  -1  -5  -2    0.35    0.62
   1   5   2   -0.22    0.64
  -1   5  -2    1.49    0.82
   2  -5   2    1.69    0.30
   2  -5   2    0.44    0.53
  -2  -5  -2    1.54    0.71
  -2   5  -2    2.11    0.85
   2   5   2    0.84    0.70
   3  -5   2    3.16    0.67
  -3  -5  -2    4.91    0.85
  -3   5  -2    3.71    0.96
   3   5   2    3.91    0.85
   4  -5   2   19.21    1.22
  -4  -5  -2   20.43    1.39
   4   5   2   16.95    1.42
  -4   5  -2   19.40    1.56
   5  -5   2    1.43    0.71
  -5  -5  -2    2.89    0.90
  -5   5  -2    3.60    1.06
   5   5   2    1.87    0.84
   6  -5   2    5.58    0.85
  -6  -5  -2    5.48    0.99
  -6   5  -2    4.60    1.13
   6   5   2    4.43    0.94
  -7  -5  -2   13.97    1.32
   7  -5   2   13.03    1.15
   7   5   2   13.20    1.31
  -7   5  -2   12.73    1.38
  -8  -5  -2    1.07    0.81
   8   5   2    2.70    0.93
  -8   5  -2    0.51    1.09
  -9  -5  -2    1.48    0.88
   9   5   2    2.19    0.96
  -9   5  -2    1.63    1.14
 -10  -5  -2   -0.75    0.93
 -10   5  -2    0.70    1.15
  10   5   2    1.80    1.02
 -11  -5  -2    2.56    1.20
  11   5   2    1.74    1.08
 -11   5  -2    2.61    1.35
 -12  -5  -2    1.90    1.28
  12   5   2    1.04    1.13
 -12   5  -2    1.27    1.43
 -13   5  -2    1.17    1.45
 -12  -6   2    0.30    1.17
  12   6  -2    1.54    1.09
 -11  -6   2   -1.73    0.99
  11   6  -2    1.45    1.03
 -10  -6   2    1.15    1.02
  10   6  -2   -0.51    0.88
  -9  -6   2    0.76    0.98
  -9   6   2    0.78    1.09
   9   6  -2   -1.31    0.79
  -8  -6   2    0.08    0.85
  -8   6   2    2.51    1.11
   8   6  -2    1.33    0.94
  -7  -6   2    6.62    1.04
  -7   6   2    8.19    1.23
   7   6  -2    6.31    1.13
  -6  -6   2    3.42    0.87
  -6   6   2    3.24    1.03
   6   6  -2    4.99    1.07
   5  -6  -2    1.61    0.61
  -5  -6   2    0.35    0.78
   5   6  -2    0.18    0.91
  -5   6   2    1.66    0.97
   4   6  -2    4.47    1.14
   3  -6  -2   18.83    1.26
  -3   6   2   19.05    1.56
   3   6  -2   19.20    1.75
   2  -6  -2    3.52    0.80
  -2   6   2    3.20    0.96
   1  -6  -2    0.80    0.81
  -1  -6   2    0.71    0.63
  -1  -6   2    1.50    0.58
   1   6  -2    1.02    0.85
  -1   6   2    1.70    0.90
   0  -6   2   -0.28    0.58
   0  -6   2    0.63    0.57
   0  -6  -2    0.09    0.72
   0   6  -2   -0.35    0.93
   0   6   2    0.68    0.87
  -1  -6  -2   -0.63    0.80
   1  -6   2    0.35    0.57
  -1   6  -2   -0.80    0.96
   1   6   2    0.75    0.81
   2  -6   2    0.67    0.64
  -2  -6  -2    1.31    0.80
   2   6   2    0.55    0.81
  -2   6  -2    1.00    0.97
   3  -6   2    1.34    0.71
  -3  -6  -2    1.02    0.85
   3   6   2    1.18    0.87
  -3   6  -2    1.59    1.07
  -4  -6  -2    7.83    1.08
   4  -6   2    9.86    1.01
  -4   6  -2    8.67    1.28
   4   6   2    9.68    1.19
  -5  -6  -2    2.58    0.92
   5  -6   2    1.96    0.75
  -5   6  -2    2.58    1.09
   5   6   2    2.32    0.90
   6  -6   2    0.94    0.70
  -6  -6  -2    1.74    0.93
   6   6   2    0.63    0.87
  -6   6  -2    0.60    1.03
  -7  -6  -2    1.85    1.00
  -7   6  -2    0.34    1.09
   7   6   2    0.29    0.87
  -8  -6  -2   -1.82    0.88
  -8   6  -2   -1.43    1.08
   8   6   2    0.23    0.90
  -9  -6  -2   -0.50    0.96
   9   6   2    0.40    0.95
  -9   6  -2   -0.42    1.26
 -10  -6  -2   -0.34    1.06
  10   6   2   -0.26    0.97
 -10   6  -2   -1.71    1.20
 -11  -6  -2   -0.13    1.18
 -11   6  -2    0.87    1.43
  11   6   2    0.76    1.10
 -12  -6  -2   -0.20    1.25
 -12   6  -2   -0.44    1.36
  12   6   2    0.93    1.12
 -11  -7   2   -1.99    1.07
  11   7  -2    1.06    1.19
 -10  -7   2    1.86    1.18
  10   7  -2    1.47    1.11
  -9  -7   2    0.42    1.06
   9   7  -2    1.45    1.01
  -8  -7   2    1.35    1.00
   8   7  -2    3.41    1.08
  -7  -7   2    1.27    0.93
   7   7  -2    5.29    1.18
  -7   7   2    2.62    1.16
  -6  -7   2    4.19    0.98
  -6   7   2    6.94    1.23
   6   7  -2    4.26    1.14
  -5  -7   2    0.80    0.84
  -5   7   2    2.33    1.05
   5   7  -2    1.31    1.00
  -4  -7   2   -0.06    0.79
  -4   7   2    2.04    1.04
   4   7  -2   -0.70    0.97
  -3  -7   2   -0.08    0.53
  -3  -7   2    1.20    0.82
  -3   7   2    1.08    0.98
   3   7  -2    1.08    0.98
   2  -7  -2    4.67    0.89
  -2  -7   2    1.54    0.75
  -2  -7   2    1.18    0.64
   2   7  -2    0.95    1.02
  -1  -7   2    9.50    0.94
   1  -7  -2    8.27    1.08
   1   7  -2    8.06    1.28
  -1   7   2   11.73    1.26
   0  -7   2    3.03    0.76
   0  -7  -2    3.78    0.93
   0   7   2    3.16    0.97
   0   7  -2    4.26    1.14
  -1  -7  -2    9.17    1.05
   1  -7   2    9.08    0.97
   1   7   2    8.15    1.19
  -1   7  -2    8.94    1.35
  -2  -7  -2    2.27    0.87
   2  -7   2    0.53    0.70
  -2   7  -2   -0.21    1.04
   2   7   2   -0.28    0.86
   3  -7   2    0.63    0.70
  -3  -7  -2    1.53    0.94
  -3   7  -2    2.37    1.12
   3   7   2    0.19    0.93
   4  -7   2    6.51    0.95
  -4  -7  -2    6.49    1.08
  -4   7  -2    4.54    1.22
   4   7   2    6.81    1.09
  -5  -7  -2    7.19    1.14
   5  -7   2    6.52    0.98
   5   7   2    8.06    1.17
  -5   7  -2    3.75    1.32
  -6  -7  -2    4.99    1.13
   6   7   2    4.73    1.08
  -6   7  -2    5.78    1.33
  -7  -7  -2    4.59    1.15
  -7   7  -2    4.06    1.32
   7   7   2    5.15    1.18
  -8  -7  -2    5.74    1.26
  -8   7  -2    3.77    1.34
   8   7   2    5.85    1.19
  -9  -7  -2    7.08    1.40
   9   7   2    7.61    1.33
  -9   7  -2    2.76    1.51
 -10  -7  -2    1.79    1.28
  10   7   2    4.28    1.23
 -10   7  -2    2.56    1.58
 -11  -7  -2    1.52    1.34
 -11   7  -2    1.69    1.50
  11   7   2    2.10    1.21
 -10  -8   2    7.84    1.48
  10   8  -2    7.88    1.48
  -9  -8   2   12.89    1.59
   9   8  -2   13.49    1.64
  -8  -8   2    8.16    1.35
   8   8  -2   10.00    1.49
  -7  -8   2   10.93    1.46
   7   8  -2   13.87    1.65
  -6  -8   2   11.10    1.38
  -6   8   2    9.84    1.51
   6   8  -2   13.47    1.52
  -5  -8   2   19.14    1.61
   5   8  -2   18.34    1.80
  -5   8   2   18.25    1.82
  -4  -8   2    9.55    1.20
   4   8  -2    7.88    1.38
  -4   8   2   12.30    1.45
   3   8  -2   18.90    1.83
  -3   8   2   19.20    1.77
  -2  -8   2    5.90    0.84
  -2   8   2    5.48    1.14
   2   8  -2    6.04    1.42
  -1  -8   2   10.21    1.02
  -1   8   2   11.40    1.35
   1   8  -2    9.37    1.42
   0  -8  -2   13.54    1.26
   0  -8   2   11.54    1.10
   0   8  -2   12.01    1.63
   0   8   2   13.15    1.41
   1  -8   2   12.52    1.20
  -1  -8  -2   11.52    1.25
  -1   8  -2   12.86    1.56
   1   8   2   12.86    1.34
  -2  -8  -2    9.38    1.22
   2  -8   2   11.71    1.14
  -2   8  -2   12.78    1.55
   2   8   2    9.76    1.22
  -3  -8  -2    2.49    1.10
   3  -8   2    4.67    0.90
   3   8   2    3.33    1.05
  -3   8  -2    5.33    1.36
  -4  -8  -2    8.95    1.25
   4   8   2    8.83    1.30
  -4   8  -2    8.63    1.50
  -5  -8  -2    4.12    1.25
  -5   8  -2    3.25    1.36
   5   8   2    4.37    1.11
  -6  -8  -2    6.92    1.30
  -6   8  -2    4.17    1.54
   6   8   2    8.18    1.26
  -7  -8  -2    2.89    1.20
  -7   8  -2    1.27    1.37
   7   8   2    1.81    1.07
  -8  -8  -2    2.37    1.25
   8   8   2    3.79    1.28
  -8   8  -2    0.92    1.52
  -9  -8  -2    1.55    1.23
   9   8   2    1.75    1.11
  -9   8  -2   -1.84    1.50
 -10  -8  -2    1.78    1.34
  10   8   2    1.85    1.21
 -10   8  -2   -1.17    1.59
  -9  -9   2   -1.80    1.23
  -8  -9   2    4.24    1.42
   8   9  -2    5.86    1.44
  -7  -9   2    1.32    1.23
   7   9  -2    1.92    1.29
   6   9  -2    0.35    1.18
   5   9  -2   13.54    1.69
   4   9  -2    6.04    1.40
  -4   9   2    6.51    1.43
   3   9  -2   31.40    2.23
  -3   9   2   33.33    2.20
  -2   9   2    8.14    1.39
   2   9  -2    7.23    1.50
  -1   9   2   11.86    1.41
   1   9  -2   11.59    1.71
   0   9   2   13.56    1.53
   0   9  -2    9.91    1.59
   1   9   2   21.73    1.79
  -1   9  -2   21.36    2.06
  -2   9  -2   18.44    1.88
   2   9   2   21.33    1.77
  -3  -9  -2   33.56    1.96
   3   9   2   32.12    2.15
  -3   9  -2   37.06    2.57
  -4  -9  -2   10.05    1.49
  -4   9  -2    6.65    1.62
   4   9   2    9.86    1.36
  -5  -9  -2   24.56    1.94
   5   9   2   26.57    1.96
  -5   9  -2   25.16    2.38
  -6  -9  -2    5.86    1.52
  -6   9  -2    2.17    1.68
   6   9   2    5.39    1.27
  -7  -9  -2   23.78    2.18
   7   9   2   24.12    2.04
  -7   9  -2   18.45    2.08
  -8  -9  -2   10.78    1.71
   8   9   2   10.91    1.54
  -8   9  -2    8.16    1.81
  -9  -9  -2    3.01    1.48
  -9   9  -2    2.05    1.81
   6  10  -2   15.34    1.87
   5  10  -2   24.36    2.35
   4  10  -2   27.19    2.33
   3  10  -2   27.72    2.31
  -2  10   2   17.78    1.85
   2  10  -2   17.92    1.97
   1  10  -2   22.04    2.26
  -1  10   2   24.63    2.21
   0  10   2   24.68    2.03
   0  10  -2   24.96    2.32
  -1  10  -2   22.27    2.16
   1  10   2   21.16    2.08
  -2  10  -2   14.64    1.95
   2  10   2   13.25    1.68
  -3  10  -2    6.93    1.77
   3  10   2    9.81    1.49
  -4  10  -2   12.69    1.96
   4  10   2   12.55    1.59
  -5  10  -2   15.03    2.11
   5  10   2   15.00    1.68
  -6 -10  -2   16.68    1.96
  -6  10  -2   12.16    2.18
   6  10   2   15.58    1.71
  -7 -10  -2    6.70    1.63
   7  10   2    7.21    1.43
  -7  10  -2    2.09    1.76
   3  11  -2   10.44    1.80
   2  11  -2    4.97    1.69
   1  11  -2   25.27    2.44
   0  11   2    3.04    1.47
   0  11  -2    3.68    1.68
   1  11   2   26.51    2.30
  -1  11  -2   22.99    2.41
  -2  11  -2    4.18    1.89
   2  11   2    5.33    1.48
  -3  11  -2   16.91    2.21
   3  11   2   17.06    1.87
  -4  11  -2   14.56    2.15
   4  11   2   18.14    1.84
 -15   0   3   -0.31    1.11
 -14   0   3    0.25    1.02
 -13   0   3    2.10    1.09
 -12   0   3    0.77    0.86
  -8   0   3    1.29    0.56
   7   0  -3    0.85    0.56
  -7   0   3   -0.64    0.43
   7   0  -3    0.11    0.54
   6   0  -3   -0.03    0.43
   6   0  -3   -0.11    0.48
  -6   0   3   -0.76    0.37
   5   0  -3   -0.67    0.35
  -5   0   3    0.04    0.36
   5   0  -3    0.58    0.43
  -4   0   3    0.11    0.33
   4   0  -3   -0.13    0.33
   4   0  -3    0.22    0.34
   3   0  -3   -0.21    0.33
  -3   0   3    0.38    0.34
   3   0  -3   -0.13    0.31
   2   0  -3    0.06    0.27
  -2   0   3    0.51    0.40
   2   0  -3   -0.11    0.31
   1   0  -3    0.39    0.30
  -1   0   3    0.56    0.41
   1   0  -3    0.33    0.31
   0   0   3    0.70    0.44
   0   0  -3   -0.54    0.36
   0   0  -3   -0.07    0.28
   1   0   3    0.58    0.47
  -1   0  -3    0.18    0.42
  -2   0  -3    0.53    0.37
   2   0   3   -0.30    0.38
  -3   0  -3   -0.31    0.38
   3   0   3   -0.61    0.31
  -4   0  -3    0.30    0.44
   4   0   3    0.31    0.32
   5   0   3   -0.07    0.30
  -5   0  -3    0.33    0.44
  -6   0  -3   -0.06    0.54
   6   0   3    0.29    0.35
  -7   0  -3    1.20    0.61
   7   0   3    0.20    0.37
  -8   0  -3   -0.70    0.65
  -9   0  -3   -0.49    0.63
 -10   0  -3   -0.40    0.69
 -11   0  -3    0.31    0.79
 -12   0  -3   -0.32    0.84
 -13   0  -3   -0.59    1.04
 -15   1   3   -0.30    1.11
 -14  -1   3   -1.01    1.03
 -14   1   3   -0.96    0.93
 -13  -1   3    2.91    1.10
 -13   1   3    1.28    1.00
 -12  -1   3    0.91    0.93
  12   1  -3    2.17    1.02
 -12   1   3    1.49    0.90
 -11  -1   3    5.60    1.03
  11   1  -3    6.31    1.05
 -11   1   3    7.58    1.01
  10  -1  -3    4.51    0.86
 -10  -1   3    3.58    0.88
  10   1  -3    3.79    0.89
   9  -1  -3    2.93    0.74
  -9  -1   3    2.81    0.81
  -9   1   3    1.35    0.61
   9   1  -3    2.35    0.76
  -8  -1   3   33.43    1.63
  -8  -1   3   35.17    1.36
   8  -1  -3   32.05    1.53
  -8   1   3   30.93    1.38
   8   1  -3   33.37    1.65
  -7  -1   3   10.70    0.88
   7  -1  -3    9.31    0.82
  -7   1   3    9.28    0.87
   7   1  -3   11.89    1.01
   7   1  -3   10.63    1.03
  -6  -1   3    8.39    0.78
   6  -1  -3    8.17    0.70
   6   1  -3    7.89    0.77
   6   1  -3    8.35    0.75
  -6   1   3    7.44    0.66
   5  -1  -3    0.20    0.39
  -5  -1   3    0.08    0.39
  -5   1   3    0.18    0.37
   5   1  -3   -0.15    0.49
   5   1  -3    0.44    0.39
   4  -1  -3    4.86    0.51
  -4  -1   3    5.49    0.52
   4   1  -3    5.13    0.52
  -4   1   3    4.66    0.50
   4   1  -3    5.36    0.56
  -3  -1   3   22.75    1.00
   3  -1  -3   21.28    0.86
   3   1  -3   21.57    0.87
   3   1  -3   24.21    0.99
  -3   1   3   21.36    0.90
  -2  -1   3   22.29    1.05
   2  -1  -3   21.21    0.89
   2   1  -3   21.14    0.81
   2   1  -3   22.43    1.02
  -2   1   3   22.01    0.88
   1  -1  -3   14.92    0.83
  -1  -1   3   16.54    0.91
   1   1  -3   16.23    0.63
  -1   1   3   18.33    0.84
   1   1  -3   19.49    0.94
   0  -1  -3  145.55    3.49
   0  -1   3  145.62    3.38
   0   1   3  143.92    3.41
   0   1   3  144.51    3.32
   0   1  -3  147.41    3.58
   0   1  -3  140.33    3.23
   1  -1   3   35.38    1.23
  -1  -1  -3   37.66    1.27
  -1   1  -3   37.04    1.08
   1   1   3   40.11    1.22
  -1   1  -3   35.34    1.33
   1   1   3   37.50    1.16
   2  -1   3   28.64    1.03
  -2   1  -3   29.99    0.89
   3  -1   3    6.97    0.65
  -3  -1  -3    8.20    0.71
  -3   1  -3    8.49    0.55
   3   1   3    7.82    0.64
   3   1   3    6.76    0.60
  -4  -1  -3   17.56    0.95
   4  -1   3   15.73    0.84
   4   1   3   14.45    0.97
  -4   1  -3   17.14    0.81
   4   1   3   17.84    0.70
  -5  -1  -3   28.80    1.24
   5  -1   3   29.03    1.09
   5   1   3   26.70    1.33
  -5   1  -3   29.61    1.11
   5   1   3   29.56    0.90
  -6  -1  -3   52.68    1.82
   6  -1   3   51.49    1.60
   6   1   3   51.52    1.38
  -6   1  -3   54.41    1.70
   6   1   3   50.13    1.96
   7  -1   3   27.03    1.14
  -7  -1  -3   27.43    1.41
  -7   1  -3   26.91    1.29
   7   1   3   28.40    1.50
  -8  -1  -3   24.03    1.40
   8  -1   3   23.29    1.10
  -8   1  -3   24.18    1.33
   8   1   3   23.62    1.59
  -9  -1  -3    5.69    0.91
   9   1   3    4.08    0.97
  -9   1  -3    3.99    0.81
 -10  -1  -3    0.84    0.80
 -10   1  -3    1.98    0.80
 -11  -1  -3    8.54    1.13
 -11   1  -3    4.74    0.92
 -12  -1  -3    2.57    1.09
 -12   1  -3    1.60    0.96
 -13  -1  -3   -0.42    1.07
 -14  -1  -3    0.92    1.13
 -14  -2   3    6.37    1.41
 -14   2   3    9.41    1.39
  14   2  -3   10.59    1.53
 -13  -2   3    7.55    1.37
 -13   2   3    6.26    1.13
  13   2  -3    7.14    1.29
 -12  -2   3    9.48    1.33
 -12   2   3    8.75    1.16
  12   2  -3    8.84    1.25
 -11  -2   3    3.61    1.00
  11   2  -3    2.95    0.94
 -10  -2   3    5.36    0.92
  10  -2  -3    4.62    0.87
 -10   2   3    4.20    0.77
  -9  -2   3   27.08    1.57
   9  -2  -3   23.70    1.38
  -9   2   3   25.07    1.33
   9   2  -3   27.51    1.67
   8  -2  -3   20.80    1.25
  -8  -2   3   24.25    1.46
   8   2  -3   24.60    1.50
  -7  -2   3   32.49    1.21
   7  -2  -3   28.72    1.35
  -7  -2   3   32.78    1.54
   7   2  -3   32.04    1.61
   6  -2  -3   11.65    0.89
  -6  -2   3   13.45    1.02
  -6  -2   3   15.03    0.88
   6   2  -3   16.56    1.14
  -5  -2   3    0.53    0.44
   5  -2  -3    0.56    0.40
  -5  -2   3    0.49    0.41
   5   2  -3    1.10    0.42
   5   2  -3    0.14    0.54
  -4  -2   3   50.53    1.47
   4  -2  -3   48.65    1.55
   4   2  -3   50.84    1.59
   4   2  -3   51.13    1.78
   3  -2  -3    0.18    0.36
  -3  -2   3    0.10    0.37
  -3   2   3    0.41    0.32
   3   2  -3    0.14    0.33
   3   2  -3    0.49    0.51
  -2  -2   3   16.45    0.86
   2  -2  -3   16.93    0.90
  -2   2   3   17.82    0.68
   2   2  -3   17.40    1.01
   2   2  -3   15.55    0.73
   1  -2  -3    5.79    0.64
  -1  -2   3    6.66    0.56
   1   2  -3    6.23    0.46
   1   2  -3    6.45    0.66
  -1   2   3    6.03    0.52
  -1   2   3    6.06    0.53
   0  -2   3    9.70    0.72
   0  -2  -3    9.68    0.87
   0   2  -3    9.22    0.40
   0   2  -3   12.56    0.91
  -1  -2  -3  126.22    3.11
   1  -2   3  126.95    3.05
   1   2   3  125.66    2.94
  -1   2  -3  125.99    3.36
   1   2   3  126.57    3.14
   2  -2   3    0.26    0.37
  -2  -2  -3   -0.23    0.46
   2   2   3    1.20    0.35
  -2   2  -3    0.21    0.19
  -2   2  -3    1.42    0.54
   2   2   3    0.79    0.39
  -3  -2  -3    8.89    0.83
   3  -2   3    8.83    0.76
   3   2   3    9.16    0.68
   3   2   3    9.25    0.81
  -3   2  -3    9.61    0.49
  -3   2  -3    9.04    0.80
   4  -2   3   27.38    1.15
  -4  -2  -3   29.97    1.28
   4   2   3   29.83    0.90
   4   2   3   27.12    1.28
  -4   2  -3   28.43    0.94
  -5  -2  -3    1.76    0.63
   5   2   3    1.34    0.59
   5   2   3    2.18    0.26
   6  -2   3   10.57    0.86
  -6  -2  -3   12.58    1.00
  -6   2  -3   10.93    0.79
   6   2   3   11.22    1.14
   7  -2   3    0.84    0.54
  -7  -2  -3    0.63    0.76
  -7   2  -3    0.82    0.53
   7   2   3    0.86    0.75
   8  -2   3    1.84    0.60
  -8  -2  -3    1.42    0.82
   8   2   3    2.05    0.87
  -8   2  -3    1.15    0.63
  -9  -2  -3    3.72    0.93
  -9   2  -3    5.18    0.78
   9   2   3    4.12    0.88
 -10  -2  -3    4.73    1.10
 -10   2  -3    5.11    0.87
  10   2   3    7.06    1.13
 -11  -2  -3    4.61    1.07
  11   2   3    3.43    1.05
 -12  -2  -3   -0.44    0.94
 -13  -2  -3   -1.75    1.08
 -14  -2  -3   -0.85    1.19
 -14  -3   3    5.15    1.40
  14   3  -3    6.98    1.37
 -13  -3   3    0.53    1.10
  13   3  -3    2.63    1.14
 -13   3   3    2.49    0.95
 -12  -3   3   12.00    1.45
  12   3  -3   12.20    1.41
 -12   3   3   16.84    1.39
  11  -3  -3   14.97    1.33
 -11  -3   3   12.20    1.37
 -11   3   3   18.65    1.29
  11   3  -3   15.90    1.59
 -10  -3   3   13.50    1.32
  10  -3  -3   13.37    1.22
  10   3  -3   12.03    1.29
   9  -3  -3   19.16    1.27
  -9  -3   3   21.37    1.44
   9   3  -3   18.51    1.44
  -8  -3   3   35.94    1.78
   8  -3  -3   38.12    1.61
   8   3  -3   36.80    1.85
  -7  -3   3   72.70    2.43
   7  -3  -3   70.02    2.22
   7   3  -3   71.59    2.56
   6  -3  -3   49.68    1.73
  -6  -3   3   50.41    1.85
  -6  -3   3   53.82    1.44
  -6   3   3   46.83    1.79
   6   3  -3   47.46    1.99
  -5  -3   3   56.46    1.87
  -5  -3   3   59.27    1.58
   5  -3  -3   53.33    1.77
  -5   3   3   55.71    1.90
   5   3  -3   57.85    2.08
   4  -3  -3  186.07    4.47
  -4  -3   3  192.31    4.25
  -4  -3   3  189.35    4.50
  -4   3   3  186.06    4.61
   4   3  -3  180.56    4.81
  -3  -3   3  120.25    3.03
  -3  -3   3  125.87    2.95
   3  -3  -3  126.24    3.13
  -3   3   3  118.91    3.11
   3   3  -3  120.35    3.41
  -2  -3   3  254.40    5.70
   2  -3  -3  247.10    5.91
  -2  -3   3  259.26    5.67
  -2   3   3  253.25    5.96
   2   3  -3  253.19    6.25
   1  -3  -3  145.12    3.69
  -1  -3   3  148.28    3.35
  -1  -3   3  146.02    3.46
   1   3  -3  144.16    3.85
  -1   3   3  144.26    3.58
   0  -3   3  194.55    4.25
   0  -3   3  189.57    4.47
   0  -3  -3  195.68    4.64
   0   3  -3  187.28    4.86
   0   3   3  195.95    4.66
  -1  -3  -3  317.65    7.13
   1  -3   3  307.50    6.96
   1   3   3  319.80    7.38
   1   3   3  311.69    6.84
  -1   3  -3  305.36    7.57
  -2  -3  -3   57.05    1.84
   2  -3   3   58.03    1.78
  -2   3  -3   58.06    2.05
   2   3   3   59.07    1.58
   2   3   3   58.54    1.86
   3  -3   3  114.51    2.98
  -3  -3  -3  113.40    3.07
  -3   3  -3  112.11    3.31
   3   3   3  119.66    2.73
   3   3   3  117.87    3.18
   4  -3   3   88.16    2.48
  -4  -3  -3   90.48    2.62
   4   3   3   87.63    2.15
  -4   3  -3   94.40    2.11
   4   3   3   87.48    2.70
  -4   3  -3   88.27    2.85
  -5  -3  -3   54.62    1.95
   5  -3   3   51.88    1.78
  -5   3  -3   53.75    1.45
  -5   3  -3   48.34    2.08
   5   3   3   53.31    2.00
  -6  -3  -3   64.45    2.29
   6  -3   3   63.78    2.07
  -6   3  -3   67.09    1.82
  -6   3  -3   63.97    2.49
   6   3   3   64.34    2.38
  -7  -3  -3   24.71    1.54
   7  -3   3   24.96    1.31
   7   3   3   21.94    1.54
  -7   3  -3   24.99    1.14
   8  -3   3   49.50    1.82
  -8  -3  -3   49.28    2.02
   8   3   3   47.95    2.19
  -9  -3  -3   32.55    1.80
   9   3   3   34.54    1.90
 -10  -3  -3    7.34    1.16
  10   3   3    8.29    1.23
 -11  -3  -3   25.99    1.81
  11   3   3   28.15    1.89
 -12  -3  -3   11.95    1.49
  12   3   3   13.35    1.55
 -13  -3  -3    7.32    1.45
  13   3   3   12.31    1.57
  14   4  -3    5.82    1.33
 -13  -4   3   11.50    1.61
  13   4  -3   12.89    1.61
 -12  -4   3   17.10    1.67
  12   4  -3   17.64    1.78
  11  -4  -3   34.79    1.70
 -11  -4   3   29.97    1.84
  11   4  -3   31.57    2.00
 -10  -4   3   29.55    1.74
  10  -4  -3   34.98    1.69
 -10   4   3   37.04    1.93
  10   4  -3   30.45    1.91
   9  -4  -3   32.70    1.51
  -9  -4   3   32.13    1.77
   9   4  -3   28.83    1.81
  -9   4   3   35.35    1.81
  -8  -4   3    7.73    1.02
   8  -4  -3    7.91    0.82
   8   4  -3    6.36    1.05
  -8   4   3    9.81    1.09
  -7  -4   3   44.38    1.89
   7  -4  -3   42.94    1.66
  -7   4   3   43.20    1.91
   7   4  -3   40.11    2.01
   6  -4  -3   42.94    1.63
  -6  -4   3   48.29    1.88
  -6   4   3   46.28    1.94
   6   4  -3   52.09    2.14
   5  -4  -3   42.46    1.61
  -5  -4   3   45.80    1.73
  -5  -4   3   48.38    1.43
   5   4  -3   47.24    2.03
  -5   4   3   44.64    1.76
  -4  -4   3   45.85    1.43
  -4  -4   3   45.18    1.61
   4  -4  -3   44.43    1.61
   4   4  -3   44.12    1.97
  -4   4   3   47.65    1.70
   3  -4  -3   91.88    2.54
  -3  -4   3   89.28    2.45
  -3  -4   3   92.53    2.36
  -3   4   3   88.63    2.54
   3   4  -3   89.14    2.86
  -2  -4   3   62.29    1.74
   2  -4  -3   60.70    1.99
  -2  -4   3   62.42    1.81
  -2   4   3   59.58    1.88
   2   4  -3   59.80    2.20
   1  -4  -3   83.43    2.48
  -1  -4   3   80.14    2.24
  -1  -4   3   81.24    2.07
  -1   4   3   82.78    2.34
   1   4  -3   80.37    2.62
   0  -4   3   20.29    1.01
   0  -4  -3   19.79    1.23
   0  -4   3   20.34    0.75
   0   4  -3   18.58    1.35
   0   4   3   19.43    1.13
   1  -4   3  166.93    4.11
  -1  -4  -3  172.22    4.25
  -1   4  -3  167.34    4.53
   1   4   3  171.85    4.34
  -2  -4  -3   19.66    1.16
   2  -4   3   17.64    1.05
   2   4   3   20.04    1.20
  -2   4  -3   16.57    1.31
   2   4   3   19.99    0.89
  -3  -4  -3   42.90    1.68
   3  -4   3   41.40    1.53
   3   4   3   40.84    1.65
   3   4   3   41.28    1.28
  -3   4  -3   40.44    1.85
   4  -4   3   56.16    1.92
  -4  -4  -3   57.67    2.06
   4   4   3   59.25    1.57
   4   4   3   54.26    2.06
  -4   4  -3   55.28    2.26
   5  -4   3   17.75    1.15
  -5  -4  -3   18.67    1.37
  -5   4  -3   18.25    1.53
   5   4   3   18.85    1.35
  -6  -4  -3   10.91    1.17
   6  -4   3   10.81    0.98
  -6   4  -3   10.02    1.26
   6   4   3   11.43    1.12
   7  -4   3   25.22    1.35
  -7  -4  -3   20.07    1.40
  -7   4  -3   23.82    1.75
   7   4   3   21.19    1.50
  -8  -4  -3    4.03    0.97
   8  -4   3    7.52    0.89
   8   4   3    5.52    1.01
  -8   4  -3    7.37    1.24
  -9  -4  -3    6.71    1.13
  -9   4  -3    5.68    1.23
   9   4   3    5.60    1.01
 -10  -4  -3    1.44    0.96
 -10   4  -3    2.22    1.10
  10   4   3    1.23    0.94
 -11  -4  -3    1.56    1.10
  11   4   3   -0.42    0.96
 -11   4  -3    2.64    1.23
 -12  -4  -3   -0.60    1.12
 -12   4  -3    3.00    1.44
  12   4   3    0.03    1.02
 -13  -4  -3   -0.62    1.23
 -13   4  -3    2.84    1.50
  13   4   3   -0.63    0.98
 -13  -5   3    9.23    1.57
  13   5  -3   11.84    1.58
 -12  -5   3   13.42    1.62
  12   5  -3   11.57    1.53
 -12   5   3   19.63    1.51
 -11  -5   3   20.11    1.74
  11   5  -3   21.21    1.76
 -10  -5   3   32.53    1.94
  10   5  -3   36.26    2.07
  -9  -5   3   27.39    1.71
  -9   5   3   30.90    1.83
   9   5  -3   25.73    1.78
  -8  -5   3   42.06    1.96
   8  -5  -3   44.70    1.74
  -8   5   3   44.86    2.08
   8   5  -3   40.39    2.10
   7  -5  -3   45.94    1.70
  -7  -5   3   40.85    1.87
  -7   5   3   45.77    2.00
   7   5  -3   41.25    2.10
   6  -5  -3   58.18    1.92
  -6  -5   3   56.83    2.10
   6   5  -3   49.68    2.33
  -6   5   3   57.93    2.17
  -5  -5   3  140.58    3.33
   5  -5  -3  139.07    3.61
  -5  -5   3  134.33    3.73
  -5   5   3  141.01    3.86
   5   5  -3  131.81    4.15
  -4  -5   3  104.34    2.93
  -4  -5   3  105.99    2.69
   4  -5  -3  104.27    2.90
  -4   5   3  103.64    3.04
   4   5  -3  101.49    3.38
  -3  -5   3  153.23    3.70
   3  -5  -3  151.73    3.93
  -3  -5   3  153.34    3.83
   3   5  -3  147.06    4.36
  -3   5   3  153.73    4.05
   2  -5  -3   93.97    2.85
  -2  -5   3  100.46    2.66
  -2  -5   3  103.74    2.65
   2   5  -3   96.25    3.19
  -2   5   3   99.56    2.87
   1  -5  -3   84.27    2.61
  -1  -5   3   81.64    2.35
  -1  -5   3   83.02    2.20
   1   5  -3   83.37    2.83
  -1   5   3   80.25    2.50
   0  -5  -3  135.43    3.63
   0  -5   3  132.50    3.46
   0  -5   3  134.46    3.18
   0   5   3  136.03    3.65
   0   5  -3  134.06    3.94
   1  -5   3  130.49    3.49
   1  -5   3  138.73    3.09
  -1  -5  -3  134.96    3.63
  -1   5  -3  132.57    3.95
   1   5   3  132.37    3.68
  -2  -5  -3  148.11    3.97
   2  -5   3  150.68    3.89
   2   5   3  152.21    4.10
  -2   5  -3  147.45    4.33
   3  -5   3  159.05    4.18
  -3  -5  -3  164.25    4.29
   3   5   3  167.61    3.85
  -3   5  -3  160.97    4.67
   3   5   3  160.86    4.44
  -4  -5  -3  122.07    3.49
   4  -5   3  119.98    3.34
  -4   5  -3  116.27    3.75
   4   5   3  117.12    3.54
   5  -5   3  185.94    4.75
  -5  -5  -3  184.77    4.91
   5   5   3  177.38    5.05
  -5   5  -3  184.87    5.32
  -6  -5  -3   35.07    1.84
   6  -5   3   33.62    1.63
  -6   5  -3   34.64    2.05
   6   5   3   33.72    1.81
  -7  -5  -3   51.06    2.26
   7  -5   3   53.69    2.08
  -7   5  -3   55.36    2.52
   7   5   3   52.32    2.30
  -8  -5  -3   47.50    2.25
   8  -5   3   50.46    2.03
  -8   5  -3   46.53    2.47
   8   5   3   50.75    2.30
  -9  -5  -3   62.96    2.64
  -9   5  -3   61.18    2.87
   9   5   3   59.76    2.67
 -10  -5  -3   30.06    2.00
 -10   5  -3   27.92    2.27
  10   5   3   26.58    1.92
 -11  -5  -3   21.72    1.91
  11   5   3   23.19    1.89
 -11   5  -3   21.22    2.14
 -12  -5  -3   17.40    1.85
  12   5   3   17.77    1.81
 -12   5  -3   14.74    1.94
 -13   5  -3   20.18    2.20
 -12  -6   3    6.05    1.41
  12   6  -3    7.06    1.34
 -11  -6   3   22.59    1.90
  11   6  -3   21.85    1.87
 -10  -6   3   24.93    1.84
  10   6  -3   28.16    1.97
  -9  -6   3   15.27    1.44
   9   6  -3   13.75    1.45
  -8  -6   3   20.73    1.62
   8   6  -3   21.89    1.72
  -7  -6   3   34.39    1.80
  -7   6   3   38.49    1.93
   7   6  -3   35.54    2.08
  -6  -6   3   28.06    1.58
   6  -6  -3   30.59    1.39
  -6   6   3   32.45    1.80
   6   6  -3   26.95    1.86
  -5  -6   3   45.00    1.89
   5  -6  -3   51.91    1.82
   5   6  -3   44.82    2.27
  -5   6   3   50.08    2.11
  -4  -6   3    3.26    0.62
  -4  -6   3    3.78    0.84
   4  -6  -3    3.77    0.75
  -4   6   3    3.51    0.95
   4   6  -3    3.05    1.09
  -3  -6   3  113.79    3.03
   3  -6  -3  112.89    3.26
  -3  -6   3  112.58    3.13
   3   6  -3  113.38    3.74
  -3   6   3  117.16    3.46
  -2  -6   3   21.63    1.26
   2  -6  -3   22.12    1.47
  -2  -6   3   22.92    1.25
  -2   6   3   22.81    1.54
   2   6  -3   22.75    1.80
  -1  -6   3   12.91    1.06
  -1  -6   3   13.07    0.96
   1  -6  -3   14.20    1.27
   1   6  -3   12.12    1.34
  -1   6   3   13.90    1.14
   0  -6  -3   41.39    1.90
   0  -6   3   44.78    1.70
   0   6  -3   43.28    2.21
   0   6   3   40.17    1.91
   1  -6   3   17.96    1.23
  -1  -6  -3   18.95    1.38
  -1   6  -3   17.99    1.73
   1   6   3   19.23    1.42
   2  -6   3   18.59    1.27
  -2  -6  -3   17.72    1.42
   2   6   3   20.07    1.43
  -2   6  -3   19.47    1.76
   3  -6   3   16.30    1.25
  -3  -6  -3   18.29    1.45
   3   6   3   17.19    1.40
  -3   6  -3   18.80    1.76
   3   6   3   18.24    1.04
  -4  -6  -3   11.62    1.20
   4  -6   3   12.54    1.08
   4   6   3   10.68    1.14
  -4   6  -3   12.10    1.40
   5  -6   3   66.50    2.37
  -5  -6  -3   64.48    2.51
  -5   6  -3   64.14    2.74
   5   6   3   65.19    2.51
   6  -6   3   -1.40    0.62
  -6  -6  -3   -0.04    0.89
  -6   6  -3    1.17    1.17
   6   6   3   -0.27    0.77
  -7  -6  -3   17.51    1.57
   7  -6   3   18.23    1.35
  -7   6  -3   17.68    1.81
   7   6   3   16.56    1.50
  -8  -6  -3   14.46    1.49
  -8   6  -3   15.99    1.73
   8   6   3   16.71    1.54
  -9  -6  -3    2.47    1.16
  -9   6  -3    2.63    1.35
   9   6   3    5.36    1.14
 -10  -6  -3    3.17    1.27
 -10   6  -3    3.20    1.47
  10   6   3    1.63    1.10
 -11  -6  -3    1.16    1.30
  11   6   3    3.00    1.20
 -11   6  -3    1.17    1.54
 -12   6  -3    1.93    1.54
 -11  -7   3    7.79    1.48
  11   7  -3   13.02    1.59
 -10  -7   3    7.79    1.42
  10   7  -3   12.60    1.56
  -9  -7   3   13.08    1.48
   9   7  -3   16.04    1.68
  -8  -7   3   25.62    1.81
   8   7  -3   24.93    1.90
  -7  -7   3   44.09    2.05
   7   7  -3   40.23    2.26
  -6  -7   3   59.43    2.37
   6   7  -3   59.07    2.70
  -6   7   3   61.06    2.48
  -5  -7   3   29.47    1.58
  -5   7   3   27.58    1.77
   5   7  -3   29.24    1.99
   4  -7  -3   69.84    2.30
  -4  -7   3   68.73    2.40
  -4   7   3   71.01    2.62
   4   7  -3   66.75    2.76
  -3  -7   3   88.15    2.67
  -3  -7   3   86.12    2.54
   3  -7  -3   89.29    2.73
  -3   7   3   78.87    2.86
   3   7  -3   82.91    3.21
  -2  -7   3   92.03    2.70
   2  -7  -3   86.30    2.87
  -2   7   3   94.44    3.05
   2   7  -3   89.81    3.32
  -1  -7   3  102.91    2.99
   1  -7  -3  102.13    3.22
   1   7  -3  104.18    3.63
  -1   7   3  102.47    3.26
   0  -7   3  106.08    3.11
   0  -7  -3  103.70    3.27
   0   7   3  105.78    3.32
   0   7  -3  106.15    3.65
   1  -7   3  110.12    3.27
  -1  -7  -3  110.80    3.41
   1   7   3  113.86    3.53
  -1   7  -3  109.66    3.80
  -2  -7  -3   97.27    3.15
   2  -7   3   97.07    3.02
  -2   7  -3   97.33    3.49
   2   7   3   95.95    3.18
  -3  -7  -3   48.31    2.11
   3  -7   3   48.57    2.01
   3   7   3   44.08    2.13
  -3   7  -3   46.95    2.41
   4  -7   3   64.56    2.42
  -4  -7  -3   68.96    2.62
  -4   7  -3   63.67    2.83
   4   7   3   64.73    2.57
  -5  -7  -3   76.40    2.84
   5  -7   3   73.85    2.64
   5   7   3   73.20    2.80
  -5   7  -3   68.30    3.01
  -6  -7  -3   43.31    2.21
   6  -7   3   43.84    2.04
   6   7   3   45.87    2.20
  -6   7  -3   38.88    2.40
  -7  -7  -3   53.04    2.48
   7  -7   3   51.29    2.26
   7   7   3   53.64    2.46
  -7   7  -3   50.72    2.68
  -8  -7  -3   27.34    1.96
   8   7   3   24.85    1.83
  -8   7  -3   25.57    2.14
  -9  -7  -3   26.45    2.06
  -9   7  -3   26.97    2.26
   9   7   3   28.43    2.02
 -10  -7  -3   20.18    1.92
  10   7   3   18.82    1.84
 -10   7  -3   15.82    2.00
  11   7   3   12.66    1.66
 -11   7  -3   11.19    2.02
 -10  -8   3    4.32    1.42
  10   8  -3    7.48    1.49
  -9  -8   3    8.98    1.44
   9   8  -3    8.38    1.47
  -8  -8   3    8.69    1.41
   8   8  -3   11.34    1.53
  -7  -8   3    9.23    1.35
   7   8  -3   11.34    1.52
  -6  -8   3   12.08    1.36
   6   8  -3   12.66    1.56
  -5  -8   3    3.21    1.05
   5   8  -3    3.43    1.25
  -4   8   3   19.03    1.73
   4   8  -3   19.40    1.88
  -3  -8   3   12.29    1.17
   3   8  -3   13.34    1.61
  -3   8   3   12.41    1.37
  -2  -8   3    7.53    0.96
   2   8  -3    8.43    1.42
  -2   8   3    8.56    1.21
  -1  -8   3   13.47    1.26
   1  -8  -3   15.25    1.40
   1   8  -3   15.63    1.67
  -1   8   3   15.08    1.41
   0  -8  -3   18.05    1.52
   0  -8   3   20.46    1.41
   0   8  -3   17.77    1.74
   0   8   3   18.51    1.65
   1  -8   3   36.47    1.77
  -1  -8  -3   34.21    1.90
   1   8   3   31.88    1.88
  -1   8  -3   34.55    2.29
  -2  -8  -3   14.99    1.44
   2  -8   3   12.45    1.21
   2   8   3   15.36    1.41
  -2   8  -3   13.13    1.66
  -3  -8  -3   13.96    1.47
   3  -8   3   14.49    1.34
  -3   8  -3   13.31    1.69
   3   8   3   16.11    1.47
  -4  -8  -3   15.37    1.59
   4  -8   3   17.31    1.42
  -4   8  -3   14.63    1.74
   4   8   3   16.00    1.52
   5  -8   3   12.25    1.30
  -5  -8  -3   11.75    1.46
   5   8   3   13.59    1.45
  -5   8  -3   12.32    1.70
  -6  -8  -3    7.81    1.39
  -6   8  -3    6.01    1.66
   6   8   3    8.05    1.27
  -7  -8  -3    0.52    1.16
  -7   8  -3    0.03    1.37
   7   8   3    1.72    1.06
  -8  -8  -3    5.13    1.39
   8   8   3    4.26    1.22
  -8   8  -3    1.96    1.55
  -9  -8  -3    4.72    1.52
   9   8   3    6.17    1.41
  -9   8  -3    1.59    1.69
 -10   8  -3    0.12    1.57
  -9  -9   3    2.33    1.41
   8   9  -3   11.58    1.74
   7   9  -3   16.89    1.86
   6   9  -3   17.36    1.90
   5   9  -3    3.29    1.36
   4   9  -3   28.30    2.24
   3   9  -3   23.35    2.09
  -2  -9   3   15.05    1.30
  -2   9   3   14.44    1.51
   2   9  -3   16.88    1.87
  -1  -9   3   18.88    1.42
   1   9  -3   17.27    1.86
  -1   9   3   17.77    1.80
   0  -9   3   24.38    1.57
   0   9   3   26.40    1.94
   0   9  -3   24.41    2.23
   1  -9   3   24.00    1.57
   1   9   3   23.69    1.76
  -1   9  -3   21.37    2.13
   2  -9   3   14.58    1.41
  -2  -9  -3   19.92    1.70
  -2   9  -3   18.40    2.03
   2   9   3   17.28    1.72
   3  -9   3   12.46    1.32
  -3  -9  -3    9.77    1.36
  -3   9  -3    8.72    1.71
   3   9   3   10.93    1.36
  -4  -9  -3   26.44    2.02
  -4   9  -3   23.52    2.43
   4   9   3   24.30    1.86
  -5  -9  -3    7.40    1.45
   5   9   3    8.93    1.36
  -5   9  -3    6.01    1.69
  -6  -9  -3   14.55    1.82
  -6   9  -3   10.31    1.86
   6   9   3   11.56    1.47
  -7  -9  -3   14.61    1.81
  -7   9  -3   13.61    2.13
   7   9   3   14.23    1.61
  -8  -9  -3    8.70    1.67
   8   9   3    9.48    1.56
  -8   9  -3    5.07    1.81
  -9   9  -3    2.74    1.88
   6  10  -3    3.06    1.56
   5  10  -3    5.71    1.60
   4  10  -3    8.36    1.77
   3  10  -3    1.88    1.48
   2  10  -3    2.56    1.51
   1  10  -3    5.90    1.68
   0  10  -3    0.79    1.50
   0  10   3    2.24    1.27
  -1  10  -3   -1.94    1.51
   1  10   3    2.34    1.13
   2  10   3    1.76    1.13
  -2  10  -3    1.27    1.61
  -3  10  -3    4.69    1.75
   3  10   3    5.98    1.36
  -4  10  -3   -2.21    1.70
   4  10   3    0.70    1.09
  -5 -10  -3    2.59    1.39
   5  10   3    1.54    1.13
  -5  10  -3    0.91    1.84
  -6 -10  -3    0.46    1.44
   6  10   3    2.12    1.24
  -6  10  -3   -1.31    1.81
  -7 -10  -3    3.50    1.62
  -7  10  -3   -1.23    1.87
   7  10   3    3.03    1.24
   3  11  -3    3.13    1.74
   2  11  -3    1.23    1.58
   1  11  -3    1.07    1.68
   0  11  -3    1.79    1.81
  -1  11  -3   -0.42    1.75
  -2  11  -3   -0.60    1.85
   3  11   3    3.53    1.36
  -3  11  -3    1.77    1.77
   4  11   3    3.04    1.35
  -4  11  -3    1.85    1.77
 -14   0   4    9.20    1.41
 -13   0   4    7.78    1.30
 -12   0   4   14.46    1.37
 -11   0   4    7.33    1.05
  10   0  -4   18.77    1.37
  10   0  -4   18.20    1.47
   9   0  -4   64.01    2.39
   9   0  -4   65.52    2.33
  -9   0   4   65.78    2.08
   8   0  -4    9.95    0.98
   8   0  -4    9.36    0.97
  -8   0   4    9.03    0.83
   7   0  -4   27.53    1.37
   7   0  -4   28.30    1.37
  -7   0   4   32.52    1.30
  -6   0   4   37.34    1.37
   6   0  -4   38.33    1.42
   6   0  -4   35.32    1.41
   5   0  -4   16.63    0.88
  -5   0   4   17.35    0.94
   5   0  -4   15.50    0.91
   4   0  -4  119.97    3.01
   4   0  -4  118.62    3.01
  -4   0   4  119.74    2.95
   3   0  -4   77.04    1.97
   3   0  -4   73.97    2.02
  -3   0   4   75.63    2.03
   2   0  -4   76.14    1.92
  -2   0   4   76.13    2.03
   2   0  -4   73.75    1.98
  -1   0   4   11.13    0.88
   1   0  -4    8.43    0.67
   1   0  -4   11.01    0.64
   0   0   4  448.85    9.80
   0   0  -4  445.67    9.87
   0   0  -4  460.77   10.37
   1   0   4 1000.00   21.13
  -1   0  -4  997.85   21.61
   2   0   4    4.85    0.56
  -2   0  -4    5.38    0.50
  -3   0  -4    6.24    0.57
   3   0   4    5.88    0.54
  -4   0  -4    6.60    0.65
   4   0   4    5.92    0.54
   5   0   4   22.40    0.95
  -5   0  -4   23.26    1.09
  -6   0  -4   24.66    1.29
   6   0   4   26.07    1.05
   7   0   4    0.81    0.44
  -7   0  -4   -0.16    0.64
  -8   0  -4    1.78    0.79
  -9   0  -4   13.08    1.26
 -10   0  -4   10.20    1.17
 -11   0  -4   -0.86    0.85
 -12   0  -4   -0.45    0.95
 -13   0  -4   -1.15    1.04
 -15   1   4   15.79    1.70
 -14  -1   4   18.77    1.78
 -14   1   4   17.34    1.64
 -13  -1   4   28.12    2.01
 -13   1   4   28.07    1.83
 -12  -1   4   43.71    2.18
 -12   1   4   43.71    2.10
  12   1  -4   43.68    2.28
 -11  -1   4   36.38    1.90
  11  -1  -4   33.04    1.77
  11   1  -4   33.90    1.92
  10  -1  -4   86.17    2.88
 -10  -1   4   93.27    3.06
  10   1  -4   89.73    3.07
 -10   1   4   88.44    2.68
  -9  -1   4   55.33    2.11
   9  -1  -4   52.74    2.06
  -9   1   4   53.34    1.91
   9   1  -4   54.73    2.17
  -8  -1   4  208.49    4.85
   8  -1  -4  195.36    5.12
   8   1  -4  206.72    5.23
  -8   1   4  202.68    4.94
   8   1  -4  207.45    5.46
  -7  -1   4  127.05    3.18
   7  -1  -4  122.12    3.37
   7   1  -4  124.55    3.42
   7   1  -4  121.95    3.50
  -7   1   4  125.91    3.24
  -6  -1   4  224.81    5.21
   6  -1  -4  223.32    5.43
  -6   1   4  230.96    5.30
   6   1  -4  228.13    5.48
   6   1  -4  227.40    5.69
   5  -1  -4  277.38    6.48
  -5  -1   4  284.94    6.31
   5  -1  -4  274.49    6.65
  -5   1   4  284.47    6.37
   5   1  -4  280.34    6.49
   5   1  -4  286.06    6.80
   4  -1  -4  323.36    7.39
  -4  -1   4  328.88    7.25
  -4   1   4  328.59    7.28
   4   1  -4  322.25    7.36
   4   1  -4  332.85    7.74
  -3  -1   4  250.04    5.78
   3  -1  -4  257.45    5.88
   3   1  -4  263.55    6.12
   3   1  -4  260.31    5.84
  -3   1   4  256.53    5.78
   2  -1  -4  746.97   15.84
  -2  -1   4  725.30   15.62
   2   1  -4  740.74   16.65
  -2   1   4  721.50   15.60
   2   1  -4  728.34   15.72
  -1  -1   4  229.00    5.29
   1  -1  -4  233.25    5.39
   1   1  -4  232.74    5.20
   1   1  -4  240.29    5.57
  -1   1   4  232.28    5.25
   0  -1  -4  282.92    6.39
   0  -1   4  279.24    6.25
   0   1  -4  283.88    6.16
   0   1   4  279.76    6.22
   0   1  -4  275.20    6.63
  -1  -1  -4  266.00    5.98
   1  -1   4  262.36    5.89
  -1   1  -4  261.00    6.31
   1   1   4  257.17    5.86
  -1   1  -4  271.13    5.84
   1   1   4  261.46    6.15
   2  -1   4  514.08   11.14
  -2  -1  -4  507.67   11.28
  -2   1  -4  527.95   11.15
   2   1   4  519.77   11.11
   2   1   4  514.17   11.89
  -3  -1  -4  402.98    8.99
   3  -1   4  409.45    8.85
   3   1   4  411.07    8.77
   3   1   4  398.99    9.51
  -3   1  -4  403.45    8.81
  -4  -1  -4  116.83    3.05
   4  -1   4  117.00    2.92
   4   1   4  118.61    2.80
  -4   1  -4  117.30    2.86
   4   1   4  116.33    3.23
   5  -1   4  162.02    3.91
  -5  -1  -4  166.11    4.11
   5   1   4  165.33    3.75
  -5   1  -4  167.70    3.94
   5   1   4  159.97    4.39
   6  -1   4  135.09    3.37
  -6  -1  -4  135.78    3.61
   6   1   4  133.12    3.90
   6   1   4  138.37    3.18
  -6   1  -4  137.53    3.45
  -7  -1  -4   81.33    2.60
   7  -1   4   82.71    2.32
   7   1   4   83.98    2.88
  -7   1  -4   82.17    2.43
  -8  -1  -4   57.69    2.17
   8  -1   4   57.72    1.84
  -8   1  -4   60.47    2.04
  -9  -1  -4   88.51    2.92
  -9   1  -4   89.31    2.73
 -10  -1  -4   35.30    1.81
 -10   1  -4   36.03    1.67
 -11  -1  -4   40.20    2.05
 -11   1  -4   37.88    1.88
 -12  -1  -4   18.08    1.67
 -13  -1  -4   19.24    1.72
 -14  -1  -4   10.04    1.58
 -14  -2   4    5.52    1.46
 -14   2   4    5.61    1.17
  14   2  -4    7.29    1.42
 -13  -2   4    9.17    1.41
 -13   2   4   10.18    1.30
  13   2  -4   11.46    1.42
 -12  -2   4    3.87    1.12
  12   2  -4    4.87    1.15
 -12   2   4    4.28    0.95
  11  -2  -4    1.19    0.79
 -11  -2   4    2.31    0.92
  11   2  -4    3.56    0.99
 -10  -2   4   19.46    1.47
  10  -2  -4   16.95    1.35
  10   2  -4   19.64    1.48
 -10   2   4   19.61    1.29
  -9  -2   4    1.75    0.76
   9  -2  -4    2.12    0.72
  -9   2   4    2.58    0.71
   9   2  -4    3.15    0.81
   8  -2  -4   10.03    0.96
  -8  -2   4    9.27    0.96
   8   2  -4   10.15    1.05
  -8   2   4    9.94    0.93
   7  -2  -4   13.52    1.04
  -7  -2   4   13.87    1.07
  -7  -2   4   14.12    1.13
   7   2  -4   13.93    1.19
  -7   2   4   12.48    1.08
   6  -2  -4   35.29    1.43
  -6  -2   4   36.49    1.38
   6   2  -4   36.13    1.44
   6   2  -4   34.85    1.55
  -6   2   4   34.69    1.43
   5  -2  -4   33.38    1.31
  -5  -2   4   33.25    1.29
   5   2  -4   34.57    1.47
   5   2  -4   36.13    1.35
  -5   2   4   32.47    1.33
   4  -2  -4   16.12    0.92
  -4  -2   4   17.77    0.99
  -4   2   4   16.81    0.97
   4   2  -4   17.12    0.91
   4   2  -4   17.51    1.17
   3  -2  -4  123.72    2.98
  -3  -2   4  110.66    2.82
  -3   2   4  116.25    2.90
   3   2  -4  110.02    3.08
   3   2  -4  107.45    2.81
   2  -2  -4   91.62    2.56
  -2  -2   4   96.20    2.44
   2   2  -4   95.99    2.63
   2   2  -4   94.20    2.34
  -2   2   4   93.48    2.27
  -2   2   4   93.93    2.42
  -1  -2   4   57.13    1.73
   1  -2  -4   59.85    1.89
  -1   2   4   60.45    1.50
  -1   2   4   57.71    1.69
   1   2  -4   61.92    1.89
   1   2  -4   58.90    1.53
   0  -2  -4   24.81    1.17
   0  -2   4   23.11    1.05
   0   2  -4   24.09    0.72
   0   2   4   23.16    0.98
   0   2  -4   23.55    1.16
   0   2   4   23.68    0.82
  -1  -2  -4   79.55    2.21
   1  -2   4   76.08    2.12
   1   2   4   77.91    2.08
  -1   2  -4   78.41    1.80
   1   2   4   77.58    2.04
  -1   2  -4   77.41    2.36
  -2  -2  -4   22.98    1.06
   2   2   4   24.45    1.00
   2   2   4   24.90    1.05
  -3  -2  -4    5.39    0.62
   3  -2   4    4.83    0.59
   3   2   4    5.35    0.61
  -3   2  -4    4.32    0.71
   3   2   4    7.13    0.60
  -3   2  -4    5.09    0.41
   4  -2   4    1.14    0.47
  -4  -2  -4    1.70    0.55
  -4   2  -4    1.54    0.40
   4   2   4    1.50    0.44
   4   2   4    1.18    0.55
   5  -2   4   38.38    1.43
  -5  -2  -4   38.76    1.61
   5   2   4   39.05    1.15
  -5   2  -4   39.07    1.26
   5   2   4   38.58    1.63
   6  -2   4    9.08    0.78
  -6  -2  -4    9.41    0.99
  -6   2  -4    9.11    0.82
   6   2   4    8.19    0.94
   7  -2   4    0.15    0.54
  -7  -2  -4   -0.60    0.77
  -7   2  -4   -0.13    0.59
   7   2   4   -0.47    0.73
  -8  -2  -4    0.46    0.80
   8  -2   4    1.24    0.56
  -8   2  -4   -0.05    0.62
   8   2   4    0.37    0.78
  -9  -2  -4    0.46    0.81
   9  -2   4   -0.74    0.49
  -9   2  -4   -0.73    0.60
   9   2   4    0.66    0.84
 -10  -2  -4    0.19    0.92
  10   2   4    0.09    0.87
 -11  -2  -4    2.02    1.04
 -12  -2  -4   -0.25    1.01
 -13  -2  -4   -2.14    1.00
 -14  -2  -4   -0.36    1.29
 -14  -3   4    8.31    1.53
 -14   3   4   14.83    1.48
  14   3  -4   12.62    1.58
 -13  -3   4    4.86    1.29
 -13   3   4    8.93    1.20
  13   3  -4    6.43    1.33
  12  -3  -4   15.01    1.38
 -12  -3   4   16.39    1.59
  12   3  -4   14.70    1.49
 -11  -3   4   28.72    1.79
  11  -3  -4   28.26    1.61
  11   3  -4   25.64    1.78
 -11   3   4   26.86    1.57
 -10  -3   4   39.96    1.95
  10  -3  -4   39.50    1.80
 -10   3   4   40.64    1.82
  10   3  -4   41.35    2.04
   9  -3  -4   40.80    1.78
  -9  -3   4   39.85    1.88
  -9   3   4   40.09    1.73
   9   3  -4   37.36    1.90
   8  -3  -4   33.62    1.53
  -8  -3   4   35.93    1.66
   8   3  -4   34.42    1.79
  -8   3   4   34.81    1.60
  -7  -3   4   42.93    1.81
   7  -3  -4   41.49    1.70
   7   3  -4   41.45    1.90
   6  -3  -4  128.91    3.45
  -6  -3   4  129.37    3.56
  -6  -3   4  134.17    3.18
   6   3  -4  129.05    3.79
  -6   3   4  130.83    3.53
  -5  -3   4   70.17    1.91
   5  -3  -4   65.96    2.06
  -5  -3   4   63.42    2.08
   5   3  -4   65.97    2.33
  -5   3   4   67.74    2.05
   4  -3  -4  162.78    4.06
  -4  -3   4  164.11    3.85
  -4  -3   4  159.96    4.00
   4   3  -4  159.47    4.35
  -4   3   4  165.69    4.02
  -3  -3   4   50.61    1.56
   3  -3  -4   52.97    1.75
  -3  -3   4   49.49    1.60
   3   3  -4   49.81    1.91
  -3   3   4   52.44    1.50
  -2  -3   4  143.34    3.42
  -2  -3   4  141.67    3.34
   2  -3  -4  141.15    3.65
  -2   3   4  135.69    3.45
   2   3  -4  140.88    3.80
  -2   3   4  139.56    3.40
  -1  -3   4  188.40    4.29
  -1  -3   4  189.59    4.47
   1  -3  -4  186.78    4.69
  -1   3   4  195.07    4.54
  -1   3   4  190.40    4.46
   1   3  -4  191.00    4.90
   0  -3   4  233.94    5.04
   0  -3  -4  232.59    5.51
   0  -3   4  221.99    5.29
   0   3   4  229.56    5.46
   0   3  -4  234.81    5.81
   0   3   4  225.80    5.22
   1  -3   4  119.18    3.08
  -1  -3  -4  123.01    3.21
   1   3   4  120.91    2.95
  -1   3  -4  116.35    3.36
   1   3   4  121.62    3.11
   2  -3   4   29.69    1.25
  -2  -3  -4   30.14    1.33
   2   3   4   31.40    1.27
   2   3   4   31.49    1.13
  -2   3  -4   29.03    1.50
   3  -3   4   24.59    1.15
  -3  -3  -4   24.60    1.28
  -3   3  -4   24.22    1.42
   3   3   4   24.98    1.19
   3   3   4   26.23    1.07
  -4  -3  -4   50.03    1.87
   4  -3   4   51.45    1.75
   4   3   4   52.27    1.88
  -4   3  -4   51.85    1.30
   4   3   4   49.97    1.52
  -4   3  -4   51.70    2.09
  -5  -3  -4   96.42    2.90
   5  -3   4   95.22    2.70
   5   3   4   92.05    2.94
  -5   3  -4   94.92    3.13
  -5   3  -4   95.75    2.31
   6  -3   4   59.46    2.02
  -6  -3  -4   61.89    2.25
  -6   3  -4   59.02    1.70
   6   3   4   58.99    2.26
  -6   3  -4   54.36    2.30
   7  -3   4   60.59    2.06
  -7  -3  -4   60.97    2.34
  -7   3  -4   60.32    2.55
   7   3   4   60.91    2.42
   8  -3   4   26.87    1.37
  -8  -3  -4   26.34    1.62
   8   3   4   25.71    1.55
   9  -3   4   27.15    1.39
  -9  -3  -4   24.20    1.65
   9   3   4   28.16    1.77
 -10  -3  -4   14.98    1.49
  10   3   4   15.92    1.55
 -11  -3  -4   16.32    1.59
  11   3   4   19.05    1.71
 -12  -3  -4    9.39    1.44
  12   3   4    9.62    1.48
 -13  -3  -4   10.43    1.59
  14   4  -4    2.85    1.17
 -13  -4   4    1.10    1.13
  13   4  -4    0.21    1.01
 -12  -4   4    2.13    1.09
 -12   4   4    3.23    1.01
  12   4  -4    2.51    1.06
  11  -4  -4    0.19    0.81
 -11  -4   4    0.52    0.95
 -11   4   4    1.27    0.83
  11   4  -4    1.34    0.94
  10  -4  -4    4.94    0.87
 -10  -4   4    5.14    1.00
  10   4  -4    5.96    1.09
 -10   4   4    3.44    0.87
  -9  -4   4   -0.37    0.76
   9  -4  -4    0.14    0.65
   9   4  -4    0.32    0.82
  -8  -4   4   11.54    1.13
   8  -4  -4    9.98    0.95
  -8   4   4   12.29    1.22
   8   4  -4   12.78    1.24
   7  -4  -4    6.47    0.85
  -7  -4   4    8.30    0.97
  -7   4   4    6.56    0.96
   7   4  -4    7.75    1.09
  -6  -4   4   17.68    0.99
   6  -4  -4   13.37    1.13
  -6  -4   4   15.83    1.19
   6   4  -4   15.82    1.47
  -6   4   4   15.05    1.29
  -5  -4   4    1.47    0.51
  -5  -4   4    0.53    0.58
   5  -4  -4    1.45    0.60
  -5   4   4    1.51    0.67
   5   4  -4    1.34    0.86
  -4  -4   4    2.89    0.60
  -4  -4   4    2.45    0.56
   4   4  -4    3.47    0.92
  -3  -4   4    2.76    0.54
   3  -4  -4    4.76    0.73
  -3  -4   4    2.82    0.58
   3   4  -4    3.58    0.89
  -3   4   4    3.69    0.62
  -2  -4   4    1.97    0.55
   2  -4  -4    3.19    0.72
  -2  -4   4    2.66    0.47
   2   4  -4    3.57    0.82
  -2   4   4    2.40    0.56
  -1  -4   4    9.18    0.86
  -1  -4   4    9.75    0.63
   1  -4  -4   10.52    0.98
   1   4  -4   11.02    1.05
  -1   4   4   10.12    0.89
   0  -4   4    5.46    0.46
   0  -4  -4    5.63    0.79
   0  -4   4    6.06    0.66
   0   4  -4    6.15    0.91
   0   4   4    6.63    0.63
   0   4   4    5.86    0.62
  -1  -4  -4    0.21    0.63
   1  -4   4    0.21    0.47
   1   4   4   -1.25    0.48
  -1   4  -4    0.31    0.65
   1   4   4   -0.04    0.40
  -2  -4  -4    1.20    0.60
   2  -4   4    1.13    0.54
  -2   4  -4    2.88    0.83
   2   4   4    1.22    0.47
   3  -4   4    2.64    0.63
  -3  -4  -4    3.72    0.73
  -3   4  -4    2.02    0.77
   3   4   4    2.17    0.70
   3   4   4    4.29    0.55
  -4  -4  -4   -0.07    0.74
   4  -4   4    0.04    0.57
  -4   4  -4    0.60    0.87
   4   4   4   -0.16    0.61
   4   4   4   -0.21    0.51
  -5  -4  -4    4.05    0.95
   5  -4   4    4.97    0.81
  -5   4  -4    2.94    1.06
   5   4   4    5.11    0.87
   6  -4   4    1.68    0.69
  -6  -4  -4    0.19    0.89
  -6   4  -4    2.27    1.03
   6   4   4   -0.16    0.72
  -7  -4  -4    0.34    0.85
   7  -4   4   -0.18    0.59
  -7   4  -4   -0.10    0.93
   7   4   4   -0.03    0.75
   8  -4   4    0.98    0.67
  -8  -4  -4    0.32    0.90
  -8   4  -4    1.07    1.05
   8   4   4    1.01    0.86
   9  -4   4    0.74    0.67
  -9  -4  -4   -0.08    0.82
   9   4   4    0.25    0.84
  -9   4  -4    0.51    1.09
 -10  -4  -4    0.88    1.04
  10   4   4    1.75    0.99
 -10   4  -4    2.84    1.26
 -11  -4  -4   -0.48    1.03
  11   4   4    1.16    1.05
 -11   4  -4    0.74    1.24
 -12  -4  -4   -0.83    1.14
  12   4   4    0.58    1.07
 -12   4  -4    0.22    1.32
 -13  -4  -4   -1.56    1.22
 -13   4  -4   -0.54    1.38
 -13  -5   4   -1.77    1.17
  13   5  -4    0.75    1.14
 -12  -5   4    1.03    1.15
 -12   5   4    2.69    1.02
  12   5  -4    2.46    1.10
 -11  -5   4    1.46    1.04
 -11   5   4    3.74    0.99
  11   5  -4    3.24    1.09
 -10  -5   4    3.57    1.05
  10   5  -4    4.94    1.13
  -9  -5   4    7.41    1.12
   9  -5  -4    7.68    0.92
   9   5  -4    6.61    1.16
   8  -5  -4    1.67    0.74
  -8  -5   4    1.23    0.84
   8   5  -4    2.60    0.95
  -7  -5   4    7.13    0.98
   7  -5  -4    6.10    0.85
  -7   5   4    6.30    1.02
   7   5  -4    6.38    1.13
   6  -5  -4   20.86    1.22
  -6  -5   4   23.24    1.36
  -6   5   4   20.72    1.42
   6   5  -4   22.86    1.71
  -5  -5   4    1.77    0.56
  -5  -5   4    1.17    0.67
   5  -5  -4    0.61    0.70
  -5   5   4    1.32    0.81
   5   5  -4    2.89    1.02
   4  -5  -4   19.74    1.26
  -4  -5   4   21.28    1.16
  -4  -5   4   21.02    1.23
   4   5  -4   20.67    1.72
  -4   5   4   23.22    1.34
   3  -5  -4   15.15    1.22
  -3  -5   4   14.57    1.03
  -3  -5   4   14.24    1.04
  -3   5   4   14.12    1.19
   3   5  -4   13.95    1.34
  -2  -5   4   11.32    0.88
   2  -5  -4   11.18    1.10
  -2  -5   4   11.25    0.88
   2   5  -4   10.60    1.12
  -2   5   4   10.84    0.92
  -1  -5   4    9.75    0.75
  -1  -5   4    9.52    0.85
   1  -5  -4   11.63    1.10
  -1   5   4    9.80    0.86
   1   5  -4   10.59    1.20
   0  -5   4    7.56    0.80
   0  -5  -4    7.91    0.98
   0  -5   4    6.50    0.61
   0   5  -4    8.36    1.12
   0   5   4    8.66    0.85
  -1  -5  -4    9.07    1.01
   1  -5   4    8.83    0.85
  -1   5  -4    8.72    1.17
   1   5   4    9.87    0.91
   1   5   4    9.26    0.88
   2  -5   4   19.09    1.22
  -2  -5  -4   20.55    1.30
   2   5   4   19.63    1.34
   2   5   4   20.41    1.05
  -2   5  -4   18.32    1.63
  -3  -5  -4   12.26    1.17
   3  -5   4   11.84    1.03
   3   5   4   11.57    0.94
   3   5   4   12.21    1.11
  -3   5  -4   13.35    1.34
   4  -5   4   13.14    1.19
  -4  -5  -4   12.39    1.25
  -4   5  -4   12.07    1.36
   4   5   4   12.52    1.13
   5  -5   4    7.25    0.94
  -5  -5  -4    7.11    1.11
  -5   5  -4    9.67    1.32
   5   5   4    8.21    1.03
  -6  -5  -4    0.37    0.86
   6  -5   4   -0.70    0.61
   6   5   4   -0.59    0.71
  -6   5  -4    0.75    1.07
  -7  -5  -4   13.88    1.36
   7  -5   4   13.91    1.21
  -7   5  -4   13.31    1.49
   7   5   4   12.93    1.33
   8  -5   4    2.20    0.80
  -8  -5  -4    1.83    0.97
   8   5   4    2.10    0.93
  -8   5  -4    2.15    1.19
   9  -5   4    0.72    0.72
  -9  -5  -4   -0.06    1.03
  -9   5  -4    1.22    1.21
   9   5   4    2.26    0.98
 -10  -5  -4    2.48    1.19
  10   5   4    3.74    1.09
 -10   5  -4    1.64    1.30
 -11  -5  -4    0.68    1.24
  11   5   4    2.03    1.12
 -11   5  -4    0.77    1.47
 -12  -5  -4   -0.86    1.27
  12   5   4    0.40    1.08
 -12   5  -4   -0.30    1.40
 -12  -6   4    1.28    1.17
  12   6  -4    1.80    1.12
 -12   6   4    3.65    1.08
 -11  -6   4    0.20    1.06
 -11   6   4    2.57    0.97
  11   6  -4   -0.59    0.99
 -10  -6   4    0.63    0.98
  10   6  -4    0.96    1.03
  -9  -6   4    3.28    1.02
   9   6  -4    2.56    1.04
  -8  -6   4   -0.63    0.86
   8   6  -4    0.83    0.97
  -7  -6   4    6.24    1.00
   7  -6  -4    8.68    0.94
   7   6  -4    5.22    1.15
   6  -6  -4    1.96    0.75
  -6  -6   4    2.29    0.79
   6   6  -4    2.42    1.05
  -5  -6   4    0.83    0.72
   5  -6  -4    1.76    0.67
   5   6  -4    0.90    1.00
  -5   6   4    1.01    0.87
  -4  -6   4    1.81    0.73
  -4  -6   4    1.69    0.61
   4  -6  -4    1.14    0.78
  -4   6   4    1.58    0.90
   4   6  -4    1.72    0.93
   3  -6  -4   17.50    1.40
  -3  -6   4   17.42    1.15
  -3  -6   4   16.68    1.16
  -3   6   4   17.08    1.36
   3   6  -4   17.54    1.54
   2  -6  -4    3.30    0.97
  -2  -6   4    3.37    0.74
  -2  -6   4    3.40    0.70
  -2   6   4    3.52    0.84
   2   6  -4    2.62    1.17
   1  -6  -4   -0.39    0.91
  -1  -6   4   -0.52    0.58
  -1   6   4   -0.49    0.81
   1   6  -4    0.08    1.03
   0  -6  -4   -0.34    0.91
   0  -6   4    0.26    0.63
   0   6  -4    0.03    1.06
   0   6   4   -0.73    0.77
  -1  -6  -4    4.13    1.05
   1  -6   4    4.36    0.80
   1   6   4    4.65    0.72
  -1   6  -4    4.87    1.24
   1   6   4    2.55    0.87
  -2  -6  -4    4.74    1.01
   2  -6   4    3.89    0.81
   2   6   4    4.21    0.68
   2   6   4    4.14    0.91
  -2   6  -4    3.52    1.16
   3  -6   4    6.46    0.89
  -3  -6  -4    4.32    1.05
   3   6   4    6.74    1.00
  -3   6  -4    6.01    1.25
   3   6   4    5.73    0.72
   4  -6   4    1.03    0.69
  -4  -6  -4    0.99    0.93
   4   6   4    2.02    0.88
  -4   6  -4    2.06    1.10
  -5  -6  -4    7.68    1.20
   5  -6   4    7.59    0.98
   5   6   4    8.26    1.06
  -5   6  -4    8.42    1.33
  -6  -6  -4    0.78    0.96
   6  -6   4    0.49    0.71
   6   6   4    1.32    0.92
  -6   6  -4    0.35    1.14
  -7  -6  -4    0.99    1.01
   7  -6   4    1.83    0.81
  -7   6  -4    0.19    1.16
   7   6   4    2.23    1.01
  -8  -6  -4    0.25    0.99
   8  -6   4    0.03    0.73
   8   6   4   -0.71    0.85
  -8   6  -4   -0.50    1.21
  -9  -6  -4   -0.02    1.03
   9   6   4    0.07    0.95
  -9   6  -4   -2.24    1.20
 -10  -6  -4    1.56    1.20
 -10   6  -4   -0.75    1.50
  10   6   4    1.44    1.09
 -11  -6  -4   -1.11    1.21
 -11   6  -4   -0.74    1.43
  11   6   4    0.08    1.05
 -11  -7   4    1.67    1.20
  11   7  -4    4.22    1.35
 -11   7   4    8.71    1.32
 -10  -7   4    2.33    1.17
  10   7  -4    2.81    1.15
  -9  -7   4    2.98    1.11
   9   7  -4    6.35    1.31
  -8  -7   4    1.16    0.94
   8   7  -4    1.23    1.12
  -7  -7   4    5.65    1.09
   7   7  -4    7.35    1.31
  -6  -7   4   -0.71    0.81
   6   7  -4    0.73    1.07
  -5  -7   4    7.70    1.04
   5  -7  -4    9.11    1.03
   5   7  -4    9.54    1.40
   4  -7  -4    7.35    0.99
  -4  -7   4    8.23    0.98
  -4  -7   4   11.32    1.01
  -4   7   4    6.70    1.12
   4   7  -4    9.17    1.35
  -3  -7   4    3.92    0.73
   3  -7  -4    4.42    0.94
  -3   7   4    4.46    0.96
   3   7  -4    3.47    1.19
   2  -7  -4    9.12    1.11
  -2  -7   4    6.89    0.86
  -2   7   4    7.63    1.07
   2   7  -4    4.90    1.25
   1  -7  -4   12.56    1.29
  -1  -7   4   12.85    1.13
  -1   7   4   13.38    1.26
   1   7  -4   13.66    1.52
   0  -7   4   20.38    1.34
   0  -7  -4   21.00    1.50
   0   7   4   19.67    1.51
   0   7  -4   22.45    1.94
   1  -7   4   15.26    1.21
  -1  -7  -4   14.17    1.31
   1   7   4   15.48    1.32
  -1   7  -4   16.74    1.61
   2  -7   4    3.16    0.81
  -2  -7  -4    3.58    0.97
  -2   7  -4    3.79    1.24
   2   7   4    3.15    0.86
   2   7   4    3.99    0.70
  -3  -7  -4    7.30    1.17
   3  -7   4    7.92    1.00
  -3   7  -4    7.02    1.38
   3   7   4    6.08    1.07
  -4  -7  -4    6.45    1.19
   4  -7   4    9.27    1.09
   4   7   4    8.48    1.11
  -4   7  -4    6.10    1.39
  -5  -7  -4   14.70    1.49
   5  -7   4   17.31    1.37
   5   7   4   14.03    1.40
  -5   7  -4   16.44    1.72
  -6  -7  -4   10.05    1.38
   6  -7   4   14.45    1.36
  -6   7  -4   13.02    1.67
   6   7   4    9.96    1.25
   7  -7   4    2.61    0.92
  -7  -7  -4    3.70    1.18
  -7   7  -4    1.26    1.35
   7   7   4    4.61    1.08
  -8  -7  -4   10.93    1.54
   8  -7   4    9.54    1.22
  -8   7  -4    8.09    1.63
   8   7   4   12.28    1.43
  -9  -7  -4    1.86    1.29
  -9   7  -4    0.18    1.57
   9   7   4    2.47    1.15
 -10  -7  -4    2.18    1.34
  10   7   4    2.73    1.23
 -10   7  -4    1.15    1.58
 -11   7  -4   -0.67    1.67
 -10  -8   4   -0.39    1.13
  10   8  -4    0.78    1.15
  -9  -8   4   -1.38    1.11
   9   8  -4    0.67    1.17
  -8  -8   4    1.29    1.12
   8   8  -4    2.94    1.25
  -7  -8   4    0.33    0.98
   7   8  -4    2.47    1.22
   6   8  -4    0.72    1.14
   5   8  -4    7.95    1.41
   4   8  -4    0.67    1.18
  -3  -8   4    4.51    0.82
   3   8  -4    4.21    1.35
  -2  -8   4    2.11    0.75
   2  -8  -4    1.36    0.89
   2   8  -4    1.93    1.27
  -2   8   4    1.44    0.95
   1  -8  -4   -0.94    0.86
  -1  -8   4    0.27    0.67
  -1   8   4    0.43    0.96
   1   8  -4   -1.37    1.19
   0  -8  -4    6.86    1.21
   0  -8   4    7.73    1.01
   0   8  -4    5.98    1.39
   0   8   4    7.60    1.14
  -1  -8  -4    0.76    0.98
   1  -8   4   -0.29    0.69
  -1   8  -4   -1.50    1.22
   1   8   4    0.93    0.91
  -2  -8  -4    4.79    1.17
   2  -8   4    5.02    0.94
  -2   8  -4    4.33    1.45
   2   8   4    4.01    1.02
   3  -8   4    0.65    0.79
  -3  -8  -4    1.03    1.10
  -3   8  -4   -0.09    1.37
   3   8   4    0.73    0.87
   4  -8   4    0.07    0.79
  -4  -8  -4    0.16    1.03
  -4   8  -4   -1.40    1.25
   4   8   4    0.12    0.83
   5  -8   4    0.45    0.84
  -5  -8  -4   -0.35    1.15
   5   8   4    0.52    0.96
  -5   8  -4   -0.44    1.32
  -6  -8  -4    0.37    1.13
   6  -8   4   -0.17    0.78
   6   8   4   -0.56    0.97
  -6   8  -4   -1.10    1.35
  -7  -8  -4    1.55    1.28
   7  -8   4    1.13    0.89
  -7   8  -4   -0.70    1.41
   7   8   4    0.83    1.01
  -8  -8  -4   -0.66    1.21
   8   8   4    0.18    1.02
  -8   8  -4   -0.53    1.48
  -9  -8  -4    0.83    1.37
  -9   8  -4    0.00    1.58
   9   8   4    1.56    1.10
   8   9  -4   22.31    2.26
   7   9  -4   25.15    2.32
   6   9  -4   26.46    2.24
   5   9  -4   21.49    2.06
   4   9  -4   40.15    2.58
   3   9  -4   51.85    2.87
  -2  -9   4   30.10    1.71
   2   9  -4   28.27    2.33
  -1  -9   4   33.89    1.81
   1   9  -4   32.93    2.41
   0  -9   4   18.17    1.51
   0  -9  -4   21.89    1.72
   0   9  -4   21.92    2.20
   0   9   4   19.94    1.72
  -1  -9  -4   32.93    2.00
   1  -9   4   27.29    1.75
  -1   9  -4   31.64    2.43
   1   9   4   30.13    1.84
   2  -9   4   38.32    1.99
  -2  -9  -4   36.47    2.08
   2   9   4   34.59    1.99
  -2   9  -4   36.06    2.57
   3  -9   4   19.36    1.60
  -3  -9  -4   20.66    1.88
  -3   9  -4   20.21    2.12
   3   9   4   23.54    1.83
   4  -9   4   25.86    1.82
  -4  -9  -4   30.01    2.08
  -4   9  -4   28.58    2.61
   4   9   4   29.46    1.99
   5  -9   4   12.39    1.44
  -5  -9  -4   17.30    1.87
   5   9   4   14.87    1.51
  -5   9  -4   11.67    1.96
  -6  -9  -4    9.52    1.74
   6   9   4    7.67    1.39
  -6   9  -4    6.49    1.81
  -7  -9  -4   14.80    1.84
  -7   9  -4   10.86    2.01
   7   9   4   14.27    1.60
  -8  -9  -4   13.56    1.88
   8   9   4   13.45    1.62
  -8   9  -4   12.56    2.11
   6  10  -4    5.20    1.73
   5  10  -4    7.61    1.76
   4  10  -4    1.04    1.46
   3  10  -4   14.16    1.95
   2  10  -4    1.87    1.57
  -1 -10   4    2.41    0.93
   1  10  -4    1.12    1.59
   0 -10   4    0.10    0.86
   0  10  -4    0.65    1.54
   1 -10   4    0.41    0.91
  -1  10  -4    1.06    1.64
   2 -10   4    0.92    0.92
   2  10   4    2.08    1.13
  -2  10  -4    0.14    1.59
   3  10   4    1.03    1.06
  -3  10  -4   -1.34    1.59
  -4 -10  -4    0.99    1.35
   4  10   4    3.09    1.19
  -4  10  -4   -1.80    1.79
  -5 -10  -4    0.77    1.30
   5  10   4    1.86    1.18
  -5  10  -4    1.03    1.73
  -6 -10  -4    0.65    1.37
   6  10   4    1.24    1.17
  -6  10  -4   -1.68    1.82
   2  11  -4   19.11    2.28
   1  11  -4   28.65    2.71
   0  11  -4   24.03    2.49
  -1  11  -4   26.68    2.58
  -2  11  -4   32.51    2.91
 -14   0   5    0.43    1.05
 -13   0   5   -1.01    0.85
 -12   0   5    1.08    0.85
  11   0  -5   -0.16    0.77
  10   0  -5   -0.80    0.69
  10   0  -5    0.58    0.72
  -9   0   5   -0.26    0.63
   9   0  -5    0.49    0.68
   9   0  -5    1.00    0.70
   8   0  -5    0.24    0.58
   8   0  -5   -0.48    0.63
  -8   0   5   -0.79    0.63
   7   0  -5   -0.23    0.56
   7   0  -5    0.57    0.51
  -7   0   5   -0.07    0.59
   6   0  -5   -0.27    0.47
   6   0  -5   -0.39    0.45
  -6   0   5   -0.29    0.52
  -5   0   5    0.16    0.49
   5   0  -5    0.18    0.41
   5   0  -5   -0.43    0.35
   4   0  -5    0.13    0.41
   4   0  -5   -0.52    0.34
  -4   0   5   -0.08    0.48
   3   0  -5   -0.36    0.30
  -3   0   5   -0.21    0.46
   3   0  -5   -0.46    0.31
  -2   0   5    0.77    0.50
   2   0  -5    0.10    0.37
   1   0  -5    0.87    0.38
  -1   0   5    0.62    0.51
   0   0  -5   -0.31    0.34
   0   0  -5   -0.01    0.45
   0   0   5    0.44    0.53
  -1   0  -5   -0.39    0.42
   1   0   5    0.52    0.51
  -2   0  -5    0.05    0.45
   2   0   5   -0.24    0.48
   3   0   5   -0.23    0.46
  -3   0  -5    0.40    0.48
   4   0   5    1.25    0.48
   5   0   5   -0.24    0.44
  -5   0  -5    0.41    0.60
  -6   0  -5    0.11    0.68
   6   0   5   -0.14    0.44
  -7   0  -5    0.14    0.69
   7   0   5   -0.04    0.46
  -8   0  -5   -0.59    0.72
  -9   0  -5    0.24    0.80
 -10   0  -5   -0.14    0.84
 -11   0  -5   -0.24    0.90
 -12   0  -5   -1.76    0.88
 -14  -1   5   -1.25    1.02
 -14   1   5    2.81    1.13
 -13  -1   5    5.63    1.22
  13   1  -5    4.48    1.21
 -13   1   5    4.92    1.10
 -12  -1   5    7.20    1.18
  12   1  -5    7.90    1.24
 -12   1   5    8.34    1.10
 -11  -1   5   15.46    1.40
  11  -1  -5   13.96    1.29
  11   1  -5   13.45    1.34
 -10  -1   5   11.07    1.14
  10  -1  -5   10.89    1.13
 -10   1   5   10.27    1.00
  10   1  -5   10.57    1.10
   9  -1  -5   -0.45    0.63
  -9   1   5    0.38    0.65
   9   1  -5    0.06    0.66
   9   1  -5    0.16    0.72
   8  -1  -5    3.16    0.75
  -8  -1   5    2.85    0.78
   8   1  -5    3.14    0.71
  -8   1   5    2.92    0.73
   8   1  -5    2.68    0.74
  -7  -1   5   16.84    1.27
   7  -1  -5   15.37    1.12
  -7   1   5   16.08    1.14
   7   1  -5   13.44    1.07
   7   1  -5   14.47    1.12
  -6  -1   5    6.12    0.76
   6  -1  -5    6.21    0.62
   6  -1  -5    5.53    0.71
   6   1  -5    5.19    0.69
  -6   1   5    6.25    0.73
   6   1  -5    5.62    0.73
   5  -1  -5   10.46    0.71
  -5  -1   5   11.22    1.05
   5  -1  -5    9.82    0.84
   5   1  -5   10.85    0.84
   5   1  -5   10.06    0.87
  -5   1   5   11.70    0.94
   4  -1  -5    5.02    0.51
  -4  -1   5    6.72    0.72
   4  -1  -5    5.03    0.61
   4   1  -5    6.98    0.61
  -4   1   5    5.44    0.64
   4   1  -5    5.43    0.60
   3  -1  -5   32.13    1.28
  -3  -1   5   32.78    1.45
   3   1  -5   33.67    1.20
  -3   1   5   36.19    1.31
   3   1  -5   34.53    1.31
  -2  -1   5   38.95    1.47
   2  -1  -5   37.22    1.34
   2   1  -5   39.38    1.32
   2   1  -5   37.82    1.25
  -2   1   5   37.65    1.37
   1  -1  -5   34.91    0.95
   1  -1  -5   33.97    1.34
  -1  -1   5   34.83    1.36
   1   1  -5   35.90    1.29
  -1   1   5   34.87    1.30
   1   1  -5   33.98    1.10
   0  -1  -5   13.50    0.96
   0  -1   5   14.10    0.95
   0   1  -5   14.19    0.70
   0   1   5   14.97    0.95
   0   1  -5   12.11    0.91
  -1  -1  -5   48.27    1.60
   1  -1   5   47.33    1.60
  -1   1  -5   49.94    1.67
  -1   1  -5   50.19    1.45
   1   1   5   47.88    1.59
  -2  -1  -5    8.85    0.85
   2  -1   5   11.42    0.89
  -2   1  -5   11.39    0.74
   2   1   5   10.11    0.77
  -2   1  -5   10.46    0.95
  -3  -1  -5   14.21    0.96
   3  -1   5   13.59    0.93
  -3   1  -5   17.17    0.83
   3   1   5   14.66    0.96
   3   1   5   14.31    0.94
   4  -1   5   15.90    0.98
  -4  -1  -5   17.54    1.12
   4   1   5   16.69    0.93
  -4   1  -5   16.62    0.93
   4   1   5   17.17    1.08
   5  -1   5    6.83    0.67
  -5  -1  -5    6.99    0.82
   5   1   5    6.78    0.60
  -5   1  -5    6.97    0.73
   5   1   5    6.42    0.83
  -6  -1  -5   19.97    1.31
   6  -1   5   19.63    1.11
  -6   1  -5   21.09    1.18
   6   1   5   20.91    0.99
  -7  -1  -5   12.69    1.12
   7  -1   5   12.38    1.01
  -7   1  -5   11.30    0.98
   8  -1   5    1.92    0.57
  -8  -1  -5    1.26    0.79
  -8   1  -5    1.43    0.79
  -9  -1  -5    2.42    0.87
  -9   1  -5    2.61    0.81
 -10  -1  -5    2.18    0.92
 -10   1  -5    1.57    0.85
 -11  -1  -5    0.42    1.00
 -12  -1  -5    2.49    1.10
 -13  -1  -5    0.74    1.13
 -14  -2   5   -0.40    1.15
 -14   2   5    0.53    0.90
 -13  -2   5    0.77    1.08
 -13   2   5    1.28    0.90
  13   2  -5    0.74    1.04
  12  -2  -5    0.27    0.91
 -12  -2   5   -0.06    0.93
  12   2  -5    2.02    0.99
  11  -2  -5    0.47    0.78
 -11  -2   5    0.23    0.83
 -11   2   5   -0.82    0.68
  11   2  -5    0.25    0.85
  10  -2  -5   -1.28    0.66
 -10  -2   5    0.05    0.74
 -10   2   5   -0.97    0.65
  10   2  -5    0.22    0.82
   9  -2  -5    1.64    0.74
  -9  -2   5    3.23    0.83
   9   2  -5    3.80    0.82
  -9   2   5    1.04    0.70
   8  -2  -5    8.95    0.93
   8   2  -5    8.67    1.00
  -8   2   5    7.62    0.92
   8   2  -5    7.81    0.97
   7  -2  -5    2.11    0.69
  -7  -2   5    2.44    0.75
  -7   2   5    3.72    0.75
   7   2  -5    2.91    0.74
   7   2  -5    2.40    0.75
  -6  -2   5   -0.36    0.64
   6  -2  -5   -0.42    0.52
   6   2  -5    0.16    0.56
   6   2  -5   -0.87    0.64
  -6   2   5    0.19    0.57
  -5  -2   5    5.04    0.71
   5   2  -5    5.06    0.71
   5   2  -5    5.39    0.67
  -4  -2   5    0.33    0.56
   4  -2  -5    0.28    0.43
  -4   2   5   -0.48    0.31
   4   2  -5   -0.51    0.59
   4   2  -5   -0.34    0.36
  -4   2   5    0.16    0.46
  -3  -2   5    6.76    0.71
   3  -2  -5    6.71    0.66
  -3   2   5    6.41    0.67
   3   2  -5    6.42    0.55
   3   2  -5    5.60    0.77
  -2  -2   5    0.63    0.56
   2  -2  -5    0.88    0.50
   2   2  -5    0.94    0.33
   2   2  -5    0.96    0.58
  -2   2   5    1.33    0.48
   1  -2  -5   10.24    0.86
  -1   2   5    9.34    0.83
  -1   2   5    9.50    0.42
   1   2  -5   14.45    1.05
   1   2  -5    9.80    0.57
   0  -2  -5    1.71    0.63
   0  -2   5    1.43    0.54
   0   2   5    1.41    0.48
   0   2   5    1.55    0.33
   1  -2   5    1.18    0.54
  -1  -2  -5    1.37    0.61
   1   2   5    1.56    0.52
  -1   2  -5    0.66    0.60
  -1   2  -5    0.68    0.26
  -2  -2  -5    8.48    0.80
   2  -2   5    7.81    0.73
   2   2   5    7.27    0.70
   2   2   5    7.28    0.74
  -2   2  -5    7.96    0.84
  -2   2  -5    7.64    0.59
  -3  -2  -5   27.42    1.30
   3  -2   5   26.64    1.23
  -3   2  -5   28.14    1.42
  -3   2  -5   28.95    0.97
   3   2   5   26.62    1.22
   3   2   5   26.61    1.21
  -4  -2  -5    5.55    0.80
  -4   2  -5    4.12    0.80
   4   2   5    4.68    0.63
   4   2   5    4.51    0.69
  -4   2  -5    4.84    0.53
   5  -2   5   13.04    1.00
  -5  -2  -5   10.54    1.02
  -5   2  -5   11.62    0.84
   5   2   5   10.40    1.07
   5   2   5   10.33    0.79
   6  -2   5   -0.04    0.54
  -6  -2  -5    0.34    0.75
  -6   2  -5    0.15    0.58
   6   2   5    0.74    0.73
   7  -2   5    1.35    0.62
  -7  -2  -5    1.02    0.85
  -7   2  -5    1.44    0.67
   7   2   5    0.76    0.80
  -8  -2  -5    5.14    0.98
   8  -2   5    5.61    0.75
  -8   2  -5    4.30    0.75
   8   2   5    5.64    1.01
   9  -2   5    5.09    0.76
  -9  -2  -5    3.32    0.98
   9   2   5    4.47    1.04
 -10  -2  -5    2.12    1.05
 -11  -2  -5    0.47    1.00
 -12  -2  -5    2.08    1.15
 -13  -2  -5    5.74    1.39
 -14   3   5   10.95    1.32
  14   3  -5    8.69    1.51
  13  -3  -5   14.31    1.55
 -13  -3   5   15.51    1.67
  13   3  -5   17.53    1.77
 -12  -3   5   15.22    1.54
  12  -3  -5   14.41    1.36
  12   3  -5   15.24    1.56
 -11  -3   5   32.56    1.89
  11  -3  -5   28.47    1.68
  11   3  -5   35.28    2.02
 -11   3   5   29.03    1.70
  10  -3  -5   56.63    2.23
 -10  -3   5   58.36    2.43
  10   3  -5   61.26    2.48
 -10   3   5   56.89    2.22
   9  -3  -5   18.70    1.34
  -9  -3   5   18.63    1.40
   9   3  -5   21.10    1.47
  -9   3   5   20.20    1.38
   8  -3  -5   98.85    3.00
  -8  -3   5  101.19    3.15
  -8   3   5  102.35    3.03
   8   3  -5   98.21    3.27
  -7  -3   5   82.08    2.69
  -7  -3   5   82.72    2.34
   7  -3  -5   82.03    2.59
  -7   3   5   84.27    2.65
   7   3  -5   81.57    2.81
  -7   3   5   86.17    2.54
  -6  -3   5   65.89    2.21
  -6  -3   5   64.67    2.00
   6  -3  -5   62.71    2.14
  -6   3   5   67.75    2.06
  -6   3   5   65.34    2.19
   6   3  -5   64.15    2.36
   5  -3  -5  125.87    3.44
  -5  -3   5  127.17    3.25
   5   3  -5  128.26    3.70
   5   3  -5  128.02    3.39
  -5   3   5  127.40    3.43
  -5   3   5  131.96    3.28
   4  -3  -5   74.68    2.31
  -4  -3   5   73.75    2.14
   4   3  -5   71.34    2.46
  -4   3   5   72.20    2.26
   4   3  -5   76.31    2.20
  -4   3   5   76.12    2.00
  -3  -3   5  156.57    3.82
   3  -3  -5  155.74    4.03
   3   3  -5  153.98    3.77
  -3   3   5  159.70    3.73
   3   3  -5  158.44    4.22
  -3   3   5  153.16    3.88
   2  -3  -5  111.55    3.20
  -2  -3   5  114.36    3.00
  -2   3   5  113.91    3.01
  -2   3   5  117.89    2.82
   2   3  -5  117.31    2.85
   2   3  -5  120.14    3.34
   1  -3  -5   44.18    1.76
  -1  -3   5   44.95    1.58
  -1   3   5   44.41    1.30
   1   3  -5   44.34    1.27
  -1   3   5   45.88    1.53
   1   3  -5   43.02    1.81
   0  -3  -5  161.69    4.13
   0  -3   5  154.24    3.90
   0   3   5  161.05    3.87
   0   3  -5  158.35    4.30
   0   3  -5  158.03    3.55
   0   3   5  157.87    3.83
   1  -3   5   38.80    1.47
  -1  -3  -5   38.37    1.54
   1   3   5   39.12    1.37
  -1   3  -5   40.90    1.74
   1   3   5   37.89    1.34
  -2  -3  -5   80.27    2.46
   2  -3   5   79.32    2.34
   2   3   5   81.68    2.35
  -2   3  -5   79.14    2.66
   2   3   5   82.34    2.22
  -3  -3  -5   64.75    2.12
   3  -3   5   61.41    2.02
   3   3   5   65.96    2.10
   3   3   5   64.82    1.90
  -3   3  -5   63.55    2.34
  -4  -3  -5   46.58    1.93
   4  -3   5   49.39    1.78
  -4   3  -5   49.65    2.14
   4   3   5   51.10    1.66
  -4   3  -5   52.50    1.34
   4   3   5   49.07    1.90
  -5  -3  -5   88.53    2.78
   5  -3   5   84.86    2.56
  -5   3  -5   86.96    2.15
  -5   3  -5   81.10    2.91
   5   3   5   86.98    2.82
  -6  -3  -5   35.75    1.80
   6  -3   5   34.02    1.55
  -6   3  -5   33.32    1.95
   6   3   5   36.99    1.77
   7  -3   5   46.89    1.82
  -7  -3  -5   45.05    2.05
   7   3   5   47.49    2.07
  -7   3  -5   45.59    2.26
   8  -3   5   41.58    1.71
  -8  -3  -5   39.22    1.98
   8   3   5   39.66    2.02
  -8   3  -5   41.06    2.21
  -9  -3  -5   24.92    1.72
   9  -3   5   26.57    1.43
   9   3   5   27.67    1.79
 -10  -3  -5   18.14    1.63
  10   3   5   18.09    1.65
 -11  -3  -5   10.85    1.46
  11   3   5   11.55    1.55
 -12  -3  -5   13.82    1.65
 -12   3  -5   18.05    1.91
 -13   3  -5   14.31    1.93
  14   4  -5    1.37    1.17
 -13  -4   5   -2.45    0.97
  13   4  -5    0.81    1.02
 -12  -4   5    2.35    1.11
  12  -4  -5    2.58    1.04
 -12   4   5    3.67    1.04
  12   4  -5    3.84    1.18
 -11  -4   5   -0.56    0.87
  11  -4  -5   -0.65    0.81
 -11   4   5    1.68    0.91
  11   4  -5   -0.76    0.86
 -10  -4   5   -0.04    0.82
  10  -4  -5   -0.23    0.78
  10   4  -5    1.46    0.88
 -10   4   5    0.89    0.81
  -9  -4   5    2.69    0.89
   9  -4  -5    4.11    0.83
   9   4  -5    3.41    1.03
  -9   4   5    2.09    0.84
   8  -4  -5    4.74    0.83
  -8  -4   5    5.55    0.94
  -8   4   5    6.33    0.95
   8   4  -5    5.62    1.01
  -7  -4   5    1.32    0.69
   7  -4  -5   -0.13    0.62
  -7   4   5   -0.33    0.70
   7   4  -5    0.24    0.82
  -6  -4   5   -0.74    0.54
   6  -4  -5    0.80    0.69
  -6  -4   5    0.21    0.64
  -6   4   5    0.21    0.69
   6   4  -5   -0.56    0.86
  -6   4   5   -0.94    0.67
   5  -4  -5   10.77    0.98
  -5  -4   5    9.65    0.87
  -5  -4   5    9.79    0.82
  -5   4   5    9.41    0.99
   5   4  -5    9.18    1.13
  -5   4   5    9.85    0.84
  -4  -4   5   -0.28    0.47
   4  -4  -5   -0.21    0.62
  -4  -4   5   -0.11    0.54
   4   4  -5    0.39    0.84
  -4   4   5    0.38    0.56
  -4   4   5   -0.16    0.59
  -3  -4   5    6.98    0.67
   3  -4  -5    7.07    0.89
  -3  -4   5    6.87    0.76
   3   4  -5    7.55    1.03
  -3   4   5    7.48    0.64
  -3   4   5    5.47    0.75
  -2  -4   5   -0.21    0.38
   2  -4  -5    2.06    0.75
  -2  -4   5   -0.02    0.52
   2   4  -5   -0.93    0.77
  -1  -4   5    2.36    0.39
   1  -4  -5    1.86    0.78
  -1  -4   5    1.90    0.60
  -1   4   5    2.15    0.50
   1   4  -5    1.47    0.85
  -1   4   5    1.62    0.55
   0  -4   5   54.58    1.89
   0  -4   5   56.30    1.42
   0  -4  -5   57.64    2.08
   0   4   5   54.95    1.74
   0   4   5   55.04    1.78
   0   4  -5   55.95    2.23
  -1  -4  -5    2.16    0.76
   1  -4   5    2.45    0.64
  -1   4  -5    2.63    0.86
   1   4   5    2.30    0.59
   1   4   5    3.14    0.59
  -2  -4  -5   13.34    1.21
   2  -4   5   11.18    1.02
   2   4   5   13.42    0.96
  -2   4  -5   12.30    1.23
   2   4   5   12.29    0.94
  -3  -4  -5    2.28    0.73
   3  -4   5    2.20    0.69
  -3   4  -5    3.10    0.86
   3   4   5    3.26    0.64
   3   4   5    2.35    0.67
   4  -4   5   16.20    1.21
  -4  -4  -5   17.12    1.40
   4   4   5   17.59    1.13
   4   4   5   20.64    1.36
  -4   4  -5   17.59    1.57
   5  -4   5   15.05    1.22
  -5  -4  -5   15.77    1.43
  -5   4  -5   15.43    1.47
   5   4   5   15.14    1.28
  -6  -4  -5   23.05    1.57
   6  -4   5   21.03    1.33
   6   4   5   21.43    1.46
  -6   4  -5   21.49    1.78
  -7  -4  -5    9.58    1.19
   7   4   5    9.36    1.11
  -7   4  -5    9.86    1.36
   8  -4   5   11.75    1.13
  -8  -4  -5   10.41    1.29
   8   4   5   10.20    1.26
  -8   4  -5   11.32    1.51
  -9  -4  -5    4.77    1.14
   9  -4   5    3.99    0.85
   9   4   5    4.28    1.05
  -9   4  -5    3.92    1.30
  10  -4   5   11.34    1.11
 -10  -4  -5   10.10    1.40
  10   4   5    9.42    1.35
 -10   4  -5    8.22    1.56
 -11  -4  -5    2.62    1.24
  11   4   5    3.66    1.20
 -11   4  -5    4.24    1.55
 -12  -4  -5   -0.11    1.22
  12   4   5    4.02    1.30
 -12   4  -5    3.63    1.55
  13   5  -5   11.42    1.61
 -12  -5   5   31.80    2.20
 -12   5   5   29.22    1.93
  12   5  -5   31.88    2.12
 -11  -5   5   21.34    1.75
  11   5  -5   21.58    1.79
 -11   5   5   25.70    1.78
 -10  -5   5   40.91    2.18
  10  -5  -5   38.90    1.86
 -10   5   5   42.96    2.10
  10   5  -5   41.67    2.24
   9  -5  -5   54.75    2.20
  -9  -5   5   56.28    2.38
  -9   5   5   57.43    2.36
   9   5  -5   54.68    2.51
  -8  -5   5   85.07    2.94
   8  -5  -5   86.93    2.78
  -8   5   5   90.05    2.98
   8   5  -5   84.14    3.16
   7  -5  -5   65.94    2.32
  -7  -5   5   65.00    2.40
   7   5  -5   64.23    2.64
  -6  -5   5   99.98    3.05
   6  -5  -5  102.94    3.09
   6   5  -5  103.34    3.46
  -5  -5   5   62.67    2.16
   5  -5  -5   66.74    2.27
  -5  -5   5   66.17    2.03
   5   5  -5   62.10    2.65
   4  -5  -5  219.47    5.52
  -4  -5   5  217.34    5.16
  -4  -5   5  214.12    5.27
  -4   5   5  216.09    5.37
   4   5  -5  214.13    5.94
   3  -5  -5   50.59    2.11
  -3  -5   5   58.44    1.83
  -3  -5   5   57.55    1.92
   3   5  -5   55.65    2.44
  -3   5   5   54.12    1.88
  -2  -5   5  140.06    3.43
   2  -5  -5  133.18    3.89
  -2  -5   5  137.70    3.61
  -2   5   5  140.84    3.65
   2   5  -5  144.57    4.23
  -2   5   5  135.99    3.69
   1  -5  -5  121.98    3.62
  -1  -5   5  124.76    3.34
  -1  -5   5  125.92    3.00
  -1   5   5  124.90    3.33
   1   5  -5  124.76    3.81
  -1   5   5  116.89    3.28
   0  -5  -5  155.58    4.28
   0  -5   5  161.91    4.07
   0   5  -5  156.03    4.57
   0   5   5  150.09    4.04
   0   5   5  153.80    3.92
  -1  -5  -5  162.31    4.47
   1  -5   5  170.34    4.34
   1   5   5  169.70    4.14
  -1   5  -5  163.83    4.84
   1   5   5  167.26    4.37
   2  -5   5  131.45    3.65
  -2  -5  -5  131.05    3.82
   2   5   5  140.39    3.76
   2   5   5  135.59    3.43
  -2   5  -5  132.49    4.14
  -3  -5  -5  127.53    3.73
   3  -5   5  124.03    3.52
   3   5   5  125.12    3.61
  -3   5  -5  124.08    4.02
   3   5   5  129.46    3.24
  -4  -5  -5  133.29    3.94
   4  -5   5  134.85    3.75
   4   5   5  135.69    3.92
  -4   5  -5  133.91    4.26
   5  -5   5   62.18    2.27
  -5  -5  -5   64.56    2.51
  -5   5  -5   64.35    2.77
   5   5   5   64.73    2.41
   6  -5   5   86.08    2.80
  -6  -5  -5   87.23    3.04
  -6   5  -5   85.81    3.25
   6   5   5   82.95    2.96
   7  -5   5   24.76    1.49
  -7  -5  -5   24.94    1.73
  -7   5  -5   25.82    1.97
   7   5   5   26.02    1.68
  -8  -5  -5   46.91    2.33
   8  -5   5   47.79    2.05
   8   5   5   48.51    2.29
  -8   5  -5   45.73    2.59
  -9  -5  -5   45.10    2.36
   9  -5   5   47.10    2.06
   9   5   5   46.15    2.34
  -9   5  -5   44.03    2.63
  10  -5   5   31.71    1.77
 -10  -5  -5   33.40    2.18
 -10   5  -5   29.24    2.40
  10   5   5   30.08    2.04
 -11  -5  -5   20.73    1.93
  11   5   5   20.17    1.89
 -11   5  -5   17.99    2.09
 -12  -5  -5    8.98    1.66
 -12   5  -5    8.38    1.96
  12   5   5   11.92    1.64
 -12  -6   5   -0.66    1.12
 -12   6   5    1.81    1.07
  12   6  -5    0.87    1.06
 -11  -6   5   -0.99    1.09
  11   6  -5   -0.29    1.01
 -11   6   5    1.67    1.01
 -10  -6   5    0.93    1.06
 -10   6   5    3.57    1.07
  10   6  -5    0.40    1.02
  -9  -6   5   -0.48    0.84
  -9   6   5    4.33    1.01
   9   6  -5    2.03    1.03
   8  -6  -5    0.05    0.77
  -8  -6   5    0.25    0.82
   8   6  -5    0.91    1.00
   7  -6  -5    1.91    0.82
  -7  -6   5    2.19    0.84
   7   6  -5    1.85    1.08
  -6  -6   5    1.24    0.80
   6  -6  -5    1.23    0.80
   6   6  -5    1.28    1.00
   5  -6  -5    8.49    1.01
  -5  -6   5    6.34    0.92
   5   6  -5    6.70    1.24
  -4  -6   5   15.32    1.14
   4  -6  -5   14.49    1.26
  -4  -6   5   15.60    1.15
   4   6  -5   16.07    1.53
  -3  -6   5   -0.56    0.59
   3  -6  -5    0.46    0.79
  -3  -6   5    0.05    0.63
  -3   6   5   -0.80    0.76
   3   6  -5   -0.62    1.04
   2  -6  -5    0.62    0.86
  -2  -6   5    0.45    0.64
   2   6  -5    1.11    1.13
  -2   6   5    0.37    0.76
  -1  -6   5    2.69    0.75
   1  -6  -5    1.61    0.94
  -1   6   5    2.21    0.82
  -1   6   5    1.04    0.69
   1   6  -5    1.41    1.12
   0  -6  -5   11.17    1.23
   0  -6   5   10.15    1.01
   0   6   5    8.31    0.91
   0   6  -5    9.32    1.42
   0   6   5    9.88    1.02
   1  -6   5   11.22    1.06
  -1  -6  -5   10.37    1.23
   1   6   5   11.08    1.02
  -1   6  -5   11.16    1.47
   1   6   5   14.10    1.11
  -2  -6  -5    1.11    0.91
   2  -6   5    0.92    0.71
   2   6   5    1.01    0.62
  -2   6  -5    1.04    1.14
   2   6   5    1.35    0.79
  -3  -6  -5    1.19    0.93
   3  -6   5    1.85    0.74
   3   6   5    2.01    0.73
  -3   6  -5    0.78    1.11
  -4  -6  -5   17.68    1.52
   4  -6   5   19.10    1.35
   4   6   5   19.39    1.37
  -4   6  -5   19.29    1.81
  -5  -6  -5   -1.00    0.90
   5  -6   5    0.89    0.73
   5   6   5   -0.20    0.79
  -5   6  -5    3.15    1.23
   6  -6   5   11.66    1.16
  -6  -6  -5   12.14    1.41
   6   6   5   10.90    1.21
  -6   6  -5   13.33    1.62
  -7  -6  -5    3.06    1.16
   7  -6   5    4.06    0.93
  -7   6  -5    3.25    1.35
   7   6   5    5.80    1.12
  -8  -6  -5    6.42    1.31
   8  -6   5    7.30    1.07
   8   6   5    6.08    1.24
  -8   6  -5    8.05    1.59
   9  -6   5    3.74    0.97
  -9  -6  -5    3.24    1.27
  -9   6  -5    2.93    1.52
   9   6   5    3.00    1.09
 -10  -6  -5    2.69    1.35
 -10   6  -5    3.79    1.64
  10   6   5    4.39    1.21
 -11  -6  -5    3.55    1.53
  11   6   5    3.34    1.25
 -11   6  -5    4.59    1.74
 -11  -7   5   31.83    2.23
 -11   7   5   38.19    2.30
  11   7  -5   36.91    2.41
 -10  -7   5   30.81    2.07
 -10   7   5   33.10    2.11
  10   7  -5   31.67    2.23
  -9  -7   5   34.92    2.04
  -9   7   5   37.81    2.15
   9   7  -5   34.03    2.25
  -8  -7   5   45.08    2.18
   8   7  -5   48.54    2.64
  -7  -7   5   46.53    2.13
   7   7  -5   51.30    2.58
  -6  -7   5   83.54    2.85
   6  -7  -5   90.80    2.89
   6   7  -5   82.33    3.36
  -5  -7   5   50.04    2.06
   5  -7  -5   55.03    2.18
   5   7  -5   52.05    2.62
   4  -7  -5   92.79    3.04
  -4  -7   5   95.81    2.80
   4   7  -5   93.58    3.54
  -3  -7   5   67.52    2.27
   3  -7  -5   64.05    2.51
   3   7  -5   67.47    2.93
  -2  -7   5   64.66    2.27
   2  -7  -5   63.30    2.52
   2   7  -5   66.97    2.92
  -2   7   5   68.59    2.40
  -1  -7   5   75.97    2.51
   1  -7  -5   72.34    2.69
  -1   7   5   71.40    2.43
   1   7  -5   76.08    3.09
  -1   7   5   75.17    2.57
   0  -7   5   62.91    2.29
   0  -7  -5   62.20    2.55
   0   7   5   64.34    2.33
   0   7   5   63.09    2.17
   0   7  -5   64.17    2.88
  -1  -7  -5   52.16    2.30
   1  -7   5   51.73    2.10
   1   7   5   49.27    2.06
  -1   7  -5   53.62    2.66
   1   7   5   54.21    1.93
   2  -7   5   60.17    2.27
  -2  -7  -5   57.01    2.41
   2   7   5   57.80    2.01
   2   7   5   57.31    2.27
  -2   7  -5   53.63    2.74
  -3  -7  -5   44.54    2.17
   3  -7   5   43.52    1.99
   3   7   5   43.53    2.01
  -3   7  -5   41.28    2.43
  -4  -7  -5   41.23    2.18
   4  -7   5   41.41    1.98
   4   7   5   41.70    2.03
  -4   7  -5   41.45    2.47
  -5  -7  -5   42.08    2.22
   5  -7   5   41.49    1.98
  -5   7  -5   39.92    2.47
   5   7   5   40.19    2.02
   6  -7   5   37.90    1.93
  -6  -7  -5   39.08    2.22
  -6   7  -5   34.30    2.40
   6   7   5   34.90    2.02
   7  -7   5   37.95    2.00
  -7  -7  -5   41.97    2.36
  -7   7  -5   37.55    2.54
   7   7   5   41.52    2.20
  -8  -7  -5   24.04    2.04
   8  -7   5   27.78    1.76
  -8   7  -5   23.29    2.26
   8   7   5   23.52    1.85
  -9  -7  -5   14.76    1.79
   9  -7   5   16.03    1.48
   9   7   5   15.14    1.63
  -9   7  -5   12.69    1.97
 -10  -7  -5   15.57    1.92
 -10   7  -5   14.10    2.17
  10   7   5   16.39    1.80
 -10  -8   5   -2.46    0.99
  10   8  -5    1.66    1.18
 -10   8   5    4.13    1.19
  -9  -8   5   -0.04    1.11
   9   8  -5    3.00    1.28
  -8  -8   5   -0.39    0.95
   8   8  -5    0.09    1.18
   7   8  -5    1.21    1.24
   6   8  -5    0.76    1.24
   5   8  -5   -0.38    1.20
   4   8  -5    0.16    1.18
   3  -8  -5   -0.42    0.85
  -3  -8   5    0.32    0.70
   3   8  -5    0.86    1.21
  -2  -8   5   -0.72    0.65
   2  -8  -5   -0.53    0.87
   2   8  -5    0.07    1.24
  -1  -8   5    1.83    0.78
   1  -8  -5    0.81    0.89
  -1   8   5    2.17    0.73
   1   8  -5    0.26    1.31
   0  -8  -5    0.74    1.00
   0  -8   5    0.48    0.73
   0   8   5    2.25    0.87
   0   8   5    1.67    0.69
   0   8  -5   -0.03    1.27
   1  -8   5    0.49    0.75
  -1  -8  -5    0.05    0.91
  -1   8  -5    0.34    1.31
   1   8   5    0.82    0.64
   1   8   5    1.15    0.85
   2  -8   5    2.55    0.87
  -2  -8  -5    1.64    1.03
  -2   8  -5    1.86    1.42
   2   8   5    2.32    0.89
   3  -8   5    4.04    0.97
  -3  -8  -5    2.87    1.22
  -3   8  -5    3.40    1.49
   3   8   5    4.75    1.02
   4  -8   5    7.22    1.13
  -4  -8  -5    5.99    1.30
   4   8   5    8.83    1.14
  -4   8  -5    4.52    1.51
  -5  -8  -5    4.49    1.30
   5  -8   5    4.17    1.06
  -5   8  -5    3.08    1.54
   5   8   5    4.26    1.05
  -6  -8  -5   -0.23    1.17
   6  -8   5    0.58    0.86
   6   8   5   -0.20    0.96
  -6   8  -5   -0.17    1.58
  -7  -8  -5    3.66    1.37
   7  -8   5    3.58    1.08
  -7   8  -5    1.79    1.60
   7   8   5    3.02    1.11
  -8  -8  -5    5.45    1.49
   8  -8   5    4.80    1.09
  -8   8  -5    4.67    1.76
   8   8   5    5.08    1.23
  -9  -8  -5    0.71    1.46
   9   8   5    3.74    1.24
  -9   8  -5   -1.33    1.61
   8   9  -5   14.42    1.87
   7   9  -5   12.88    1.82
   6   9  -5   17.27    2.04
   5   9  -5   13.43    1.82
   4   9  -5   11.88    1.80
   3   9  -5   38.92    2.78
  -2  -9   5   17.48    1.44
   2   9  -5   15.63    1.93
  -1  -9   5   16.87    1.44
   1  -9  -5   18.37    1.55
  -1   9   5   19.14    1.39
   1   9  -5   21.02    2.11
   0  -9   5   24.86    1.68
   0  -9  -5   24.87    1.77
   0   9   5   26.35    1.51
   0   9  -5   22.80    2.30
   1  -9   5   18.05    1.56
  -1  -9  -5   20.25    1.81
  -1   9  -5   18.60    2.08
   2  -9   5   16.11    1.53
  -2  -9  -5   18.58    1.69
  -2   9  -5   15.83    2.02
   2   9   5   16.97    1.61
   3  -9   5   16.56    1.57
  -3  -9  -5   16.86    1.76
  -3   9  -5   14.46    2.03
   3   9   5   15.59    1.49
  -4  -9  -5   21.69    2.00
   4  -9   5   21.58    1.74
   4   9   5   22.70    1.79
  -4   9  -5   19.05    2.22
  -5  -9  -5   25.69    2.11
   5  -9   5   20.03    1.74
   5   9   5   21.29    1.74
  -5   9  -5   19.79    2.31
  -6  -9  -5    6.78    1.55
   6  -9   5    3.70    1.17
   6   9   5    5.98    1.23
  -6   9  -5    4.69    1.82
  -7  -9  -5   19.97    2.08
  -7   9  -5   17.06    2.29
   7   9   5   20.87    1.89
   8   9   5    9.78    1.47
   6  10  -5    0.71    1.45
   5  10  -5    0.20    1.42
   4  10  -5    1.20    1.55
   3  10  -5   -0.39    1.55
  -3  10   5    2.81    0.92
  -2  10   5    6.45    1.04
   2  10  -5    4.08    1.74
  -1 -10   5   -0.01    0.88
   1  10  -5    1.35    1.62
  -1  10   5    2.36    0.90
   0 -10   5   -0.11    0.87
   0  10  -5    0.00    1.60
   1 -10   5    1.51    0.96
  -1  10  -5    0.46    1.73
   2 -10   5    0.27    0.92
  -2  10  -5    1.24    1.73
  -3 -10  -5    1.79    1.27
   3 -10   5   -1.37    0.91
  -3  10  -5    0.32    1.78
   4 -10   5    2.14    1.07
  -4 -10  -5    2.58    1.33
  -4  10  -5   -0.96    1.73
  -5 -10  -5    2.09    1.43
   5  10   5    1.48    1.04
  -5  10  -5   -1.72    1.72
  -6 -10  -5    1.87    1.45
   6  10   5    1.11    1.05
  -2  11   5    4.39    1.03
 -14   0   6    0.24    1.02
 -13   0   6    2.23    0.99
 -12   0   6    1.32    0.84
  11   0  -6   12.32    1.26
  10   0  -6    5.00    0.98
  10   0  -6    6.18    0.93
   9   0  -6    4.40    0.79
   9   0  -6    2.91    0.81
  -9   0   6    4.91    0.88
   8   0  -6    2.47    0.69
   8   0  -6    3.05    0.77
  -8   0   6    2.70    0.84
  -7   0   6   49.69    1.88
   7   0  -6   48.13    1.73
   7   0  -6   45.36    1.84
  -6   0   6   53.83    1.92
   6   0  -6   53.57    1.86
   6   0  -6   53.55    1.76
   5   0  -6   20.14    1.12
  -5   0   6   19.86    1.23
   5   0  -6   20.87    0.97
  -4   0   6   69.91    2.21
   4   0  -6   77.03    2.19
   4   0  -6   73.01    1.98
   3   0  -6   50.40    1.47
  -3   0   6   51.01    1.80
   3   0  -6   51.72    1.67
   2   0  -6  169.96    4.15
  -2   0   6  167.74    4.18
   2   0  -6  174.73    4.08
   1   0  -6  200.01    4.78
  -1   0   6  203.35    4.80
   1   0  -6  197.70    4.74
   0   0  -6  259.56    6.12
   0   0  -6  253.17    5.93
   0   0   6  257.22    5.96
   1   0   6  116.74    3.02
  -1   0  -6  107.22    2.92
  -2   0  -6    1.61    0.59
   2   0   6    1.49    0.62
   3   0   6   72.36    2.14
  -3   0  -6   73.83    2.13
   4   0   6   65.09    1.99
  -4   0  -6   66.40    2.05
   5   0   6   54.60    1.79
  -5   0  -6   55.44    1.92
   6   0   6   70.09    2.12
  -6   0  -6   73.84    2.35
   7   0   6   50.14    1.70
  -7   0  -6   50.52    2.00
  -8   0  -6   31.41    1.59
  -9   0  -6   25.47    1.54
 -10   0  -6   19.49    1.56
 -11   0  -6   20.09    1.68
 -14  -1   6   28.55    2.14
 -14   1   6   28.00    2.01
 -13  -1   6   18.60    1.69
 -13   1   6   21.86    1.66
 -12  -1   6   35.52    2.01
  12  -1  -6   34.47    1.94
  11  -1  -6   37.12    1.92
 -11  -1   6   41.13    2.01
  11   1  -6   39.42    2.01
  10  -1  -6   76.97    2.73
  10   1  -6   72.12    2.72
 -10   1   6   79.07    2.57
  10   1  -6   78.43    2.77
   9  -1  -6   31.56    1.63
  -9   1   6   30.39    1.56
   9   1  -6   32.69    1.65
   9   1  -6   32.88    1.65
  -8  -1   6  133.59    3.60
   8  -1  -6  125.18    3.66
  -8   1   6  136.09    3.59
   8   1  -6  128.88    3.75
   8   1  -6  131.61    3.77
  -7  -1   6  118.06    3.25
   7  -1  -6  111.18    3.25
  -7   1   6  114.16    3.16
   7   1  -6  114.89    3.28
   7   1  -6  110.42    3.26
   6  -1  -6  139.96    3.75
  -6  -1   6  144.62    3.72
   6  -1  -6  137.46    3.56
  -6   1   6  137.64    3.64
   6   1  -6  144.18    3.78
   6   1  -6  137.54    3.71
   5  -1  -6   76.99    2.12
   5  -1  -6   80.20    2.41
  -5  -1   6   82.68    2.49
   5   1  -6   82.53    2.40
   5   1  -6   82.76    2.37
  -5   1   6   80.12    2.39
   4  -1  -6  108.00    2.92
  -4  -1   6  105.81    2.93
   4  -1  -6  102.66    2.57
   4   1  -6  103.69    2.82
   4   1  -6  108.40    2.85
  -4   1   6  107.87    2.88
   3  -1  -6  184.35    4.52
  -3  -1   6  181.80    4.49
   3   1  -6  184.92    4.40
   3   1  -6  184.75    4.53
  -3   1   6  180.89    4.42
  -2  -1   6  251.39    5.93
   2  -1  -6  249.29    5.99
   2   1  -6  259.08    6.10
  -2   1   6  254.90    5.90
   2   1  -6  258.15    5.83
   1  -1  -6  191.91    4.49
  -1  -1   6  183.53    4.59
   1  -1  -6  193.00    4.69
   1   1  -6  190.71    4.46
   1   1  -6  192.13    4.75
  -1   1   6  194.91    4.60
   0  -1   6  215.89    5.19
   0  -1  -6  224.30    5.29
   0   1  -6  226.10    5.07
   0   1   6  214.65    5.17
   0   1  -6  219.88    5.43
   1  -1   6  152.63    3.86
  -1  -1  -6  154.64    3.92
  -1   1  -6  156.81    4.07
  -1   1  -6  158.71    3.74
   1   1   6  156.07    3.88
   2  -1   6  281.40    6.46
  -2  -1  -6  279.17    6.52
  -2   1  -6  278.51    6.87
  -2   1  -6  286.10    6.38
   2   1   6  281.15    6.44
   3  -1   6  129.77    3.35
  -3  -1  -6  132.35    3.43
   3   1   6  130.54    3.33
  -3   1  -6  132.28    3.24
  -4  -1  -6  118.00    3.19
   4  -1   6  118.09    3.10
  -4   1  -6  115.01    2.97
   4   1   6  119.65    3.04
   5  -1   6   98.10    2.77
  -5  -1  -6  103.36    2.95
   5   1   6   99.08    2.65
  -5   1  -6  105.20    2.78
  -6  -1  -6   76.73    2.49
   6  -1   6   75.28    2.28
   6   1   6   76.52    2.15
  -6   1  -6   75.01    2.30
  -7  -1  -6   50.00    2.10
   7  -1   6   51.75    1.79
  -7   1  -6   55.43    1.99
  -8  -1  -6   38.77    1.90
   8  -1   6   39.58    1.57
  -8   1  -6   40.97    1.79
  -9  -1  -6   39.81    2.01
  -9   1  -6   42.53    1.92
 -10  -1  -6   34.93    1.91
 -11  -1  -6    5.39    1.17
 -12  -1  -6   14.74    1.56
 -13  -1  -6    5.00    1.42
 -14  -2   6    1.37    1.17
 -14   2   6    3.05    1.04
  13  -2  -6    1.75    1.04
 -13  -2   6    2.69    1.13
 -12  -2   6    1.50    0.96
  12  -2  -6    0.46    0.85
  12   2  -6    1.82    0.97
  11  -2  -6    2.95    0.92
 -11  -2   6    3.98    0.97
 -11   2   6    3.14    0.89
  11   2  -6    3.00    0.98
 -10  -2   6    7.87    1.09
  10  -2  -6    7.16    1.02
  10   2  -6    6.06    1.05
 -10   2   6    5.62    0.96
   9  -2  -6    5.26    0.89
  -9   2   6    4.99    0.88
   9   2  -6    4.85    0.91
   9   2  -6    3.80    0.88
   8  -2  -6    6.55    0.92
  -8  -2   6    6.82    0.93
   8   2  -6    6.06    0.90
   8   2  -6    5.26    0.89
  -8   2   6    6.28    0.92
   7  -2  -6   15.54    1.20
  -7  -2   6   14.61    1.35
   7   2  -6   15.51    1.20
   7   2  -6   14.46    1.09
  -7   2   6   12.94    1.23
  -6  -2   6   14.26    1.26
   6  -2  -6   15.53    1.12
   6   2  -6   15.18    1.15
   6   2  -6   14.96    1.02
  -6   2   6   15.47    1.21
   5  -2  -6    8.80    0.81
  -5  -2   6    9.23    0.91
   5   2  -6    8.44    0.90
  -5   2   6    8.28    0.84
   5   2  -6    8.10    0.77
  -4  -2   6   39.62    1.61
   4  -2  -6   38.61    1.55
  -4   2   6   38.34    1.52
   4   2  -6   38.48    1.41
   4   2  -6   38.00    1.63
  -3  -2   6   58.99    1.92
   3  -2  -6   49.05    1.82
   3   2  -6   54.54    1.92
  -3   2   6   53.81    1.84
   3   2  -6   60.39    1.72
   2  -2  -6   48.61    1.82
  -2  -2   6   51.44    1.78
   2   2  -6   49.73    1.84
  -2   2   6   52.48    1.71
   2   2  -6   49.57    1.49
   1  -2  -6   12.32    1.08
  -1  -2   6   14.03    1.11
   1   2  -6   16.17    0.78
   1   2  -6   17.45    1.21
  -1   2   6   14.49    0.99
   0  -2  -6   60.60    2.11
   0  -2   6   63.55    2.01
   0   2   6   62.78    1.95
   0   2  -6   62.58    2.14
   0   2  -6   63.28    1.66
   0   2   6   62.10    1.68
  -1  -2  -6   75.28    2.33
   1  -2   6   86.05    2.35
  -1   2  -6   74.62    2.46
  -1   2  -6   80.32    1.97
   1   2   6   75.03    2.26
   1   2   6   74.27    2.11
  -2  -2  -6  109.94    3.08
   2  -2   6  110.72    3.03
  -2   2  -6  116.11    2.75
   2   2   6  112.74    3.04
  -2   2  -6  115.24    3.32
   2   2   6  116.25    3.02
  -3  -2  -6   86.32    2.65
   3  -2   6   86.05    2.54
   3   2   6   90.80    2.54
   3   2   6   96.96    2.67
  -3   2  -6   90.18    2.29
  -3   2  -6   89.85    2.87
  -4  -2  -6   40.41    1.72
   4  -2   6   41.94    1.62
   4   2   6   41.00    1.55
  -4   2  -6   40.01    1.84
  -4   2  -6   41.10    1.35
   4   2   6   42.51    1.67
   5  -2   6   40.02    1.60
  -5  -2  -6   40.55    1.81
   5   2   6   40.38    1.77
   5   2   6   39.69    1.45
  -5   2  -6   39.63    1.42
  -6  -2  -6   28.38    1.63
   6  -2   6   29.20    1.45
  -6   2  -6   29.47    1.35
   6   2   6   30.51    1.67
   7  -2   6   31.53    1.46
  -7  -2  -6   30.80    1.69
  -7   2  -6   30.78    1.43
   7   2   6   32.43    1.79
   8  -2   6   14.54    1.11
  -8  -2  -6   14.15    1.30
  -9  -2  -6   12.74    1.33
 -10  -2  -6   15.35    1.52
 -11  -2  -6    5.81    1.33
 -12  -2  -6    4.42    1.37
 -13  -2  -6    3.55    1.34
 -14   3   6   16.81    1.58
 -13  -3   6    7.28    1.39
  13  -3  -6    7.35    1.26
  13   3  -6   10.74    1.40
 -12  -3   6   17.00    1.61
  12  -3  -6   17.62    1.50
  12   3  -6   16.53    1.68
 -11  -3   6   32.14    1.88
  11  -3  -6   29.39    1.72
 -11   3   6   28.19    1.76
  11   3  -6   31.44    1.94
 -10  -3   6   37.53    1.95
  10  -3  -6   40.65    1.88
 -10   3   6   39.81    1.91
  10   3  -6   34.34    1.97
   9  -3  -6   42.60    1.90
  -9  -3   6   44.38    2.01
   9   3  -6   41.07    2.00
  -9   3   6   45.45    1.96
   8  -3  -6   12.26    1.13
  -8  -3   6   12.44    1.18
  -8   3   6   13.28    1.14
   8   3  -6   13.16    1.32
  -7  -3   6   42.52    1.66
   7  -3  -6   39.42    1.74
   7   3  -6   42.33    1.96
   7   3  -6   41.50    1.79
  -7   3   6   39.20    1.80
  -6  -3   6   70.40    2.24
   6  -3  -6   73.52    2.41
   6   3  -6   72.62    2.54
  -6   3   6   72.46    2.40
   6   3  -6   74.83    2.38
  -5  -3   6   63.82    2.08
   5  -3  -6   66.20    2.23
  -5   3   6   66.07    2.22
   5   3  -6   62.53    2.07
  -5   3   6   65.70    1.81
   5   3  -6   63.89    2.40
   4  -3  -6  145.61    3.86
  -4  -3   6  143.66    3.67
  -4   3   6  143.92    3.77
   4   3  -6  144.80    4.03
   4   3  -6  141.19    3.64
   3  -3  -6   92.01    2.84
  -3  -3   6   95.03    2.69
   3   3  -6   97.59    2.57
   3   3  -6   95.99    2.94
  -3   3   6   97.88    2.73
   2  -3  -6   61.46    2.16
  -2  -3   6   67.90    2.08
   2   3  -6   65.24    2.30
  -2   3   6   63.63    2.03
   2   3  -6   65.01    1.81
  -1  -3   6   55.84    1.89
   1  -3  -6   57.42    2.04
  -1   3   6   58.63    1.53
   1   3  -6   56.74    1.57
  -1   3   6   56.44    1.87
   1   3  -6   57.80    2.15
   0  -3   6   37.32    1.51
   0  -3  -6   37.87    1.70
   0   3  -6   38.51    1.76
   0   3  -6   36.64    1.08
   0   3   6   37.35    1.44
   0   3   6   38.24    1.22
   1  -3   6  258.08    6.12
  -1  -3  -6  258.75    6.28
   1   3   6  269.62    6.23
  -1   3  -6  254.96    6.62
  -1   3  -6  255.54    5.66
   1   3   6  261.35    6.00
   2  -3   6   30.77    1.45
  -2  -3  -6   31.64    1.54
  -2   3  -6   30.63    1.67
   2   3   6   32.41    1.34
   2   3   6   32.32    1.40
  -3  -3  -6   53.20    2.06
   3  -3   6   55.99    1.94
   3   3   6   55.71    1.92
   3   3   6   52.48    1.85
  -3   3  -6   53.44    2.19
   4  -3   6   51.03    1.88
  -4  -3  -6   51.48    1.98
  -4   3  -6   50.81    2.22
   4   3   6   47.92    1.92
   4   3   6   50.73    1.79
   5  -3   6   88.60    2.69
  -5  -3  -6   87.84    2.91
   5   3   6   87.56    2.85
  -5   3  -6   89.87    3.18
  -6  -3  -6   63.17    2.44
   6  -3   6   62.18    2.16
  -6   3  -6   64.65    2.67
   6   3   6   63.30    2.41
  -7  -3  -6   20.04    1.51
   7  -3   6   20.27    1.27
   7   3   6   22.22    1.51
  -7   3  -6   20.81    1.66
  -8  -3  -6   20.79    1.58
   8  -3   6   18.33    1.24
  -8   3  -6   18.98    1.69
   8   3   6   18.61    1.52
  -9  -3  -6   21.81    1.67
   9  -3   6   23.26    1.38
   9   3   6   20.00    1.66
  -9   3  -6   22.30    1.89
 -10  -3  -6    3.62    1.15
  10   3   6    3.48    1.13
 -10   3  -6    4.71    1.28
 -11  -3  -6    9.77    1.46
 -11   3  -6   12.23    1.67
 -12  -3  -6    3.45    1.40
 -12   3  -6    5.58    1.60
 -13  -3  -6    5.65    1.46
 -13  -4   6    0.12    1.13
  13  -4  -6    2.14    1.04
  13   4  -6    3.50    1.23
  12  -4  -6   -1.46    0.92
 -12  -4   6   -0.38    0.99
  12   4  -6   -0.86    0.97
 -12   4   6   -0.09    0.96
  11  -4  -6   -0.32    0.80
 -11  -4   6   -1.00    0.84
  11   4  -6    0.69    0.95
 -11   4   6    0.74    0.89
  10  -4  -6    1.97    0.91
 -10  -4   6    2.17    0.93
  10   4  -6    1.78    0.97
 -10   4   6    2.46    0.94
  -9  -4   6    0.77    0.81
   9  -4  -6    1.93    0.82
   9   4  -6    0.02    0.80
  -9   4   6    2.58    0.87
   8  -4  -6    8.49    1.01
  -8  -4   6    7.89    1.01
  -8   4   6    9.15    1.10
   8   4  -6    6.42    1.05
   7  -4  -6    0.90    0.70
  -7  -4   6    0.20    0.65
  -7   4   6    0.75    0.74
   7   4  -6    0.48    0.80
  -6  -4   6   17.14    1.17
  -6  -4   6   17.18    1.18
   6  -4  -6   20.22    1.40
   6   4  -6   17.23    1.53
  -6   4   6   17.62    1.37
   5  -4  -6   12.27    1.17
  -5  -4   6    9.90    0.97
  -5  -4   6   11.44    0.94
  -5   4   6   13.16    1.11
   5   4  -6   10.45    1.23
  -4  -4   6   18.63    1.22
   4  -4  -6   18.50    1.34
  -4  -4   6   18.77    1.06
   4   4  -6   18.50    1.64
  -4   4   6   18.61    1.25
   3  -4  -6   18.51    1.39
  -3  -4   6   20.18    1.24
  -3  -4   6   20.16    1.04
  -3   4   6   22.94    0.95
   3   4  -6   19.24    1.60
  -3   4   6   21.09    1.29
  -2  -4   6   16.56    1.22
   2  -4  -6   17.61    1.38
  -2  -4   6   16.92    0.89
  -2   4   6   17.51    1.19
  -2   4   6   18.58    0.88
   2   4  -6   20.50    1.60
   1  -4  -6    4.32    0.93
  -1  -4   6    5.92    0.56
  -1  -4   6    4.44    0.76
  -1   4   6    3.62    0.69
   1   4  -6    4.75    1.03
  -1   4   6    4.02    0.52
   0  -4  -6    0.42    0.72
   0  -4   6   -0.48    0.59
   0  -4   6    0.88    0.30
   0   4   6    0.92    0.59
   0   4  -6    1.10    0.92
   0   4   6    0.79    0.48
  -1  -4  -6    8.09    1.03
   1  -4   6    7.96    0.90
   1   4   6    8.98    0.75
  -1   4  -6    7.92    1.13
   1   4   6    9.55    0.81
  -2  -4  -6   48.36    1.94
   2  -4   6   47.24    1.86
  -2   4  -6   48.44    2.12
   2   4   6   49.52    1.77
   2   4   6   51.63    1.79
   3  -4   6    4.00    0.78
  -3  -4  -6    1.98    0.91
   3   4   6    3.39    0.76
   3   4   6    5.43    0.81
  -4  -4  -6    1.38    0.94
   4   4   6    2.52    0.82
   4   4   6    1.95    0.77
   5  -4   6    3.67    0.82
  -5  -4  -6    3.53    1.05
   5   4   6    4.56    0.93
  -5   4  -6    5.44    1.04
   6  -4   6    3.35    0.78
  -6  -4  -6    2.87    0.98
  -6   4  -6    4.37    1.12
   6   4   6    3.32    0.86
   7  -4   6    2.79    0.76
  -7  -4  -6    2.26    0.99
   7   4   6    2.17    0.87
  -7   4  -6    2.01    1.11
   8  -4   6    0.96    0.69
  -8  -4  -6    0.05    0.94
   8   4   6    0.31    0.84
  -8   4  -6   -0.16    1.09
  -9  -4  -6    4.39    1.19
   9  -4   6    7.62    0.98
  -9   4  -6    5.57    1.41
   9   4   6    6.84    1.20
 -10  -4  -6    1.37    1.13
  10  -4   6    3.14    0.86
  10   4   6    2.71    1.10
 -10   4  -6    4.11    1.45
 -11  -4  -6    2.08    1.26
  11   4   6    2.98    1.23
 -11   4  -6    2.44    1.48
 -12  -4  -6    0.77    1.25
 -12   4  -6    2.67    1.59
  13   5  -6    1.91    1.12
 -12  -5   6    0.36    1.05
  12   5  -6    0.17    0.97
 -12   5   6   -0.61    1.05
  11  -5  -6    1.56    0.95
 -11  -5   6    0.24    1.01
  11   5  -6    1.95    1.12
 -11   5   6    0.29    0.97
  10  -5  -6    2.78    0.95
 -10  -5   6    1.42    0.98
  10   5  -6    2.88    1.12
 -10   5   6    2.96    1.06
  -9  -5   6   -0.48    0.80
   9  -5  -6    1.04    0.79
   9   5  -6    1.19    0.94
  -9   5   6    0.70    0.89
  -8  -5   6    1.26    0.83
   8  -5  -6    1.76    0.84
   8   5  -6    2.07    0.99
  -8   5   6    2.08    0.91
   7  -5  -6    1.85    0.77
  -7  -5   6    0.94    0.79
   7   5  -6    0.48    0.90
  -7   5   6    1.21    0.82
  -6  -5   6    7.34    0.92
   6  -5  -6   11.37    1.09
   6   5  -6    7.93    1.22
  -6   5   6    9.66    1.09
   5  -5  -6    0.55    0.76
  -5  -5   6    0.57    0.61
  -5  -5   6    1.08    0.67
   5   5  -6    1.10    1.01
  -5   5   6    0.21    0.71
  -4  -5   6    0.33    0.65
  -4  -5   6    0.94    0.64
   4  -5  -6   -1.53    0.79
   4   5  -6    0.68    1.09
  -4   5   6    0.82    0.76
  -3  -5   6   26.45    1.21
  -3  -5   6   20.79    1.37
   3  -5  -6   22.96    1.58
  -3   5   6   21.45    1.41
   3   5  -6   24.64    1.90
  -2  -5   6    9.00    0.96
   2  -5  -6    6.57    1.17
  -2  -5   6    9.18    0.84
  -2   5   6    8.42    0.94
   2   5  -6   11.37    1.36
  -2   5   6    9.43    0.79
  -1  -5   6    2.04    0.76
   1  -5  -6    1.93    0.97
  -1   5   6    3.06    0.65
  -1   5   6    3.59    0.75
   1   5  -6    2.63    1.16
   0  -5  -6    6.24    1.11
   0  -5   6    5.79    0.87
   0   5   6    6.62    0.84
   0   5  -6    5.60    1.23
   0   5   6    6.61    0.78
  -1  -5  -6   12.85    1.26
   1  -5   6   12.71    1.08
   1   5   6   11.92    1.12
   1   5   6   12.99    1.09
  -1   5  -6   11.92    1.41
  -2  -5  -6    4.98    1.05
   2  -5   6    6.05    0.93
   2   5   6    6.22    0.83
   2   5   6    6.36    0.83
  -2   5  -6    4.40    1.22
  -3  -5  -6    3.91    0.94
   3  -5   6    3.81    0.85
   3   5   6    4.95    0.81
   3   5   6    5.70    0.88
  -3   5  -6    5.22    1.23
  -4  -5  -6    1.86    0.94
   4  -5   6    2.24    0.74
   4   5   6    2.83    0.84
  -4   5  -6    2.30    1.11
  -5  -5  -6   15.68    1.49
   5  -5   6   15.94    1.29
   5   5   6   18.15    1.40
  -5   5  -6   21.78    1.79
   6  -5   6    0.10    0.71
  -6  -5  -6   -0.40    0.91
  -6   5  -6    0.29    1.12
   6   5   6    0.54    0.77
   7  -5   6    0.44    0.72
  -7  -5  -6    1.66    1.05
  -7   5  -6    1.03    1.19
   7   5   6    1.21    0.93
  -8  -5  -6    5.14    1.24
   8  -5   6    6.01    0.97
   8   5   6    6.86    1.19
  -8   5  -6    4.17    1.34
  -9  -5  -6    0.01    1.10
   9  -5   6    1.60    0.85
  -9   5  -6    2.50    1.38
   9   5   6    2.80    1.01
  10  -5   6    1.74    0.89
 -10  -5  -6    1.49    1.27
 -10   5  -6    1.16    1.45
  10   5   6    0.74    1.07
 -11  -5  -6    0.74    1.29
 -11   5  -6   -1.21    1.54
  11   5   6    1.05    1.13
 -12  -6   6   -0.64    1.10
 -12   6   6    0.18    1.12
  12   6  -6    1.00    1.06
 -11  -6   6   -0.71    1.01
 -11   6   6    0.27    1.06
  11   6  -6    0.76    1.15
 -10  -6   6   -0.17    0.97
  10   6  -6    1.61    1.09
 -10   6   6    0.60    0.98
   9  -6  -6   -0.01    0.85
  -9  -6   6    0.56    0.90
   9   6  -6    0.52    0.99
  -9   6   6    0.12    0.92
   8  -6  -6    1.64    0.82
  -8  -6   6    1.13    0.85
  -8   6   6    1.87    0.94
   8   6  -6    1.31    1.07
  -7  -6   6    0.00    0.72
   7  -6  -6    2.66    0.84
  -7   6   6    0.92    0.86
   7   6  -6    1.90    1.09
  -6  -6   6   -1.50    0.66
   6  -6  -6   -0.09    0.75
   6   6  -6    0.26    1.03
  -6   6   6    0.24    0.79
  -5  -6   6    1.13    0.63
  -5  -6   6    0.72    0.67
   5  -6  -6    1.27    0.81
  -5   6   6    0.88    0.74
   5   6  -6   -0.09    1.06
   4  -6  -6    2.77    0.92
  -4  -6   6    3.02    0.75
  -4  -6   6    4.70    0.77
   4   6  -6    2.37    1.16
  -4   6   6    2.54    0.79
   3  -6  -6    8.14    1.13
  -3  -6   6   11.14    0.99
   3   6  -6    9.70    1.43
  -3   6   6   11.87    1.08
  -2  -6   6    2.00    0.72
   2  -6  -6    2.88    0.96
  -2   6   6    1.86    0.75
   2   6  -6    1.95    1.21
  -1  -6   6    1.87    0.76
   1  -6  -6    5.46    1.09
  -1   6   6    3.86    0.78
  -1   6   6    4.35    0.80
   1   6  -6    2.41    1.22
   0  -6   6    0.12    0.70
   0  -6  -6    0.00    0.92
   0   6  -6    1.07    1.17
   0   6   6    0.23    0.65
   0   6   6    0.42    0.68
   1  -6   6    1.66    0.75
  -1  -6  -6    1.58    0.95
   1   6   6    1.11    0.73
  -1   6  -6    1.20    1.15
   1   6   6    1.21    0.67
   2  -6   6   -0.37    0.67
  -2  -6  -6    0.56    0.90
   2   6   6   -0.95    0.63
   2   6   6    0.66    0.64
  -2   6  -6   -1.18    1.05
  -3  -6  -6    2.10    0.99
   3  -6   6    0.53    0.73
  -3   6  -6    0.99    1.11
   3   6   6    1.55    0.77
  -4  -6  -6    0.46    0.94
   4  -6   6   -0.03    0.71
   4   6   6    0.17    0.71
  -4   6  -6    0.22    1.08
   5  -6   6    3.29    0.87
  -5  -6  -6    2.77    1.11
  -5   6  -6    2.90    1.26
   5   6   6    4.50    0.99
   6  -6   6    0.52    0.77
  -6  -6  -6   -0.73    0.99
   6   6   6   -0.09    0.85
  -6   6  -6   -0.35    1.17
  -7  -6  -6    0.28    1.06
   7  -6   6    1.92    0.86
   7   6   6    1.05    0.89
  -7   6  -6    2.72    1.39
   8  -6   6    0.31    0.78
  -8  -6  -6   -0.36    1.09
   8   6   6    0.23    0.89
  -8   6  -6    0.21    1.36
   9  -6   6    0.42    0.84
  -9  -6  -6   -0.91    1.18
  -9   6  -6   -0.45    1.44
   9   6   6    0.47    1.06
 -10  -6  -6    0.55    1.33
  10  -6   6    1.96    0.91
  10   6   6    2.22    1.17
 -10   6  -6   -1.86    1.45
 -11   6  -6   -2.34    1.55
  11   6   6    0.37    1.22
 -11  -7   6    5.54    1.38
 -11   7   6    7.17    1.48
  11   7  -6    8.98    1.53
 -10  -7   6    0.35    1.15
 -10   7   6    2.49    1.19
  10   7  -6    2.92    1.22
  -9  -7   6    4.51    1.21
  -9   7   6    5.56    1.25
   9   7  -6    5.22    1.34
  -8  -7   6    0.40    0.95
  -8   7   6    3.75    1.13
   8   7  -6    2.43    1.23
  -7  -7   6   -0.03    0.87
   7   7  -6    2.77    1.20
  -7   7   6    2.79    0.99
  -6  -7   6    2.11    0.88
   6  -7  -6    3.72    0.97
  -6   7   6    3.32    0.91
   6   7  -6    1.48    1.21
   5  -7  -6   11.37    1.21
   5   7  -6   11.86    1.59
  -5   7   6   13.35    1.25
   4  -7  -6   10.04    1.26
  -4  -7   6   12.48    1.14
   4   7  -6   11.35    1.57
  -4   7   6   12.17    1.20
   3  -7  -6   10.81    1.30
  -3  -7   6   12.57    1.07
   3   7  -6   13.23    1.63
  -3   7   6   12.21    1.12
  -2  -7   6    3.53    0.82
   2  -7  -6    4.36    1.10
   2   7  -6    3.31    1.35
  -2   7   6    3.37    0.83
  -1  -7   6   11.29    1.09
   1  -7  -6   11.64    1.35
   1   7  -6   11.08    1.53
  -1   7   6   10.28    1.03
   0  -7   6   10.65    1.10
   0  -7  -6   11.90    1.33
   0   7   6   10.21    1.00
   0   7  -6    9.12    1.53
   0   7   6   11.36    1.12
  -1  -7  -6    4.82    1.12
   1  -7   6    3.75    0.90
   1   7   6    3.50    0.82
  -1   7  -6    3.64    1.35
   1   7   6    3.93    0.79
  -2  -7  -6    7.49    1.23
   2  -7   6    7.70    1.05
   2   7   6    7.87    0.93
  -2   7  -6    8.85    1.54
   2   7   6    7.07    0.97
   3  -7   6    2.88    0.91
  -3  -7  -6    3.27    1.12
  -3   7  -6    2.45    1.35
   3   7   6    4.29    0.94
   4  -7   6    2.26    0.88
  -4  -7  -6    2.55    1.12
   4   7   6    3.72    0.98
  -4   7  -6    2.31    1.39
  -5  -7  -6    3.20    1.19
   5  -7   6    3.76    0.96
  -5   7  -6    1.88    1.34
   5   7   6    3.71    1.02
  -6  -7  -6    1.43    1.18
   6  -7   6    3.35    0.97
   6   7   6    2.98    1.04
  -6   7  -6    1.90    1.42
   7  -7   6    0.06    0.84
  -7  -7  -6    0.84    1.20
  -7   7  -6   -0.28    1.42
   7   7   6    0.11    0.91
  -8  -7  -6    0.08    1.22
   8  -7   6   -1.08    0.81
   8   7   6    1.65    1.12
  -8   7  -6    0.37    1.49
   9  -7   6    0.63    0.91
  -9  -7  -6    0.35    1.31
  -9   7  -6   -0.98    1.52
   9   7   6    1.61    1.08
 -10   7  -6   -2.44    1.53
  10   7   6    0.90    1.09
 -10  -8   6   -1.44    1.10
  -9   8   6    1.36    1.11
   9   8  -6    0.35    1.17
   8   8  -6    0.22    1.22
  -8   8   6    0.84    1.03
  -7   8   6    2.17    0.97
   7   8  -6    1.74    1.32
   6   8  -6    2.84    1.45
  -6   8   6    0.68    0.86
  -5   8   6    4.89    1.00
   5   8  -6    2.09    1.37
   4  -8  -6    1.14    0.96
   4   8  -6    0.26    1.31
  -4   8   6    1.11    0.78
   3  -8  -6    4.44    1.11
  -3  -8   6    7.73    0.99
   3   8  -6    6.34    1.54
  -3   8   6    6.35    0.98
   2  -8  -6    3.13    1.06
  -2  -8   6    2.45    0.83
   2   8  -6    2.40    1.38
  -2   8   6    1.60    0.79
  -1  -8   6   11.81    1.18
   1  -8  -6    9.49    1.26
   1   8  -6   12.62    1.74
  -1   8   6   11.74    1.12
   0  -8   6    8.02    1.09
   0  -8  -6    6.99    1.28
   0   8   6    8.42    0.99
   0   8  -6    8.57    1.63
   1  -8   6    6.47    1.04
  -1  -8  -6    7.76    1.29
  -1   8  -6    7.46    1.67
   1   8   6    8.91    1.00
   2  -8   6    9.10    1.18
  -2  -8  -6    8.27    1.35
   2   8   6    9.76    1.12
  -2   8  -6    6.29    1.62
   3  -8   6    7.12    1.12
  -3  -8  -6    8.77    1.36
   3   8   6    7.49    1.04
  -3   8  -6    6.80    1.68
   4  -8   6   10.43    1.28
  -4  -8  -6   14.19    1.59
   4   8   6   13.05    1.33
  -4   8  -6   10.62    1.80
  -5  -8  -6    7.45    1.45
   5  -8   6    7.16    1.17
   5   8   6    9.40    1.22
  -5   8  -6    7.92    1.73
  -6  -8  -6    9.70    1.59
   6  -8   6    7.92    1.26
  -6   8  -6    7.51    1.82
   6   8   6    8.28    1.25
   7  -8   6    7.72    1.26
  -7  -8  -6    5.38    1.50
   7   8   6   10.13    1.36
  -7   8  -6    5.84    1.80
  -8  -8  -6    3.51    1.48
   8  -8   6    5.45    1.17
   8   8   6    4.88    1.34
  -8   8  -6    4.65    1.83
   9   8   6    5.02    1.27
   8   9  -6   13.95    1.96
   7   9  -6   28.18    2.39
  -7   9   6   28.20    1.98
  -6   9   6   21.57    1.76
   6   9  -6   23.18    2.26
   5   9  -6    6.72    1.71
  -5   9   6    6.86    1.18
  -4   9   6   16.66    1.53
   4   9  -6   18.57    2.14
  -3   9   6    8.43    1.16
   3   9  -6   10.19    1.86
  -2  -9   6   32.87    1.81
  -2   9   6   30.72    1.81
   2   9  -6   30.55    2.50
   1  -9  -6   13.63    1.51
  -1  -9   6   14.89    1.35
   1   9  -6   10.49    1.94
  -1   9   6   14.71    1.36
   0  -9   6   14.29    1.36
   0  -9  -6   13.83    1.58
   0   9  -6   12.68    1.93
   0   9   6   13.22    1.25
  -1  -9  -6   13.82    1.64
   1  -9   6   14.84    1.40
  -1   9  -6    9.54    1.92
   2  -9   6   19.26    1.62
  -2  -9  -6   18.45    1.81
  -2   9  -6   16.24    2.28
  -3  -9  -6   14.20    1.65
   3  -9   6   13.48    1.48
  -3   9  -6   10.87    1.99
   4  -9   6   16.86    1.62
  -4  -9  -6   20.61    1.97
  -4   9  -6   15.51    2.18
  -5  -9  -6    7.29    1.57
   5  -9   6    5.70    1.25
   5   9   6    5.20    1.21
  -5   9  -6    1.71    1.81
   6  -9   6   17.73    1.66
  -6  -9  -6   15.56    1.89
  -6   9  -6   10.98    2.11
   6   9   6   15.87    1.63
  -7  -9  -6    3.39    1.53
   7   9   6    6.01    1.23
  -7   9  -6   -0.46    1.74
   5  10  -6    5.82    1.73
  -5  10   6    7.37    1.25
  -4  10   6    4.40    1.08
   4  10  -6    3.20    1.77
   3  10  -6    8.02    1.92
  -3  10   6    6.98    1.19
   2  10  -6    4.76    1.81
  -2  10   6    7.81    1.19
  -1 -10   6   18.45    1.62
  -1  10   6   16.61    1.54
   1  10  -6   16.56    2.21
   0 -10   6   11.59    1.40
   0  10  -6   10.56    2.10
   1 -10   6    9.87    1.37
  -1  10  -6    6.04    1.97
  -2 -10  -6    6.61    1.55
   2 -10   6    6.63    1.27
  -2  10  -6    3.17    1.90
  -3 -10  -6    7.18    1.58
   3 -10   6    7.80    1.37
  -3  10  -6    5.92    2.17
   4 -10   6    8.53    1.41
  -4 -10  -6    9.09    1.63
  -4  10  -6    5.75    2.05
  -5 -10  -6   13.73    1.94
  -2  11   6   27.44    1.93
   0 -11   6   40.94    2.28
   1 -11   6   14.68    1.61
 -14   0   7   -0.41    0.94
 -13   0   7   -0.22    0.85
  12   0  -7   -0.81    0.84
  11   0  -7    0.29    0.79
  10   0  -7   -1.36    0.69
  -9   0   7   -0.72    0.77
   9   0  -7    0.36    0.68
   8   0  -7    0.31    0.66
   8   0  -7   -0.02    0.57
  -8   0   7   -0.05    0.78
   7   0  -7    1.78    0.64
  -7   0   7    1.57    0.85
   6   0  -7    0.57    0.60
  -6   0   7    0.58    0.76
   6   0  -7    1.50    0.53
  -5   0   7   -0.04    0.67
   5   0  -7   -0.15    0.46
   5   0  -7   -0.49    0.40
  -4   0   7    0.56    0.67
   4   0  -7    0.24    0.37
   4   0  -7   -0.39    0.42
   3   0  -7   -0.48    0.44
  -3   0   7    1.07    0.70
   3   0  -7   -0.16    0.36
  -2   0   7   -0.15    0.66
   2   0  -7   -0.10    0.46
   2   0  -7   -0.17    0.40
   1   0  -7   -0.05    0.46
  -1   0   7   -0.68    0.65
   1   0  -7    0.29    0.47
   0   0  -7   -0.54    0.49
   0   0   7   -0.38    0.64
   0   0  -7   -0.34    0.43
  -1   0  -7   -0.03    0.41
   1   0   7    0.39    0.67
  -1   0  -7   -0.27    0.56
  -2   0  -7   -1.78    0.56
   2   0   7    0.28    0.65
   3   0   7   -1.38    0.59
  -3   0  -7   -0.92    0.59
   4   0   7    0.93    0.66
  -4   0  -7    0.60    0.70
   5   0   7    1.80    0.66
  -5   0  -7    2.11    0.79
   6   0   7   -0.42    0.58
  -6   0  -7   -0.22    0.74
  -7   0  -7   -0.56    0.70
   7   0   7    0.09    0.53
  -8   0  -7   -1.33    0.71
  -9   0  -7   -1.01    0.86
 -10   0  -7   -0.71    0.90
 -14  -1   7    1.39    1.09
 -14   1   7    1.43    1.00
  13  -1  -7   -0.61    1.03
 -13  -1   7   -0.15    0.93
  12  -1  -7    4.94    1.08
 -12  -1   7    4.60    1.05
  11  -1  -7    2.10    0.91
  11   1  -7    1.19    0.87
  10  -1  -7    2.51    0.87
 -10   1   7    2.07    0.87
  10   1  -7    3.11    0.88
   9  -1  -7    1.72    0.78
  -9  -1   7    1.56    0.94
   9   1  -7    1.89    0.74
   9   1  -7    1.21    0.79
  -9   1   7    1.74    0.82
  -8  -1   7    5.82    1.02
   8  -1  -7    4.44    0.86
   8   1  -7    7.06    0.88
   8   1  -7    5.90    0.91
  -8   1   7    4.75    0.91
  -7  -1   7   10.49    1.16
   7  -1  -7   10.72    1.03
  -7   1   7   13.08    1.13
   7   1  -7   11.77    1.06
   7   1  -7   10.42    1.03
  -6  -1   7   11.38    1.11
   6  -1  -7    9.45    0.93
  -6   1   7   10.97    1.04
   6   1  -7   10.80    1.01
   6   1  -7    9.87    0.87
  -5  -1   7   21.13    1.49
   5  -1  -7   20.78    1.17
  -5   1   7   20.38    1.32
   5   1  -7   20.83    1.17
   5   1  -7   20.41    1.10
  -4  -1   7   32.99    1.67
   4  -1  -7   32.75    1.40
   4   1  -7   32.47    1.36
  -4   1   7   32.49    1.51
   4   1  -7   33.11    1.36
   3  -1  -7    8.81    0.84
  -3  -1   7   10.15    0.97
  -3   1   7    9.29    0.90
   3   1  -7   10.59    0.81
   3   1  -7   10.06    0.94
   2  -1  -7   32.50    1.43
  -2  -1   7   33.53    1.54
   2   1  -7   32.67    1.25
   2   1  -7   33.29    1.36
  -2   1   7   32.53    1.46
  -1  -1   7   13.29    1.18
   1  -1  -7   16.06    1.08
   1  -1  -7   14.39    0.70
  -1   1   7   13.31    1.12
   1   1  -7   14.37    1.03
   1   1  -7   13.69    0.88
   0  -1  -7    0.60    0.60
   0  -1   7    0.07    0.66
   0   1  -7    0.69    0.56
   0   1  -7    0.17    0.43
   0   1   7    0.42    0.65
   1  -1   7   19.92    1.22
  -1  -1  -7   20.48    1.23
  -1   1  -7   21.34    1.22
  -1   1  -7   21.77    1.04
   1   1   7   21.06    1.33
   2  -1   7   12.28    1.11
  -2  -1  -7   13.11    1.05
  -2   1  -7   11.77    0.90
   2   1   7   12.64    1.16
  -2   1  -7   10.16    1.00
  -3  -1  -7   15.63    1.13
   3  -1   7   14.97    1.14
   3   1   7   15.16    1.20
  -3   1  -7   14.38    0.96
   4  -1   7    2.35    0.72
  -4  -1  -7    3.04    0.86
   4   1   7    1.90    0.74
  -4   1  -7    3.09    0.72
  -5  -1  -7    1.07    0.80
   5  -1   7    1.49    0.69
   5   1   7    1.00    0.63
  -5   1  -7    1.14    0.68
  -6  -1  -7    1.09    0.85
   6  -1   7    0.52    0.62
   6   1   7    0.77    0.62
  -6   1  -7    0.96    0.75
   7  -1   7    2.60    0.66
  -7  -1  -7    2.52    0.87
  -7   1  -7    1.92    0.79
  -8  -1  -7   -0.54    0.80
   8  -1   7   -0.04    0.56
  -8   1  -7   -0.30    0.76
  -9  -1  -7    0.55    0.90
 -10  -1  -7    0.93    1.02
 -11  -1  -7   -0.41    1.07
 -12  -1  -7    1.56    1.14
 -14   2   7    7.13    1.18
 -13  -2   7    2.14    1.12
  13  -2  -7    0.48    1.06
 -12  -2   7    2.76    1.01
  12  -2  -7    0.59    0.96
  11  -2  -7   -0.81    0.78
 -11  -2   7   -0.02    0.79
 -11   2   7   -0.40    0.82
  11   2  -7    0.92    0.87
  10  -2  -7   10.72    1.19
  10   2  -7   10.40    1.18
  10   2  -7   12.29    1.27
 -10   2   7   10.86    1.16
   9  -2  -7   16.14    1.31
  -9   2   7   18.60    1.40
   9   2  -7   14.18    1.30
   9   2  -7   16.26    1.34
  -8  -2   7   10.19    1.07
   8  -2  -7   10.58    1.06
   8   2  -7    9.23    1.03
   8   2  -7    9.26    1.01
  -8   2   7    8.03    0.99
   7  -2  -7   21.80    1.39
  -7  -2   7   21.71    1.53
   7   2  -7   21.84    1.30
   7   2  -7   21.22    1.39
  -7   2   7   22.15    1.44
   6  -2  -7   24.28    1.44
  -6  -2   7   27.25    1.60
   6   2  -7   25.70    1.37
  -6   2   7   26.30    1.50
   6   2  -7   25.85    1.49
   5  -2  -7   42.13    1.77
  -5  -2   7   45.37    1.87
   5   2  -7   42.32    1.65
  -5   2   7   41.12    1.71
   5   2  -7   42.28    1.76
  -4  -2   7   70.89    2.36
   4  -2  -7   75.25    2.40
   4   2  -7   73.14    2.20
  -4   2   7   70.64    2.27
   4   2  -7   73.03    2.37
   3  -2  -7    7.46    0.82
  -3  -2   7    8.58    0.96
   3   2  -7   13.08    0.85
  -3   2   7    8.46    0.87
   3   2  -7    9.91    0.90
  -2  -2   7   54.80    1.93
   2  -2  -7   55.53    2.01
   2   2  -7   54.63    1.99
   2   2  -7   55.86    1.68
  -2   2   7   52.07    1.89
  -1  -2   7   19.65    1.25
   1  -2  -7   22.04    1.31
   1   2  -7   20.60    1.27
  -1   2   7   21.64    1.20
   1   2  -7   22.08    0.93
   0  -2  -7   36.55    1.65
   0  -2   7   38.63    1.61
   0   2  -7   35.15    1.61
   0   2  -7   36.68    1.22
   0   2   7   36.82    1.53
   1  -2   7   58.07    2.03
  -1  -2  -7   59.95    2.13
   1   2   7   62.31    2.06
  -1   2  -7   58.73    2.14
  -1   2  -7   60.56    1.70
  -2  -2  -7   18.40    1.29
   2  -2   7   19.67    1.25
   2   2   7   20.99    1.36
  -2   2  -7   21.28    0.95
  -2   2  -7   20.95    1.35
   3  -2   7   67.69    2.23
  -3  -2  -7   63.78    2.27
   3   2   7   69.48    2.22
  -3   2  -7   65.00    2.42
  -3   2  -7   68.72    1.93
   3   2   7   67.62    2.20
   4  -2   7   33.06    1.57
  -4  -2  -7   35.48    1.69
   4   2   7   31.93    1.53
   4   2   7   33.62    1.62
  -4   2  -7   33.78    1.79
  -4   2  -7   35.86    1.35
  -5  -2  -7    7.60    1.07
   5  -2   7    8.91    0.97
   5   2   7    9.67    0.90
  -5   2  -7    8.52    0.82
  -5   2  -7    9.02    1.13
  -6  -2  -7   17.31    1.45
   6  -2   7   17.20    1.23
  -6   2  -7   18.21    1.17
  -7  -2  -7    5.74    1.05
   7  -2   7    6.73    0.83
   8  -2   7   14.12    1.16
  -8  -2  -7   15.56    1.44
  -9  -2  -7   14.15    1.39
 -10  -2  -7   12.25    1.47
 -11  -2  -7    3.61    1.21
 -12  -2  -7    3.73    1.37
 -13  -2  -7    2.54    1.29
  14  -3  -7    8.34    1.41
 -13  -3   7   18.36    1.77
  13  -3  -7   18.27    1.70
 -12  -3   7   10.22    1.37
  12  -3  -7   10.38    1.38
  12   3  -7   11.74    1.41
 -11  -3   7   24.26    1.68
  11  -3  -7   22.14    1.57
  11   3  -7   23.32    1.73
 -11   3   7   20.89    1.63
  10  -3  -7   25.77    1.66
 -10  -3   7   25.21    1.65
  10   3  -7   24.44    1.69
 -10   3   7   27.55    1.69
   9  -3  -7   28.45    1.62
  -9  -3   7   28.69    1.65
   9   3  -7   29.75    1.73
  -9   3   7   27.26    1.65
   8  -3  -7   24.19    1.48
  -8   3   7   25.28    1.58
   8   3  -7   26.25    1.53
   8   3  -7   23.65    1.56
   7  -3  -7   33.05    1.65
  -7  -3   7   31.44    1.56
   7   3  -7   32.86    1.75
   7   3  -7   32.92    1.61
  -7   3   7   32.56    1.70
   6  -3  -7   51.83    2.02
  -6  -3   7   45.89    1.89
   6   3  -7   48.93    2.11
   6   3  -7   46.83    1.85
  -6   3   7   46.79    2.00
   5  -3  -7   38.52    1.77
  -5  -3   7   35.74    1.67
  -5   3   7   39.72    1.77
   5   3  -7   35.55    1.88
   5   3  -7   37.54    1.57
  -4  -3   7   30.41    1.53
   4  -3  -7   29.32    1.56
  -4   3   7   29.06    1.53
   4   3  -7   31.08    1.30
   4   3  -7   31.25    1.80
   3  -3  -7   50.20    2.05
  -3  -3   7   53.93    1.98
   3   3  -7   53.47    1.73
   3   3  -7   56.44    2.23
  -3   3   7   54.14    1.98
  -2  -3   7   29.10    1.52
   2  -3  -7   32.17    1.65
   2   3  -7   33.75    1.74
  -2   3   7   33.46    1.50
   2   3  -7   33.01    1.21
   1  -3  -7   67.26    2.41
  -1  -3   7   63.61    2.23
  -1   3   7   71.91    2.22
   1   3  -7   67.88    1.87
  -1   3   7   72.07    1.75
   1   3  -7   66.34    2.46
   0  -3   7   25.05    1.35
   0  -3  -7   25.84    1.44
   0   3  -7   24.47    0.89
   0   3   7   25.26    1.35
   0   3   7   25.18    0.97
   0   3  -7   25.13    1.60
   1  -3   7   26.73    1.43
  -1  -3  -7   26.54    1.53
  -1   3  -7   26.05    1.61
   1   3   7   26.60    1.09
  -1   3  -7   25.70    0.86
   1   3   7   25.07    1.43
  -2  -3  -7   65.00    2.34
   2  -3   7   65.82    2.21
  -2   3  -7   63.62    1.62
   2   3   7   66.12    2.07
   2   3   7   66.91    2.19
  -2   3  -7   64.70    2.47
  -3  -3  -7   25.47    1.57
   3  -3   7   28.29    1.45
  -3   3  -7   25.17    1.68
   3   3   7   26.88    1.50
   3   3   7   27.32    1.35
  -4  -3  -7   25.19    1.63
   4  -3   7   27.47    1.49
  -4   3  -7   26.03    1.76
   4   3   7   26.66    1.48
   4   3   7   27.09    1.50
   5  -3   7   21.99    1.38
  -5  -3  -7   19.66    1.55
   5   3   7   19.67    1.37
  -5   3  -7   22.56    1.73
  -6  -3  -7   14.65    1.34
   6  -3   7   13.42    1.17
   6   3   7   14.79    1.27
  -6   3  -7   15.90    1.57
  -7  -3  -7   14.78    1.39
   7  -3   7   13.95    1.18
   7   3   7   13.84    1.36
  -7   3  -7   16.98    1.62
  -8  -3  -7    3.70    1.07
   8  -3   7    3.95    0.79
  -8   3  -7    3.79    1.13
   8   3   7    4.66    1.03
   9  -3   7    5.56    0.90
  -9  -3  -7    2.52    1.19
  -9   3  -7    6.18    1.25
 -10  -3  -7    6.41    1.31
 -10   3  -7    7.50    1.39
 -11  -3  -7    0.06    1.14
 -11   3  -7    2.29    1.32
 -12  -3  -7    0.48    1.23
 -12   3  -7    3.72    1.44
 -13  -4   7   12.24    1.61
  13  -4  -7    9.58    1.37
  12  -4  -7   11.21    1.36
 -12  -4   7   10.45    1.44
  12   4  -7   11.93    1.51
 -12   4   7   11.08    1.46
  11  -4  -7   14.85    1.43
 -11  -4   7   15.85    1.51
 -11   4   7   14.86    1.49
  11   4  -7   14.75    1.52
 -10  -4   7   13.64    1.38
  10  -4  -7   13.67    1.33
  10   4  -7   14.64    1.45
 -10   4   7   14.13    1.40
   9  -4  -7   17.40    1.38
  -9  -4   7   18.17    1.42
  -9   4   7   17.65    1.51
   9   4  -7   16.89    1.55
   8  -4  -7   12.63    1.22
  -8  -4   7   13.84    1.24
   8   4  -7   13.22    1.33
  -8   4   7   14.85    1.32
   7  -4  -7   55.13    2.20
  -7  -4   7   55.64    2.13
  -7   4   7   55.57    2.23
   7   4  -7   55.63    2.32
  -6  -4   7   25.67    1.40
   6  -4  -7   27.12    1.56
  -6  -4   7   23.87    1.35
  -6   4   7   27.02    1.58
   6   4  -7   26.45    1.70
   5  -4  -7   36.71    1.84
  -5  -4   7   35.69    1.62
  -5  -4   7   32.57    1.47
   5   4  -7   36.21    1.98
  -5   4   7   34.46    1.70
  -4  -4   7   47.57    1.86
   4  -4  -7   44.42    2.02
   4   4  -7   45.43    2.23
  -4   4   7   45.48    1.91
   4   4  -7   44.92    1.69
  -3  -4   7   79.82    2.48
   3  -4  -7   74.67    2.71
   3   4  -7   80.92    2.31
   3   4  -7   79.82    2.99
  -3   4   7   80.43    2.57
   2  -4  -7   67.91    2.53
  -2  -4   7   67.36    2.28
   2   4  -7   68.13    1.95
   2   4  -7   69.10    2.77
  -2   4   7   68.82    2.27
   1  -4  -7   78.27    2.76
  -1  -4   7   80.22    2.56
  -1   4   7   82.68    2.17
   1   4  -7   79.76    2.94
  -1   4   7   80.72    2.52
   1   4  -7   81.11    2.12
   0  -4   7   58.87    2.14
   0  -4  -7   61.46    2.34
   0   4  -7   60.99    1.61
   0   4   7   63.37    1.86
   0   4  -7   65.96    2.60
   0   4   7   58.15    2.08
   1  -4   7  111.45    3.21
  -1  -4  -7  106.45    3.30
  -1   4  -7  107.16    3.56
   1   4   7  112.46    3.11
   1   4   7  111.90    3.01
  -2  -4  -7   19.25    1.51
   2  -4   7   18.02    1.37
   2   4   7   19.21    1.36
  -2   4  -7   21.70    1.71
   2   4   7   20.89    1.18
   3  -4   7   61.02    2.22
  -3  -4  -7   58.59    2.40
   3   4   7   63.90    2.16
  -3   4  -7   63.54    2.62
   3   4   7   65.59    2.22
  -4  -4  -7   46.42    2.16
   4  -4   7   46.33    1.95
   4   4   7   48.52    1.97
  -4   4  -7   46.32    2.34
   4   4   7   46.28    1.88
   5  -4   7   36.06    1.72
  -5  -4  -7   38.79    1.97
   5   4   7   41.35    1.84
  -5   4  -7   35.76    2.08
   6  -4   7   45.60    1.92
  -6  -4  -7   47.95    2.23
  -6   4  -7   47.29    2.43
   6   4   7   48.45    2.09
  -7  -4  -7   45.15    2.23
   7  -4   7   44.77    1.94
   7   4   7   46.13    2.15
  -7   4  -7   45.52    2.47
  -8  -4  -7   15.36    1.55
   8  -4   7   15.70    1.32
  -8   4  -7   17.55    1.76
   8   4   7   15.90    1.57
  -9  -4  -7   16.34    1.66
   9  -4   7   20.51    1.43
  -9   4  -7   20.14    2.05
   9   4   7   16.76    1.63
 -10  -4  -7    8.20    1.48
  10   4   7    8.76    1.42
 -10   4  -7    8.10    1.75
 -11  -4  -7   20.22    1.93
 -11   4  -7   24.62    2.38
 -12  -4  -7    5.46    1.60
  13   5  -7   14.62    1.74
 -12  -5   7   10.94    1.55
 -12   5   7   12.93    1.60
  12   5  -7   13.89    1.62
  11  -5  -7   15.53    1.46
 -11  -5   7   17.03    1.68
  11   5  -7   15.19    1.61
 -11   5   7   14.88    1.58
  10  -5  -7   23.60    1.68
 -10  -5   7   23.43    1.71
  10   5  -7   23.18    1.87
 -10   5   7   24.85    1.81
  -9  -5   7   48.07    2.20
   9  -5  -7   50.18    2.22
   9   5  -7   46.35    2.36
  -9   5   7   48.19    2.29
  -8  -5   7   47.75    2.12
   8  -5  -7   53.37    2.24
  -8   5   7   51.33    2.29
   8   5  -7   50.69    2.47
   7  -5  -7   58.10    2.32
  -7  -5   7   55.13    2.20
  -7   5   7   63.25    2.44
   7   5  -7   59.54    2.63
  -6  -5   7   52.57    1.86
   6  -5  -7   50.61    2.13
  -6  -5   7   48.10    1.92
   6   5  -7   49.15    2.37
  -6   5   7   49.63    2.13
  -5  -5   7   47.87    1.84
   5  -5  -7   50.67    2.13
  -5  -5   7   49.67    1.84
   5   5  -7   50.55    2.47
  -5   5   7   48.24    2.04
   4  -5  -7   82.70    2.90
  -4  -5   7   83.42    2.48
  -4  -5   7   83.68    2.57
   4   5  -7   85.62    3.16
  -4   5   7   81.18    2.74
   3  -5  -7   57.51    2.39
  -3  -5   7   56.59    2.11
  -3  -5   7   59.19    1.89
   3   5  -7   60.48    2.68
  -3   5   7   58.39    2.16
  -2  -5   7   87.26    2.75
   2  -5  -7   86.63    3.01
  -2  -5   7   88.38    2.39
   2   5  -7   88.83    3.37
  -2   5   7   87.47    2.75
   1  -5  -7  118.50    3.61
  -1  -5   7  115.46    3.31
   1   5  -7  112.25    3.87
  -1   5   7  112.22    3.25
   0  -5   7   83.42    2.78
   0  -5  -7   87.08    2.97
   0   5   7   89.62    2.53
   0   5  -7   86.43    3.28
   0   5   7   85.73    2.69
  -1  -5  -7   60.72    2.37
   1  -5   7   60.01    2.23
   1   5   7   59.36    2.12
  -1   5  -7   59.05    2.70
   1   5   7   64.73    2.09
   2  -5   7   41.10    1.88
  -2  -5  -7   41.23    2.05
   2   5   7   42.23    1.77
  -2   5  -7   42.08    2.29
   2   5   7   41.66    1.71
  -3  -5  -7   30.11    1.70
   3  -5   7   29.26    1.62
   3   5   7   32.15    1.56
   3   5   7   32.65    1.60
  -3   5  -7   30.40    2.03
  -4  -5  -7   25.42    1.71
   4  -5   7   25.17    1.49
   4   5   7   25.65    1.52
  -4   5  -7   25.65    1.91
   5  -5   7    8.88    1.03
  -5  -5  -7    7.83    1.22
  -5   5  -7    8.53    1.37
   5   5   7    8.52    1.08
  -6  -5  -7   32.48    1.97
   6  -5   7   32.29    1.68
   6   5   7   30.84    1.75
  -6   5  -7   31.06    2.19
   7  -5   7    7.80    1.05
  -7  -5  -7    6.13    1.27
   7   5   7    6.98    1.10
  -7   5  -7    8.60    1.49
   8  -5   7    7.37    1.07
  -8  -5  -7    5.48    1.28
   8   5   7    6.64    1.21
  -8   5  -7    3.33    1.39
  -9  -5  -7    4.37    1.33
   9  -5   7    5.09    1.03
   9   5   7    5.97    1.24
  -9   5  -7    3.26    1.50
  10  -5   7    9.99    1.25
 -10  -5  -7    7.01    1.55
 -10   5  -7    8.14    1.78
  10   5   7    9.22    1.45
 -11  -5  -7    1.21    1.48
  11   5   7    2.78    1.25
 -11   5  -7    1.94    1.71
 -12  -6   7    2.06    1.24
 -12   6   7    2.48    1.31
  12   6  -7    3.09    1.17
 -11  -6   7   17.93    1.73
 -11   6   7   18.75    1.81
  11   6  -7   19.08    1.86
 -10  -6   7   17.55    1.65
  10   6  -7   16.78    1.70
 -10   6   7   18.25    1.72
   9  -6  -7   14.72    1.40
  -9  -6   7   16.91    1.54
  -9   6   7   17.31    1.65
   9   6  -7   17.90    1.73
  -8  -6   7   38.89    1.91
   8  -6  -7   35.70    1.87
   8   6  -7   35.75    2.21
  -8   6   7   35.78    2.01
   7  -6  -7   42.54    2.03
  -7  -6   7   40.09    1.89
  -7   6   7   38.01    2.07
   7   6  -7   42.56    2.35
  -6  -6   7   40.05    1.83
   6  -6  -7   42.86    2.06
  -6   6   7   40.67    2.04
   6   6  -7   40.37    2.31
   5  -6  -7   50.41    2.20
  -5  -6   7   50.37    1.95
  -5  -6   7   51.99    1.92
  -5   6   7   50.11    2.18
   5   6  -7   49.15    2.54
  -4  -6   7   34.00    1.61
   4  -6  -7   34.83    1.95
  -4   6   7   37.27    1.82
   4   6  -7   33.27    2.23
  -3  -6   7  140.24    3.75
   3  -6  -7  129.60    4.05
  -3   6   7  133.87    3.86
   3   6  -7  138.36    4.43
  -2  -6   7   25.66    1.48
   2  -6  -7   27.62    1.72
  -2   6   7   25.50    1.50
   2   6  -7   25.55    2.08
   1  -6  -7   65.25    2.57
  -1  -6   7   63.79    2.33
   1   6  -7   66.62    2.93
  -1   6   7   63.24    2.28
   0  -6   7   76.27    2.59
   0  -6  -7   72.30    2.78
   0   6  -7   72.38    3.10
   0   6   7   74.38    2.45
   1  -6   7   38.22    1.82
  -1  -6  -7   38.88    2.03
   1   6   7   42.48    1.77
  -1   6  -7   39.24    2.35
   1   6   7   39.53    1.67
   2  -6   7   46.28    2.01
  -2  -6  -7   48.15    2.21
   2   6   7   49.10    1.94
  -2   6  -7   43.11    2.46
   2   6   7   46.21    1.86
  -3  -6  -7   37.41    2.05
   3  -6   7   38.29    1.85
   3   6   7   40.03    1.80
  -3   6  -7   38.80    2.32
   4  -6   7   38.20    1.85
  -4  -6  -7   36.34    2.07
   4   6   7   37.13    1.84
  -4   6  -7   39.03    2.37
  -5  -6  -7   55.35    2.56
   5  -6   7   56.19    2.31
   5   6   7   60.31    2.42
  -5   6  -7   52.36    2.77
  -6  -6  -7   10.31    1.42
   6  -6   7   13.13    1.25
   6   6   7   12.52    1.33
  -6   6  -7    9.56    1.60
   7  -6   7   53.40    2.35
  -7  -6  -7   55.17    2.66
  -7   6  -7   57.30    3.01
   7   6   7   56.83    2.56
  -8  -6  -7   21.58    1.98
   8  -6   7   20.92    1.59
   8   6   7   22.32    1.80
  -8   6  -7   21.89    2.15
   9  -6   7   14.67    1.44
  -9  -6  -7   15.86    1.84
   9   6   7   15.46    1.60
  -9   6  -7   14.91    2.09
 -10  -6  -7   16.32    1.95
  10  -6   7   19.11    1.60
  10   6   7   17.75    1.86
 -10   6  -7   15.14    2.21
 -11  -7   7   16.23    1.73
  11   7  -7   20.00    1.96
 -10  -7   7   15.63    1.70
 -10   7   7   19.96    1.88
  10   7  -7   15.99    1.78
  -9  -7   7   12.92    1.51
  -9   7   7   13.77    1.63
   9   7  -7   16.49    1.78
  -8  -7   7   16.18    1.57
   8   7  -7   19.68    1.96
  -8   7   7   18.95    1.75
   7  -7  -7   20.26    1.58
  -7  -7   7   17.14    1.50
  -7   7   7   17.90    1.58
   7   7  -7   19.32    1.87
   6  -7  -7   29.91    1.83
  -6   7   7   31.68    1.87
   6   7  -7   29.97    2.32
   5  -7  -7   52.90    2.38
  -5   7   7   53.62    2.34
   5   7  -7   58.32    2.94
   4  -7  -7   20.33    1.67
  -4  -7   7   27.23    1.51
  -4   7   7   22.68    1.59
   4   7  -7   25.38    2.16
   3  -7  -7   36.16    2.01
  -3  -7   7   38.76    1.80
   3   7  -7   42.09    2.52
  -3   7   7   37.53    1.88
  -2  -7   7   34.79    1.73
   2  -7  -7   30.59    1.96
  -2   7   7   33.37    1.73
   2   7  -7   38.06    2.47
  -1  -7   7   33.84    1.75
   1  -7  -7   35.17    1.97
   1   7  -7   34.63    2.39
  -1   7   7   31.09    1.67
   0  -7  -7   35.72    2.02
   0  -7   7   35.79    1.81
   0   7  -7   36.83    2.43
   0   7   7   33.79    1.72
   1  -7   7   24.23    1.56
  -1  -7  -7   26.06    1.80
  -1   7  -7   25.18    2.18
   1   7   7   27.68    1.53
  -2  -7  -7   36.31    2.06
   2  -7   7   37.87    1.90
  -2   7  -7   35.15    2.40
   3  -7   7   47.27    2.14
  -3  -7  -7   44.13    2.31
   3   7   7   44.97    2.02
  -3   7  -7   44.87    2.62
   4  -7   7   14.97    1.43
  -4  -7  -7   14.68    1.57
   4   7   7   16.90    1.42
  -4   7  -7   16.65    1.90
   5  -7   7   19.86    1.52
  -5  -7  -7   13.75    1.61
  -5   7  -7   16.91    1.91
   5   7   7   16.81    1.43
   6  -7   7   22.72    1.64
  -6  -7  -7   21.54    1.94
  -6   7  -7   20.64    2.12
   6   7   7   22.57    1.74
   7  -7   7   12.67    1.38
  -7  -7  -7   13.79    1.75
  -7   7  -7   12.81    1.95
   7   7   7   12.50    1.48
   8  -7   7   13.16    1.42
  -8  -7  -7   11.48    1.73
   8   7   7   11.22    1.51
  -8   7  -7   11.00    1.99
   9  -7   7    3.13    1.10
  -9  -7  -7    2.11    1.43
  -9   7  -7    1.23    1.70
   9   7   7    4.88    1.31
  -9   8   7   11.83    1.63
   9   8  -7   12.17    1.72
  -8   8   7   10.79    1.53
   8   8  -7   10.59    1.72
   7   8  -7   10.79    1.74
  -7   8   7   15.99    1.61
  -6   8   7   20.10    1.65
   6   8  -7   20.60    2.04
   5  -8  -7   16.35    1.57
  -5   8   7   18.34    1.56
   5   8  -7   16.33    1.93
   4  -8  -7   33.13    1.99
  -4   8   7   34.65    1.92
   4   8  -7   32.79    2.50
  -3  -8   7   16.89    1.37
   3  -8  -7   14.99    1.46
   3   8  -7   15.85    1.92
  -3   8   7   16.26    1.43
  -2  -8   7   20.12    1.47
   2  -8  -7   19.94    1.65
  -2   8   7   21.48    1.52
   2   8  -7   21.47    2.20
  -1  -8   7   26.20    1.64
   1  -8  -7   28.65    1.91
   1   8  -7   28.24    2.37
  -1   8   7   24.50    1.59
   0  -8   7   26.95    1.68
   0  -8  -7   27.11    1.96
   0   8  -7   26.52    2.36
   0   8   7   25.76    1.58
  -1  -8  -7   32.16    2.03
   1  -8   7   32.64    1.84
  -1   8  -7   25.86    2.40
   1   8   7   30.10    1.67
  -2  -8  -7   21.64    1.81
   2  -8   7   20.77    1.62
  -2   8  -7   21.89    2.15
  -3  -8  -7   29.04    2.07
   3  -8   7   32.72    1.93
  -3   8  -7   31.45    2.54
  -4  -8  -7   25.78    2.02
   4  -8   7   24.02    1.76
  -4   8  -7   20.59    2.16
   5  -8   7   14.41    1.43
  -5  -8  -7   14.04    1.72
  -5   8  -7   12.12    2.09
   5   8   7   12.66    1.41
  -6  -8  -7   11.46    1.71
   6  -8   7   10.59    1.38
  -6   8  -7    9.41    1.94
   6   8   7   10.75    1.32
   7  -8   7    6.55    1.25
  -7  -8  -7    6.24    1.57
   7   8   7    5.58    1.31
  -7   8  -7    5.60    1.91
   8  -8   7   13.76    1.51
  -8  -8  -7   14.39    1.91
  -8   8  -7   11.10    2.10
   8   8   7   11.93    1.56
   7   9  -7    9.60    1.91
  -7   9   7    8.84    1.44
  -6   9   7   14.62    1.57
   6   9  -7   13.63    2.02
  -5   9   7   20.04    1.72
   5   9  -7   24.56    2.42
   4   9  -7    4.59    1.68
  -4   9   7    6.04    1.16
   3   9  -7   21.07    2.23
  -3   9   7   18.89    1.63
  -2  -9   7   22.50    1.65
   2  -9  -7   21.56    1.82
  -2   9   7   23.03    1.69
   2   9  -7   23.36    2.29
   1  -9  -7   12.74    1.53
  -1  -9   7   12.06    1.32
  -1   9   7   10.10    1.25
   1   9  -7   10.46    2.10
   0  -9   7    8.55    1.23
   0  -9  -7    9.84    1.47
   0   9   7    7.27    1.13
   0   9  -7    7.11    1.85
   1  -9   7   12.82    1.40
  -1  -9  -7   12.93    1.58
  -1   9  -7    8.48    2.01
  -2  -9  -7   10.33    1.64
   2  -9   7   12.31    1.39
  -2   9  -7    8.89    1.99
   3  -9   7   10.00    1.37
  -3  -9  -7   10.65    1.61
  -3   9  -7    9.26    2.04
  -4  -9  -7    4.97    1.52
   4  -9   7    4.85    1.21
  -4   9  -7    1.25    1.76
   5  -9   7   10.31    1.44
  -5  -9  -7    9.85    1.71
  -5   9  -7    6.81    2.01
   6  -9   7    3.08    1.13
  -6  -9  -7    3.19    1.52
  -6   9  -7    2.34    1.87
  -5  10   7    3.53    1.16
   4  10  -7    4.96    1.80
  -4  10   7    4.58    1.19
   3  10  -7    1.26    1.72
  -3  10   7    1.25    1.00
  -2  10   7    3.44    1.08
   2  10  -7    2.67    1.79
  -1 -10   7    2.98    1.06
   1  10  -7    4.06    1.88
  -1  10   7    2.98    1.08
   0 -10   7    0.98    1.00
   0  10  -7   -0.71    1.77
   1 -10   7   -0.15    0.97
  -1 -10  -7    0.98    1.21
  -1  10  -7   -0.22    1.84
   2 -10   7    1.00    1.06
  -2 -10  -7    4.07    1.43
  -2  10  -7    3.59    1.98
   3 -10   7    1.06    1.11
  -3 -10  -7    2.23    1.44
  -3  10  -7   -0.12    1.86
  -4 -10  -7    2.05    1.40
  13   0  -8   19.65    1.76
  12   0  -8   40.43    2.19
  11   0  -8   41.80    2.12
  10   0  -8   97.17    3.25
 -10   0   8   97.44    3.25
   9   0  -8   85.30    2.97
  -9   0   8   88.23    2.95
  -8   0   8   18.13    1.51
   8   0  -8   18.91    1.25
   7   0  -8  174.49    4.78
  -7   0   8  186.63    4.80
   6   0  -8  120.30    3.52
  -6   0   8  128.49    3.62
   5   0  -8  124.40    3.47
  -5   0   8  125.34    3.59
   5   0  -8  127.30    3.21
  -4   0   8  181.85    4.70
   4   0  -8  183.93    4.65
   4   0  -8  182.54    4.41
   3   0  -8  109.41    3.08
  -3   0   8  112.04    3.26
   3   0  -8  110.55    2.80
   2   0  -8  149.35    3.84
  -2   0   8  148.24    3.95
   2   0  -8  145.23    3.65
  -1   0   8  103.44    3.03
   1   0  -8  100.50    2.84
   1   0  -8   96.04    2.69
   0   0   8   59.03    2.23
   0   0  -8   62.97    1.97
   0   0  -8   62.33    2.03
  -1   0  -8  423.96    9.86
   1   0   8  407.64    9.45
  -1   0  -8  419.11    9.47
  -2   0  -8    6.24    0.87
   2   0   8    3.67    0.87
  -3   0  -8  116.57    3.24
   3   0   8  118.53    3.29
  -4   0  -8  125.39    3.40
   4   0   8  120.69    3.37
  -5   0  -8  129.44    3.58
   5   0   8  128.51    3.49
  -6   0  -8   88.70    2.79
   6   0   8   88.33    2.62
   7   0   8   67.17    2.16
  -7   0  -8   63.86    2.34
  -8   0  -8   44.47    2.04
  -9   0  -8   60.58    2.47
 -13  -1   8    8.22    1.28
  13  -1  -8    7.74    1.33
  12  -1  -8   13.36    1.50
  12   1  -8   15.80    1.55
  11  -1  -8   22.45    1.62
  11   1  -8   22.95    1.65
  10  -1  -8   16.02    1.38
  10   1  -8   12.76    1.31
 -10   1   8   12.24    1.31
  -9  -1   8   41.46    2.14
   9  -1  -8   41.69    1.95
  -9   1   8   42.95    2.02
   9   1  -8   43.29    2.01
   8  -1  -8   18.22    1.32
  -8  -1   8   17.21    1.40
  -8   1   8   17.47    1.44
   8   1  -8   18.59    1.33
   7  -1  -8   87.29    2.84
  -7  -1   8   89.41    2.96
   7   1  -8   88.21    2.83
  -7   1   8   84.54    2.83
   7   1  -8   88.53    2.71
   6  -1  -8   25.63    1.46
  -6  -1   8   25.27    1.77
   6   1  -8   27.15    1.44
  -6   1   8   25.00    1.58
   6   1  -8   26.02    1.31
   5  -1  -8   33.10    1.54
  -5  -1   8   36.69    1.95
   5   1  -8   36.43    1.57
  -5   1   8   35.97    1.71
   5   1  -8   34.14    1.43
  -4  -1   8   49.80    2.12
   4  -1  -8   48.79    1.92
   4   1  -8   50.95    1.77
  -4   1   8   51.31    2.02
   4   1  -8   49.96    1.80
   3  -1  -8   53.43    1.95
  -3  -1   8   51.00    2.10
  -3   1   8   50.52    1.98
   3   1  -8   52.19    1.80
   3   1  -8   51.72    1.79
   2  -1  -8   18.58    1.24
  -2  -1   8   18.50    1.47
   2   1  -8   20.14    1.07
   2   1  -8   19.22    1.20
  -2   1   8   21.47    1.44
   1  -1  -8  124.74    3.03
   1  -1  -8  115.19    3.33
  -1  -1   8  125.24    3.41
   1   1  -8  118.29    3.32
   1   1  -8  122.17    3.16
  -1   1   8  117.65    3.36
   0  -1  -8   36.53    1.60
   0  -1  -8   36.82    1.29
   0  -1   8   34.54    1.65
   0   1  -8   34.72    1.39
   0   1  -8   34.51    1.53
   0   1   8   36.84    1.70
  -1  -1  -8   16.85    1.25
   1  -1   8   19.15    1.38
   1   1   8   16.68    1.43
  -1   1  -8   19.99    1.20
  -1   1  -8   20.59    1.12
   2  -1   8   -0.95    0.73
  -2  -1  -8    0.06    0.68
  -2   1  -8   -0.35    0.61
  -2   1  -8    0.21    0.70
   2   1   8   -0.23    0.78
  -3  -1  -8   21.18    1.44
   3  -1   8   19.59    1.38
   3   1   8   20.56    1.44
  -3   1  -8   23.94    1.38
  -3   1  -8   19.52    1.26
  -4  -1  -8   13.80    1.26
   4  -1   8   14.12    1.24
   4   1   8   13.81    1.28
  -4   1  -8   13.89    1.12
  -5  -1  -8   -0.14    0.84
   5  -1   8    2.16    0.76
   5   1   8    0.23    0.73
  -5   1  -8    2.30    0.77
  -6  -1  -8    0.92    0.87
   6  -1   8    2.58    0.72
   6   1   8    1.96    0.70
  -6   1  -8    2.43    0.80
   7  -1   8    8.42    0.90
  -7  -1  -8    9.29    1.19
  -7   1  -8    9.05    1.07
  -8  -1  -8    1.46    1.04
  -9  -1  -8    0.06    0.95
 -10  -1  -8    1.32    1.13
 -11  -1  -8   -0.26    1.17
 -13  -2   8   15.44    1.58
  13  -2  -8   13.77    1.53
  12  -2  -8    9.47    1.35
 -12  -2   8   11.94    1.39
 -11  -2   8   18.00    1.46
  11  -2  -8   16.22    1.45
 -11   2   8   16.71    1.49
  10  -2  -8   34.85    1.88
  10   2  -8   35.46    1.93
 -10   2   8   35.53    1.92
   9  -2  -8   18.96    1.43
   9   2  -8   19.58    1.40
   9   2  -8   19.44    1.44
  -9   2   8   18.03    1.50
   8  -2  -8   60.31    2.29
  -8  -2   8   58.26    2.27
  -8   2   8   54.12    2.23
   8   2  -8   59.98    2.26
   8   2  -8   57.16    2.19
   7  -2  -8   53.55    2.12
  -7  -2   8   51.72    2.13
   7   2  -8   52.24    2.01
  -7   2   8   49.15    2.08
   7   2  -8   52.97    2.07
   6  -2  -8   73.10    2.55
  -6  -2   8   74.46    2.57
  -6   2   8   74.02    2.54
   6   2  -8   69.82    2.43
   6   2  -8   72.96    2.44
   5  -2  -8   49.40    1.97
  -5  -2   8   53.08    2.13
  -5   2   8   51.30    2.08
   5   2  -8   52.91    1.99
   5   2  -8   52.01    1.88
   4  -2  -8   44.79    1.91
  -4  -2   8   48.13    2.02
   4   2  -8   46.91    1.74
  -4   2   8   43.74    1.91
   4   2  -8   46.35    1.87
  -3  -2   8  198.58    5.05
   3  -2  -8  195.26    5.16
  -3   2   8  198.84    5.03
   3   2  -8  209.00    4.89
   3   2  -8  199.93    5.18
   2  -2  -8   98.78    3.01
  -2  -2   8   95.13    2.93
  -2   2   8   97.67    2.92
   2   2  -8   95.85    2.98
   2   2  -8  101.15    2.67
   1  -2  -8   91.17    2.85
  -1  -2   8   86.83    2.75
   1  -2  -8   96.02    2.25
   1   2  -8   89.96    2.44
   1   2  -8   87.12    2.84
  -1   2   8   88.84    2.74
   0  -2   8  119.84    3.37
   0  -2  -8  119.68    3.39
   0   2  -8  117.61    3.47
   0   2  -8  116.93    2.98
   0   2   8  118.83    3.35
  -1  -2  -8  146.81    4.06
   1  -2   8  145.85    3.95
  -1   2  -8  148.59    4.15
   1   2   8  147.62    3.94
  -1   2  -8  150.75    3.62
  -2  -2  -8  115.40    3.33
   2  -2   8  112.34    3.26
  -2   2  -8  106.83    3.39
   2   2   8  116.69    3.28
  -2   2  -8  116.34    2.91
   3  -2   8   89.53    2.80
  -3  -2  -8   83.71    2.83
   3   2   8   90.89    2.78
  -3   2  -8   93.39    2.48
  -3   2  -8   93.30    3.04
   4  -2   8   66.74    2.31
  -4  -2  -8   67.04    2.44
   4   2   8   65.43    2.26
  -4   2  -8   65.86    2.57
  -4   2  -8   67.55    2.06
  -5  -2  -8   91.10    2.99
   5  -2   8   91.85    2.82
   5   2   8   90.72    2.68
  -5   2  -8   89.31    3.16
   6  -2   8   19.50    1.32
  -6  -2  -8   23.13    1.55
  -6   2  -8   21.94    1.61
   7  -2   8   54.26    2.07
  -7  -2  -8   56.25    2.34
  -8  -2  -8   31.75    1.88
   8  -2   8   32.87    1.59
  -9  -2  -8   34.16    2.01
 -10  -2  -8   21.77    1.89
 -11  -2  -8   13.49    1.62
 -12  -2  -8   10.94    1.61
 -13  -3   8   11.29    1.53
  13  -3  -8   12.13    1.48
  12  -3  -8    6.85    1.23
 -12  -3   8    5.24    1.17
  11  -3  -8    8.91    1.26
 -11  -3   8    4.61    1.07
 -11   3   8    5.04    1.13
 -10  -3   8   12.91    1.29
  10  -3  -8   10.94    1.30
 -10   3   8    9.68    1.24
  10   3  -8   11.70    1.26
   9  -3  -8   13.84    1.30
   9   3  -8   13.82    1.29
   9   3  -8   13.18    1.34
  -9   3   8   12.75    1.30
   8  -3  -8   12.96    1.23
   8   3  -8   14.23    1.28
   8   3  -8   13.14    1.31
  -8   3   8   13.31    1.26
  -7  -3   8    5.83    0.96
   7  -3  -8    4.59    0.93
   7   3  -8    4.78    0.85
  -7   3   8    4.98    0.97
   7   3  -8    5.75    0.97
   6  -3  -8    7.67    1.04
  -6  -3   8    7.72    1.03
  -6   3   8    7.41    1.04
   6   3  -8    8.30    1.09
   6   3  -8    7.93    0.92
   5  -3  -8   43.61    1.96
  -5  -3   8   41.70    1.89
  -5   3   8   44.09    1.93
   5   3  -8   43.16    2.04
   5   3  -8   39.34    1.65
  -4  -3   8   19.29    1.43
   4  -3  -8   17.97    1.38
   4   3  -8   19.38    1.15
   4   3  -8   19.67    1.64
  -4   3   8   19.48    1.40
   3  -3  -8   32.31    1.73
  -3  -3   8   32.28    1.69
   3   3  -8   34.22    1.91
  -3   3   8   33.15    1.64
   3   3  -8   31.38    1.32
   2  -3  -8   -0.24    0.75
  -2  -3   8    0.70    0.78
  -2   3   8    0.43    0.73
   2   3  -8   -0.27    0.96
   2   3  -8    0.39    0.44
  -1  -3   8    0.99    0.81
   1  -3  -8    0.80    0.82
  -1   3   8    1.84    0.75
   1   3  -8    0.97    0.42
   1   3  -8    0.67    1.01
   0  -3  -8    4.24    0.98
   0  -3   8    3.49    0.89
   0   3  -8    3.74    1.11
   0   3   8    4.22    0.89
   0   3  -8    4.94    0.50
  -1  -3  -8   14.34    1.27
   1  -3   8   13.57    1.30
   1   3   8   17.03    1.42
  -1   3  -8   14.37    0.75
   1   3   8   17.41    0.98
  -1   3  -8   14.44    1.33
   2  -3   8   17.41    1.37
  -2  -3  -8   16.67    1.44
  -2   3  -8   17.71    1.53
   2   3   8   19.11    1.13
   2   3   8   17.48    1.48
   3  -3   8    5.18    0.95
  -3  -3  -8    6.61    1.10
   3   3   8    7.40    1.07
  -3   3  -8    5.49    1.13
   3   3   8    7.01    0.85
  -4  -3  -8    2.90    0.98
   4  -3   8    2.24    0.83
  -4   3  -8    3.61    1.06
   4   3   8    3.07    0.84
   4   3   8    1.18    0.87
   5  -3   8    1.47    0.73
  -5  -3  -8    1.65    0.97
   5   3   8    1.66    0.83
  -5   3  -8    1.58    0.97
   6  -3   8    1.45    0.73
  -6  -3  -8    2.27    0.98
   6   3   8    2.24    0.85
  -6   3  -8    1.19    1.00
   7  -3   8    1.79    0.74
  -7  -3  -8    1.71    1.01
  -7   3  -8    1.72    1.06
  -8  -3  -8    1.17    1.04
   8  -3   8    0.29    0.68
  -8   3  -8    1.82    1.07
   9  -3   8    0.72    0.74
  -9  -3  -8   -0.78    1.02
  -9   3  -8    0.72    1.09
 -10  -3  -8    0.09    1.22
 -10   3  -8    1.94    1.26
 -11  -3  -8   -0.13    1.20
 -11   3  -8    2.06    1.35
 -12  -3  -8    0.98    1.31
  13  -4  -8    1.41    1.11
 -12  -4   8    8.97    1.41
  12  -4  -8   10.08    1.41
 -12   4   8   10.16    1.45
  11  -4  -8    3.24    1.07
 -11  -4   8    3.88    1.13
  11   4  -8    4.72    1.16
 -11   4   8    4.02    1.21
  10  -4  -8    9.50    1.26
 -10  -4   8    6.66    1.13
  10   4  -8    9.71    1.27
 -10   4   8    7.19    1.25
   9  -4  -8   10.69    1.30
  -9  -4   8   10.56    1.17
  -9   4   8   10.02    1.29
   9   4  -8    9.60    1.25
  -8  -4   8   29.17    1.62
   8  -4  -8   27.17    1.67
  -8   4   8   30.37    1.78
   8   4  -8   30.06    1.84
   7  -4  -8   16.96    1.39
  -7  -4   8   18.76    1.28
  -7  -4   8   14.90    1.19
  -7   4   8   15.64    1.36
   7   4  -8   14.42    1.50
   6  -4  -8   20.33    1.47
  -6  -4   8   20.76    1.36
   6   4  -8   19.60    1.33
   6   4  -8   22.45    1.71
  -6   4   8   20.83    1.52
  -5  -4   8    8.70    0.98
   5  -4  -8    9.24    1.15
   5   4  -8    8.09    1.25
   5   4  -8    8.41    0.90
  -5   4   8    9.06    1.08
   4  -4  -8   12.86    1.29
  -4  -4   8   16.32    1.36
   4   4  -8   14.99    1.06
   4   4  -8   16.34    1.45
  -4   4   8   15.67    1.37
   3  -4  -8   17.52    1.50
  -3  -4   8   19.44    1.42
   3   4  -8   24.66    1.98
   3   4  -8   17.35    1.04
  -3   4   8   19.30    1.39
   2  -4  -8   10.84    1.27
  -2  -4   8   13.57    1.30
   2   4  -8   13.08    1.43
   2   4  -8   11.88    0.85
  -2   4   8   13.21    1.13
   1  -4  -8   11.98    1.19
  -1  -4   8   13.05    1.16
   1   4  -8   11.79    1.41
  -1   4   8   11.04    1.07
   1   4  -8   10.95    0.75
   0  -4   8   11.77    1.15
   0  -4  -8   12.24    1.24
   0   4  -8   13.56    1.44
   0   4   8   11.68    1.12
   0   4   8   12.47    0.84
  -1  -4  -8   12.56    1.20
   1  -4   8   11.09    1.12
  -1   4  -8   11.42    1.37
   1   4   8   13.56    1.17
   1   4   8   12.41    0.93
  -2  -4  -8   26.92    1.73
   2  -4   8   26.12    1.57
   2   4   8   29.24    1.38
   2   4   8   29.22    1.66
  -2   4  -8   30.77    1.96
  -3  -4  -8   16.07    1.44
   3  -4   8   16.19    1.34
  -3   4  -8   19.47    1.70
   3   4   8   18.17    1.46
   3   4   8   18.14    1.21
  -4  -4  -8    8.90    1.21
   4  -4   8    8.42    1.01
   4   4   8    8.19    0.96
   4   4   8    8.64    1.07
  -4   4  -8    9.58    1.35
  -5  -4  -8   16.39    1.54
   5  -4   8   14.11    1.27
  -5   4  -8   16.73    1.58
   5   4   8   15.62    1.27
  -6  -4  -8   12.11    1.38
   6  -4   8   11.21    1.11
  -6   4  -8   10.00    1.42
   6   4   8    9.02    1.11
   7  -4   8   12.83    1.19
  -7  -4  -8   10.67    1.39
   7   4   8   11.80    1.32
  -7   4  -8   11.35    1.51
  -8  -4  -8   10.86    1.47
   8  -4   8    9.24    1.12
   8   4   8   10.52    1.38
  -8   4  -8    8.40    1.49
  -9  -4  -8    9.96    1.52
   9  -4   8   13.30    1.26
   9   4   8   13.08    1.49
  -9   4  -8   12.02    1.70
 -10  -4  -8    7.59    1.50
 -10   4  -8   11.33    1.80
 -11  -4  -8    3.01    1.38
 -11   4  -8    3.80    1.67
 -12  -5   8   -2.21    1.07
  12  -5  -8   -0.72    0.98
  12   5  -8    2.44    1.12
 -12   5   8    0.01    1.16
 -11  -5   8   -0.27    1.05
  11  -5  -8   -0.77    0.92
 -11   5   8   -2.34    1.01
  11   5  -8   -0.32    1.00
 -10  -5   8   -1.08    0.85
  10  -5  -8    1.43    1.05
  10   5  -8    1.53    1.01
 -10   5   8   -1.16    1.00
   9  -5  -8    0.83    0.94
  -9  -5   8    0.22    0.89
  -9   5   8    0.21    1.01
   9   5  -8    0.55    0.94
   8  -5  -8    6.11    1.16
  -8  -5   8    4.34    0.98
   8   5  -8    6.23    1.23
  -8   5   8    6.34    1.18
  -7  -5   8    1.91    0.74
   7  -5  -8    0.42    0.87
  -7   5   8    1.00    0.92
   7   5  -8    1.44    1.10
   6  -5  -8    2.47    0.97
  -6  -5   8    2.73    0.79
  -6  -5   8    2.18    0.75
  -6   5   8    2.26    0.95
   6   5  -8    3.72    1.11
  -5  -5   8   12.87    1.21
   5  -5  -8   13.98    1.33
  -5  -5   8   14.03    1.08
  -5   5   8   14.12    1.35
   5   5  -8   14.63    1.48
   4  -5  -8   -0.28    0.84
  -4  -5   8    0.34    0.54
  -4  -5   8   -0.41    0.66
   4   5  -8    0.10    1.04
  -4   5   8    0.23    0.74
   3  -5  -8    6.70    1.16
  -3  -5   8    7.30    0.73
  -3  -5   8    8.49    0.99
   3   5  -8    8.58    1.39
  -3   5   8    6.77    1.00
  -2  -5   8    9.53    1.07
   2  -5  -8   10.14    1.26
  -2   5   8    9.10    1.06
   2   5  -8    8.24    1.40
   1  -5  -8    6.80    1.16
  -1  -5   8    4.81    0.94
   1   5  -8    5.05    1.31
  -1   5   8    6.76    0.99
   0  -5  -8    1.31    1.00
   0  -5   8    2.77    0.86
   0   5  -8    1.52    1.19
   0   5   8    2.86    0.83
   1  -5   8    0.40    0.77
  -1  -5  -8    2.46    1.02
  -1   5  -8    1.27    1.15
   1   5   8    1.88    0.81
   2  -5   8   -0.29    0.71
  -2  -5  -8    0.88    0.94
  -2   5  -8   -0.82    1.03
   2   5   8    0.51    0.65
   2   5   8    0.02    0.79
  -3  -5  -8    2.22    1.00
   3  -5   8    1.84    0.81
  -3   5  -8    2.41    1.16
   3   5   8    2.24    0.73
   3   5   8    1.99    0.87
  -4  -5  -8    1.17    0.97
   4  -5   8    0.75    0.78
   4   5   8   -0.04    0.73
  -4   5  -8    0.86    1.14
  -5  -5  -8    2.11    1.09
   5  -5   8    2.34    0.86
   5   5   8    1.74    0.77
  -5   5  -8   -0.29    1.09
  -6  -5  -8    1.85    1.15
   6  -5   8    2.73    0.89
  -6   5  -8    0.88    1.20
   6   5   8    1.28    0.88
  -7  -5  -8   -0.03    1.08
   7  -5   8   -0.17    0.74
  -7   5  -8    0.07    1.23
   7   5   8    0.04    0.92
  -8  -5  -8    2.17    1.22
   8  -5   8    2.36    0.88
   8   5   8    1.85    1.00
  -8   5  -8    1.92    1.28
   9  -5   8    1.64    0.88
  -9  -5  -8    1.02    1.38
   9   5   8    0.71    1.15
  -9   5  -8    0.64    1.41
 -10  -5  -8   -1.76    1.24
  10  -5   8   -1.22    0.80
  10   5   8    0.37    1.17
 -10   5  -8   -0.86    1.53
  12   6  -8    1.79    1.12
 -11  -6   8    1.51    1.21
  11   6  -8    3.16    1.29
 -11   6   8    1.87    1.31
 -10  -6   8    0.31    1.00
  10  -6  -8    0.05    1.06
  10   6  -8    0.43    1.14
 -10   6   8    0.61    1.17
  -9  -6   8    0.45    0.99
   9  -6  -8    1.33    1.05
  -9   6   8   -1.53    1.01
   9   6  -8    1.04    1.08
  -8  -6   8   -0.21    0.87
   8  -6  -8    0.26    0.92
   8   6  -8    0.64    1.08
  -8   6   8   -0.39    0.97
  -7  -6   8    2.56    0.83
   7  -6  -8    3.38    1.05
  -7   6   8    3.24    1.07
   7   6  -8    2.92    1.21
   6  -6  -8   -0.06    0.92
  -6  -6   8   -0.53    0.71
   6   6  -8   -1.35    1.07
  -6   6   8   -0.25    0.82
  -5  -6   8    1.83    0.74
   5  -6  -8    0.95    0.93
  -5   6   8    1.25    0.90
   5   6  -8    2.01    1.22
   4  -6  -8    0.63    1.03
  -4  -6   8    0.78    0.71
  -4   6   8    0.53    0.79
   4   6  -8   -1.20    1.30
  -3  -6   8    0.75    0.73
   3  -6  -8   -1.39    0.87
   3   6  -8   -0.66    1.21
  -3   6   8    0.48    0.81
  -2  -6   8    3.65    0.86
   2  -6  -8    3.40    1.03
   2   6  -8    3.19    1.33
  -2   6   8    3.53    0.88
  -1  -6   8    1.67    0.79
   1  -6  -8    1.66    0.98
   1   6  -8    1.16    1.26
  -1   6   8    0.76    0.77
   0  -6   8   -0.53    0.70
   0  -6  -8   -0.58    0.92
   0   6   8   -0.81    0.68
   0   6  -8    1.07    1.21
   1  -6   8    0.74    0.77
  -1  -6  -8    0.36    0.97
  -1   6  -8    2.07    1.23
   1   6   8   -0.59    0.72
   2  -6   8    2.21    0.87
  -2  -6  -8    0.45    0.88
  -2   6  -8    1.36    1.27
   2   6   8    0.93    0.81
   3  -6   8    2.27    0.85
  -3  -6  -8   -0.32    0.96
   3   6   8    1.24    0.74
  -3   6  -8    0.08    1.18
  -4  -6  -8    1.94    1.12
   4  -6   8    2.35    0.86
  -4   6  -8    1.15    1.27
   4   6   8    1.97    0.83
  -5  -6  -8    2.50    1.15
   5  -6   8    2.09    0.87
  -5   6  -8    2.82    1.31
   5   6   8    2.03    0.91
   6  -6   8    1.31    0.87
  -6  -6  -8    0.19    1.11
   6   6   8    0.83    0.90
  -6   6  -8   -0.43    1.27
  -7  -6  -8    0.10    1.23
   7  -6   8    1.03    0.89
  -7   6  -8    0.05    1.31
   7   6   8    1.71    1.01
  -8  -6  -8    1.28    1.34
   8  -6   8    2.64    1.01
   8   6   8    2.18    1.13
  -8   6  -8    1.55    1.55
   9  -6   8    1.37    0.94
  -9  -6  -8    1.09    1.37
  -9   6  -8    0.90    1.73
   9   6   8    0.43    1.06
  10  -6   8    0.15    0.93
 -10  -6  -8    2.48    1.44
  10   6   8    0.42    1.13
 -11  -7   8   -1.42    1.08
 -10  -7   8    0.88    1.08
  10   7  -8    1.35    1.22
 -10   7   8   -0.99    1.23
  -9  -7   8   -2.18    0.95
   9   7  -8    1.99    1.38
  -9   7   8   -0.14    1.16
   8  -7  -8    2.69    1.07
  -8   7   8    2.27    1.19
   8   7  -8    1.87    1.29
   7  -7  -8    0.23    1.01
  -7   7   8   -0.21    0.98
   7   7  -8    0.48    1.32
   6  -7  -8    3.59    1.08
  -6   7   8    4.98    1.11
   6   7  -8    6.64    1.46
   5  -7  -8    2.82    1.03
  -5   7   8    1.79    0.96
   5   7  -8    0.40    1.27
   4  -7  -8    6.90    1.27
  -4  -7   8    7.20    1.01
   4   7  -8    7.72    1.57
  -4   7   8    7.60    1.15
  -3  -7   8    3.86    0.89
   3  -7  -8    3.14    1.06
   3   7  -8    4.63    1.57
  -3   7   8    3.01    0.94
   2  -7  -8    0.70    1.05
  -2  -7   8    0.97    0.79
   2   7  -8   -0.33    1.43
  -2   7   8   -0.73    0.76
   1  -7  -8    0.42    0.95
  -1  -7   8   -1.15    0.73
   1   7  -8   -1.06    1.31
  -1   7   8   -0.21    0.76
   0  -7  -8   -0.07    0.96
   0  -7   8    0.31    0.77
   0   7  -8   -1.73    1.25
   0   7   8   -1.47    0.73
   1  -7   8   -1.08    0.73
  -1  -7  -8    0.14    1.03
   1   7   8   -0.72    0.73
  -1   7  -8   -0.13    1.31
  -2  -7  -8    0.37    1.08
   2  -7   8    0.20    0.78
  -2   7  -8   -0.29    1.30
   3  -7   8   -0.02    0.82
  -3  -7  -8    0.57    1.05
  -3   7  -8   -1.28    1.24
  -4  -7  -8    0.04    1.06
   4  -7   8   -0.21    0.76
  -4   7  -8   -1.46    1.27
   5  -7   8   -0.07    0.79
  -5  -7  -8    1.72    1.21
  -5   7  -8   -1.32    1.27
   5   7   8   -0.17    0.87
  -6  -7  -8   -0.43    1.19
   6  -7   8    1.32    0.90
  -6   7  -8   -0.67    1.49
   6   7   8    0.50    0.86
   7  -7   8    0.91    0.90
  -7  -7  -8    1.17    1.30
   7   7   8    1.41    1.06
  -7   7  -8   -0.36    1.54
   8  -7   8    2.01    1.02
  -8  -7  -8   -1.29    1.32
   8   7   8    0.88    1.02
  -8   7  -8   -1.05    1.56
   9  -7   8    1.19    0.97
   9   7   8    1.18    1.19
   9   8  -8    7.41    1.61
  -8   8   8    8.91    1.52
   8   8  -8   11.63    1.86
   7   8  -8    8.49    1.71
  -7   8   8   10.01    1.44
   6  -8  -8   14.81    1.59
   6   8  -8   17.60    1.98
  -6   8   8   15.12    1.58
   5  -8  -8   21.51    1.78
   5   8  -8   23.14    2.20
  -5   8   8   22.60    1.75
   4  -8  -8   10.21    1.45
  -4   8   8   11.14    1.36
   4   8  -8   11.10    1.99
   3  -8  -8   18.56    1.66
  -3  -8   8   19.95    1.52
   3   8  -8   20.93    2.25
  -3   8   8   16.18    1.54
   2  -8  -8   13.59    1.46
  -2  -8   8   14.47    1.33
   2   8  -8   12.86    1.96
  -2   8   8   14.52    1.37
   1  -8  -8   16.78    1.59
  -1  -8   8   17.96    1.51
  -1   8   8   17.59    1.49
   1   8  -8   16.31    2.06
   0  -8   8   23.36    1.66
   0  -8  -8   24.95    1.84
   0   8  -8   23.00    2.37
   0   8   8   20.06    1.56
   1  -8   8   11.46    1.31
  -1  -8  -8   11.02    1.50
  -1   8  -8   10.32    1.87
   2  -8   8   23.13    1.71
  -2  -8  -8   23.34    1.92
  -2   8  -8   21.49    2.20
   3  -8   8   12.73    1.42
  -3  -8  -8   12.41    1.61
  -3   8  -8   12.06    1.96
   4  -8   8   11.88    1.42
  -4  -8  -8   12.34    1.74
  -4   8  -8   11.85    1.96
   5  -8   8    9.45    1.37
  -5  -8  -8   11.32    1.74
  -5   8  -8    8.47    1.96
  -6  -8  -8    9.53    1.69
   6  -8   8    9.13    1.33
  -6   8  -8    5.41    1.90
   7  -8   8    9.00    1.36
  -7  -8  -8    7.93    1.67
  -7   8  -8    5.51    1.92
   8   8   8    5.49    1.32
   7   9  -8    7.50    1.78
  -6   9   8    2.96    1.20
   6   9  -8    4.57    1.70
   5   9  -8    2.50    1.63
  -5   9   8    2.98    1.15
   4   9  -8    0.53    1.60
  -4   9   8    0.18    1.01
   3  -9  -8    5.49    1.22
   3   9  -8    5.32    1.82
  -3   9   8    4.17    1.14
  -2  -9   8    8.46    1.22
   2  -9  -8    8.67    1.35
  -2   9   8    6.39    1.22
   2   9  -8    8.52    1.95
   1  -9  -8    5.17    1.25
  -1  -9   8    7.02    1.20
   1   9  -8    7.35    1.94
  -1   9   8    5.08    1.14
   0  -9  -8    6.06    1.34
   0  -9   8    6.21    1.20
   0   9  -8    2.78    1.78
  -1  -9  -8    2.32    1.32
   1  -9   8    1.64    0.99
  -1   9  -8    1.16    1.74
  -2  -9  -8    3.66    1.43
   2  -9   8    2.81    1.09
  -2   9  -8    0.41    1.72
  -3  -9  -8    2.84    1.38
   3  -9   8    3.20    1.12
  -3   9  -8   -1.12    1.71
   4  -9   8    0.53    0.99
  -4  -9  -8    1.06    1.34
  -4   9  -8   -1.03    1.75
  -5  -9  -8    2.24    1.43
   5  -9   8    1.92    1.12
  -5   9  -8   -1.82    1.77
  -4  10   8   13.22    1.60
  -3  10   8   22.43    1.90
   3  10  -8   23.40    2.56
  -2  10   8   12.10    1.49
   2  10  -8   12.97    2.24
  -1 -10   8   26.74    1.88
   1  10  -8   27.60    2.67
   0 -10   8   20.17    1.76
   0 -10  -8   22.91    2.02
   0  10  -8   16.93    2.45
  -1 -10  -8   20.31    1.91
   1 -10   8   18.77    1.79
  -1  10  -8   18.24    2.51
   2 -10   8   17.46    1.74
  -2 -10  -8   16.64    1.89
  -3 -10  -8   20.97    2.18
  13   0  -9   -0.10    1.02
  12   0  -9   -0.61    0.93
  11   0  -9   -1.27    0.80
  10   0  -9    1.58    0.87
 -10   0   9   -0.61    1.00
  -9   0   9   -0.74    0.97
   9   0  -9   -0.25    0.75
   8   0  -9    0.45    0.74
  -8   0   9   -1.13    0.90
   7   0  -9   -0.39    0.60
  -7   0   9    0.37    0.91
  -6   0   9   -1.51    0.92
   6   0  -9    0.00    0.63
   5   0  -9    2.42    0.73
  -5   0   9    0.15    0.97
   4   0  -9    0.33    0.63
  -4   0   9    0.08    0.92
  -3   0   9    0.43    0.95
   3   0  -9   -0.17    0.47
   3   0  -9    0.43    0.64
   2   0  -9   -0.61    0.56
   2   0  -9   -0.79    0.61
  -2   0   9   -0.98    0.87
  -1   0   9    1.41    0.92
   1   0  -9    1.57    0.64
   1   0  -9    0.43    0.64
   0   0  -9    0.32    0.59
   0   0   9   -0.09    0.88
   0   0  -9   -0.35    0.61
  -1   0  -9   -0.67    0.68
   1   0   9   -0.03    0.88
  -1   0  -9    1.09    0.62
  -2   0  -9   -0.65    0.57
  -2   0  -9   -0.48    0.75
   2   0   9    0.80    0.87
  -3   0  -9    0.24    0.74
   3   0   9    0.15    0.88
  -4   0  -9   -0.07    0.75
   4   0   9   -0.57    0.79
  -5   0  -9   -0.29    0.81
   5   0   9    0.23    0.74
  -6   0  -9   -1.64    0.79
   6   0   9   -0.23    0.69
  -7   0  -9   -0.29    0.89
  -8   0  -9   -0.83    0.89
 -13  -1   9    2.39    1.00
  13  -1  -9    0.69    1.04
  12  -1  -9    0.94    1.00
  12   1  -9   -0.78    0.98
  11  -1  -9   -0.04    0.89
  11   1  -9    2.59    1.00
  10  -1  -9    3.38    0.98
 -10   1   9    0.65    1.05
  10   1  -9    2.85    0.96
  -9  -1   9    4.34    1.16
   9  -1  -9    3.06    0.92
   9   1  -9    2.89    0.94
  -9   1   9    2.11    1.05
  -8  -1   9    0.60    1.02
   8  -1  -9   -0.06    0.75
   8   1  -9    0.24    0.75
  -8   1   9   -0.12    0.90
  -7  -1   9    0.85    1.00
   7  -1  -9    1.31    0.75
  -7   1   9    2.07    0.94
   7   1  -9    0.96    0.70
   6  -1  -9   11.92    1.18
  -6  -1   9   13.21    1.36
  -6   1   9   14.72    1.37
   6   1  -9   15.95    1.24
   5  -1  -9    2.56    0.84
  -5  -1   9    4.47    1.13
   5   1  -9    4.33    0.69
  -5   1   9    5.73    1.09
   5   1  -9    3.78    0.80
   4  -1  -9    2.28    0.79
  -4  -1   9    3.35    1.07
   4   1  -9    1.99    0.65
  -4   1   9    3.01    0.98
   4   1  -9    3.29    0.72
   3  -1  -9    0.00    0.60
  -3  -1   9    0.15    0.94
   3   1  -9   -0.70    0.63
  -3   1   9    0.07    0.88
   3   1  -9   -0.50    0.60
   2  -1  -9    1.69    0.67
  -2  -1   9    1.02    0.95
  -2   1   9    0.96    0.91
   2   1  -9    1.06    0.74
   2   1  -9    0.94    0.61
   1  -1  -9    2.41    0.53
   1  -1  -9    2.15    0.78
  -1  -1   9    3.28    0.98
   1   1  -9    2.45    0.62
   1   1  -9    3.33    0.89
  -1   1   9    2.61    0.96
   0  -1   9    2.56    0.94
   0  -1  -9    1.72    0.52
   0  -1  -9    2.85    0.82
   0   1  -9    2.19    0.75
   0   1  -9    1.37    0.64
   0   1   9    1.07    0.97
   1  -1   9    4.62    1.01
  -1  -1  -9    5.26    0.92
   1   1   9    4.90    1.03
  -1   1  -9    3.69    0.72
  -1   1  -9    5.14    0.87
  -2  -1  -9    1.01    0.80
   2  -1   9   -0.30    0.86
   2   1   9    0.47    0.93
  -2   1  -9    0.42    0.70
  -2   1  -9    0.31    0.67
  -3  -1  -9   -0.10    0.79
   3  -1   9    0.87    0.84
  -3   1  -9    0.95    0.76
  -3   1  -9    1.16    0.75
   3   1   9    0.05    0.90
  -4  -1  -9    0.39    0.85
   4  -1   9    1.02    0.83
   4   1   9    0.76    0.90
  -4   1  -9    1.45    0.82
  -4   1  -9    1.26    0.81
  -5  -1  -9    1.52    0.96
   5  -1   9    2.02    0.81
   5   1   9    2.01    0.81
  -5   1  -9    1.76    0.82
  -6  -1  -9    6.07    1.09
   6  -1   9    4.41    0.83
  -6   1  -9    4.99    0.93
   6   1   9    5.61    0.84
  -7  -1  -9    0.71    0.91
   7  -1   9    0.40    0.64
  -8  -1  -9   -1.09    0.95
  -9  -1  -9    1.15    1.09
 -10  -1  -9   -0.34    1.04
  13  -2  -9    7.98    1.39
 -13  -2   9    9.55    1.35
  12  -2  -9    4.81    1.20
 -12  -2   9    6.66    1.16
  11  -2  -9    4.50    1.12
 -11   2   9    3.39    1.16
  11   2  -9    4.63    1.16
  10  -2  -9   17.74    1.46
  10   2  -9   16.42    1.50
 -10   2   9   17.63    1.52
   9  -2  -9   28.36    1.71
  -9   2   9   24.43    1.71
   9   2  -9   29.50    1.73
  -8  -2   9   32.40    1.90
   8  -2  -9   35.30    1.83
   8   2  -9   33.06    1.76
  -8   2   9   35.36    1.87
  -7  -2   9   15.71    1.36
   7  -2  -9   15.34    1.32
   7   2  -9   16.75    1.20
   7   2  -9   15.68    1.25
  -7   2   9   14.65    1.40
   6  -2  -9   25.64    1.54
  -6  -2   9   22.77    1.70
   6   2  -9   23.44    1.43
  -6   2   9   23.04    1.55
   6   2  -9   22.95    1.43
  -5  -2   9   20.70    1.69
   5  -2  -9   23.18    1.51
  -5   2   9   21.94    1.59
   5   2  -9   19.07    1.46
   5   2  -9   21.85    1.32
  -4  -2   9   27.91    1.76
   4  -2  -9   28.20    1.63
   4   2  -9   25.91    1.34
   4   2  -9   26.72    1.63
  -4   2   9   26.15    1.67
   3  -2  -9   16.31    1.37
  -3  -2   9   14.89    1.32
   3   2  -9   14.71    1.03
   3   2  -9   15.10    1.23
  -3   2   9   16.57    1.38
  -2  -2   9   33.50    1.81
   2  -2  -9   32.03    1.71
   2   2  -9   30.90    1.73
   2   2  -9   35.31    1.37
  -2   2   9   31.76    1.76
   1  -2  -9   52.92    2.14
  -1  -2   9   52.91    2.14
   1   2  -9   55.08    1.78
   1   2  -9   50.39    2.14
  -1   2   9   53.54    2.13
   0  -2   9   33.21    1.80
   0  -2  -9   35.69    1.68
   0   2  -9   35.36    1.35
   0   2   9   34.79    1.86
   0   2  -9   34.69    1.80
  -1  -2  -9   42.43    1.85
   1  -2   9   39.92    1.87
   1   2   9   44.00    2.01
  -1   2  -9   41.84    1.51
  -1   2  -9   41.78    1.90
  -2  -2  -9   24.14    1.58
   2  -2   9   22.49    1.57
  -2   2  -9   28.03    1.26
  -2   2  -9   25.94    1.62
   2   2   9   26.71    1.78
   3  -2   9   22.16    1.54
  -3  -2  -9   20.11    1.54
   3   2   9   25.14    1.63
  -3   2  -9   24.09    1.25
  -3   2  -9   23.23    1.60
   4  -2   9   32.59    1.73
  -4  -2  -9   32.56    1.82
   4   2   9   34.50    1.77
  -4   2  -9   37.25    1.93
  -5  -2  -9   13.57    1.27
   5  -2   9   12.81    1.13
   5   2   9   13.39    1.13
  -5   2  -9   11.39    1.34
  -6  -2  -9   18.46    1.53
   6  -2   9   19.79    1.36
  -6   2  -9   19.65    1.62
  -7  -2  -9   12.99    1.37
   7  -2   9   15.38    1.26
  -7   2  -9   12.66    1.43
   8  -2   9   10.77    1.05
  -8  -2  -9    8.61    1.37
  -8   2  -9    9.76    1.37
  -9  -2  -9    9.14    1.38
  -9   2  -9   14.65    1.58
 -10  -2  -9   10.89    1.51
 -10   2  -9   11.72    1.56
 -11  -2  -9    5.22    1.47
 -11   2  -9    7.24    1.48
 -12  -2  -9    1.21    1.36
  13  -3  -9    1.55    1.19
 -12  -3   9    2.82    1.06
  12  -3  -9    3.59    1.15
  11  -3  -9    0.82    0.99
 -11  -3   9    1.21    0.89
 -11   3   9   -0.56    1.08
  10  -3  -9    0.91    0.95
 -10  -3   9    1.87    0.86
 -10   3   9    0.03    0.98
   9  -3  -9    3.08    1.00
  -9   3   9    3.88    1.05
   9   3  -9    4.05    0.99
   8  -3  -9    1.99    0.91
  -8   3   9    0.42    0.90
   8   3  -9    2.42    0.83
   8   3  -9    2.97    0.88
  -7  -3   9    3.68    0.95
   7  -3  -9    2.07    0.90
  -7   3   9    2.25    0.92
   7   3  -9    2.62    0.80
   7   3  -9    2.82    0.85
   6  -3  -9    0.22    0.80
  -6  -3   9    0.49    0.86
  -6   3   9    1.07    0.84
   6   3  -9    0.27    0.78
   6   3  -9    0.03    0.68
  -5  -3   9   -0.09    0.84
   5  -3  -9    1.62    0.86
   5   3  -9    0.70    0.61
   5   3  -9   -0.02    0.87
  -5   3   9    1.31    0.86
   4  -3  -9    0.93    0.87
  -4  -3   9    0.22    0.89
   4   3  -9   -0.08    0.96
   4   3  -9    1.04    0.64
  -4   3   9    0.20    0.85
   3  -3  -9    0.42    0.87
  -3  -3   9    0.58    0.92
  -3   3   9    0.41    0.84
   3   3  -9    1.34    1.07
   3   3  -9    1.36    0.61
  -2  -3   9    0.18    0.87
   2  -3  -9   -0.67    0.82
   2   3  -9   -0.04    0.48
  -2   3   9    0.24    0.82
   2   3  -9    0.24    1.05
   1  -3  -9    0.60    0.78
  -1  -3   9   -0.55    0.86
   1   3  -9   -0.30    0.45
  -1   3   9   -0.59    0.80
   1   3  -9    0.05    1.08
   0  -3   9    1.75    0.91
   0  -3  -9    2.86    0.96
   0   3   9    2.88    0.95
   0   3  -9    2.24    1.15
   0   3  -9    2.15    0.51
  -1  -3  -9    3.02    1.04
   1  -3   9    0.96    0.85
  -1   3  -9    1.78    1.00
  -1   3  -9    2.46    0.47
   1   3   9    2.80    1.01
   2  -3   9    1.32    0.88
  -2  -3  -9    1.40    0.97
  -2   3  -9    2.10    1.01
   2   3   9    1.49    0.98
   3  -3   9    0.70    0.80
  -3  -3  -9   -0.62    0.93
   3   3   9    0.00    0.93
  -3   3  -9    0.47    0.98
   4  -3   9    0.66    0.76
  -4  -3  -9   -0.28    0.88
   4   3   9   -0.07    0.86
  -4   3  -9    0.62    0.89
  -5  -3  -9    1.40    0.95
   5  -3   9    2.26    0.80
  -5   3  -9    0.75    1.00
  -6  -3  -9    0.84    0.97
   6  -3   9    2.28    0.82
  -6   3  -9    1.83    1.09
  -7  -3  -9    2.45    1.11
   7  -3   9    3.12    0.82
  -7   3  -9    4.17    1.22
  -8  -3  -9    0.96    1.06
   8  -3   9    3.89    0.87
  -8   3  -9    2.53    1.24
  -9  -3  -9   -1.67    1.05
  -9   3  -9    1.44    1.24
 -10  -3  -9    2.08    1.35
 -10   3  -9    0.31    1.25
 -11  -3  -9    2.65    1.36
 -11   3  -9   -1.15    1.26
  13  -4  -9   14.15    1.69
  12  -4  -9   31.96    2.06
 -12  -4   9   27.76    2.00
 -12   4   9   29.79    2.09
  11  -4  -9   17.11    1.58
 -11  -4   9   17.05    1.62
 -11   4   9   13.28    1.55
  10  -4  -9   37.99    2.06
 -10  -4   9   34.02    1.95
 -10   4   9   32.59    2.05
  10   4  -9   35.47    2.05
   9  -4  -9   30.74    1.92
  -9  -4   9   30.77    1.76
  -9   4   9   29.14    1.89
   9   4  -9   30.41    1.87
  -8  -4   9   24.28    1.51
   8  -4  -9   27.61    1.74
   8   4  -9   23.66    1.64
  -8   4   9   23.68    1.74
   7  -4  -9   60.77    2.49
  -7  -4   9   61.68    2.25
  -7   4   9   58.50    2.46
   7   4  -9   57.11    2.28
   7   4  -9   61.75    2.47
  -6  -4   9   76.01    2.57
   6  -4  -9   75.07    2.83
   6   4  -9   78.33    2.93
   6   4  -9   77.68    2.60
  -6   4   9   78.57    2.80
   5  -4  -9   88.71    3.13
  -5  -4   9   89.91    2.85
  -5   4   9   93.53    3.04
   5   4  -9   92.31    2.78
   5   4  -9   89.36    3.15
   4  -4  -9   83.65    2.97
  -4  -4   9   81.18    2.69
   4   4  -9   81.86    2.48
  -4   4   9   80.68    2.76
   4   4  -9   80.65    2.99
   3  -4  -9   93.15    3.16
  -3  -4   9   93.83    2.94
   3   4  -9   92.18    2.62
  -3   4   9   89.97    2.95
   3   4  -9   90.43    3.28
  -2  -4   9  130.01    3.75
   2  -4  -9  134.60    4.01
  -2   4   9  135.34    3.80
   2   4  -9  124.55    4.13
   2   4  -9  131.02    3.35
   1  -4  -9   98.27    3.20
  -1  -4   9   91.39    2.97
   1   4  -9   87.95    3.30
  -1   4   9   89.14    2.93
   0  -4  -9   77.47    2.85
   0  -4   9   75.09    2.68
   0   4   9   78.73    2.69
   0   4  -9   77.66    3.08
  -1  -4  -9  131.77    4.02
   1  -4   9  129.47    3.81
   1   4   9  134.15    3.77
  -1   4  -9  130.51    4.23
   2  -4   9   83.80    2.87
  -2  -4  -9   88.29    3.05
  -2   4  -9   86.00    3.21
   2   4   9   87.27    2.85
   2   4   9   87.43    2.63
   3  -4   9   88.99    3.00
  -3  -4  -9   90.06    3.17
   3   4   9   96.10    2.97
   3   4   9   96.34    2.90
  -3   4  -9   93.90    3.37
   4  -4   9   65.94    2.42
  -4  -4  -9   60.18    2.59
  -4   4  -9   62.92    2.78
   4   4   9   67.81    2.43
  -5  -4  -9   57.21    2.57
   5  -4   9   60.22    2.34
   5   4   9   60.78    2.40
  -5   4  -9   62.79    2.81
   6  -4   9   44.03    2.02
  -6  -4  -9   43.66    2.29
   6   4   9   48.20    2.23
  -6   4  -9   44.97    2.43
  -7  -4  -9   44.92    2.43
   7  -4   9   47.72    2.09
   7   4   9   51.49    2.41
  -7   4  -9   50.18    2.65
   8  -4   9   23.02    1.58
  -8  -4  -9   19.76    1.87
  -8   4  -9   22.19    2.05
   9  -4   9   20.97    1.58
  -9  -4  -9   21.09    1.94
  -9   4  -9   16.91    1.95
 -10  -4  -9   11.21    1.69
 -10   4  -9   14.47    1.97
 -11  -4  -9   14.24    1.85
  12  -5  -9   -1.74    1.08
 -12  -5   9    0.85    1.09
 -12   5   9    0.25    1.23
  11  -5  -9    4.07    1.23
 -11  -5   9    4.01    1.19
 -11   5   9    3.45    1.34
 -10  -5   9    1.47    0.98
  10  -5  -9    3.43    1.22
 -10   5   9    1.75    1.21
  10   5  -9    2.18    1.03
   9  -5  -9    2.52    1.07
  -9  -5   9    2.49    0.93
   9   5  -9    3.77    1.09
  -9   5   9    2.74    1.16
  -8  -5   9    4.30    0.98
   8  -5  -9    5.70    1.15
  -8   5   9    2.84    1.12
   8   5  -9    5.43    1.17
  -7  -5   9    6.22    0.96
   7  -5  -9    5.02    1.13
  -7   5   9    5.64    1.12
   7   5  -9    4.59    1.18
  -6  -5   9    0.14    0.72
   6  -5  -9    0.22    0.93
  -6  -5   9    0.18    0.64
  -6   5   9    0.43    0.91
   6   5  -9   -1.79    0.95
  -5  -5   9    0.79    0.75
  -5  -5   9    1.06    0.61
   5  -5  -9    1.19    0.96
   5   5  -9   -0.48    1.03
  -5   5   9    0.73    0.87
   4  -5  -9    3.50    1.06
  -4  -5   9    3.64    0.86
  -4  -5   9    2.74    0.62
   4   5  -9    2.12    1.19
  -4   5   9    2.68    0.94
   3  -5  -9   13.74    1.36
  -3  -5   9   12.81    1.17
  -3   5   9   11.96    1.21
   3   5  -9   10.70    1.52
   2  -5  -9    5.78    1.11
  -2  -5   9    5.29    0.97
  -2   5   9    4.39    0.92
   2   5  -9    4.36    1.31
   1  -5  -9   -0.02    0.91
  -1  -5   9    0.68    0.78
  -1   5   9    0.06    0.78
   1   5  -9   -1.21    1.18
   0  -5   9    0.93    0.81
   0  -5  -9    1.46    0.96
   0   5   9   -0.02    0.80
   0   5  -9   -1.15    1.24
   1  -5   9    2.52    0.88
  -1  -5  -9    1.03    0.97
   1   5   9    2.25    0.90
  -1   5  -9    3.46    1.26
  -2  -5  -9    6.98    1.19
   2  -5   9    5.42    0.97
  -2   5  -9    6.33    1.33
   2   5   9    6.29    1.07
   3  -5   9    4.20    0.93
  -3  -5  -9    4.76    1.14
   3   5   9    4.93    0.85
  -3   5  -9    3.66    1.25
   3   5   9    4.06    1.03
   4  -5   9    2.10    0.89
  -4  -5  -9    3.13    1.14
  -4   5  -9    2.27    1.24
   4   5   9    3.08    0.84
  -5  -5  -9    0.73    1.09
   5  -5   9    0.04    0.77
  -5   5  -9   -0.84    1.13
   5   5   9    1.29    0.84
  -6  -5  -9    2.71    1.22
   6  -5   9    1.43    0.83
  -6   5  -9    1.81    1.28
   6   5   9    2.49    0.96
  -7  -5  -9   -0.09    1.17
   7  -5   9    1.52    0.86
   7   5   9    0.92    1.01
  -7   5  -9    0.40    1.31
  -8  -5  -9    4.50    1.44
   8  -5   9    4.91    1.05
   8   5   9    4.48    1.25
  -8   5  -9    1.95    1.49
  -9  -5  -9    1.90    1.46
   9  -5   9    1.80    0.95
  -9   5  -9   -0.99    1.52
   9   5   9    0.90    1.18
 -10  -5  -9    1.59    1.43
  10  -5   9    0.10    0.88
 -10   5  -9    3.30    1.61
  11  -6  -9   25.41    1.93
 -11  -6   9   23.98    1.92
 -11   6   9   23.79    2.24
  11   6  -9   29.85    2.23
  10  -6  -9   39.92    2.27
 -10  -6   9   32.18    2.05
  10   6  -9   35.04    2.29
 -10   6   9   40.13    2.44
   9  -6  -9   38.76    2.13
  -9  -6   9   32.66    2.02
  -9   6   9   35.55    2.28
   9   6  -9   36.90    2.37
   8  -6  -9   41.60    2.20
  -8  -6   9   38.21    1.99
   8   6  -9   40.75    2.47
  -8   6   9   39.57    2.30
  -7  -6   9   33.94    1.78
   7  -6  -9   35.61    2.11
  -7   6   9   34.24    2.06
   7   6  -9   34.29    2.24
   6  -6  -9   64.28    2.74
  -6   6   9   67.98    2.75
   6   6  -9   68.77    3.14
   5  -6  -9   51.91    2.47
  -5  -6   9   57.98    2.21
  -5   6   9   58.18    2.46
   5   6  -9   54.94    2.88
  -4  -6   9   34.68    1.75
   4  -6  -9   34.64    2.02
  -4   6   9   35.01    1.87
   4   6  -9   35.04    2.38
   3  -6  -9   85.20    3.19
  -3  -6   9   91.68    2.93
   3   6  -9   85.77    3.53
  -3   6   9   87.17    3.01
  -2  -6   9   70.02    2.59
   2  -6  -9   71.47    2.84
   2   6  -9   73.22    3.21
  -2   6   9   69.78    2.62
   1  -6  -9   56.55    2.48
  -1  -6   9   56.11    2.27
  -1   6   9   52.69    2.20
   1   6  -9   53.71    2.82
   0  -6   9   58.23    2.38
   0  -6  -9   63.21    2.66
   0   6  -9   58.33    2.94
   0   6   9   62.16    2.39
   1  -6   9   64.04    2.51
  -1  -6  -9   68.05    2.80
   1   6   9   67.28    2.49
  -1   6  -9   65.26    3.07
  -2  -6  -9   76.85    3.05
   2  -6   9   75.40    2.80
  -2   6  -9   72.64    3.26
   2   6   9   80.53    2.75
   3  -6   9   64.83    2.57
  -3  -6  -9   70.80    2.88
  -3   6  -9   61.84    3.02
  -4  -6  -9   46.54    2.41
   4  -6   9   43.14    2.11
  -4   6  -9   47.40    2.67
  -5  -6  -9   72.13    3.02
   5  -6   9   74.07    2.82
   5   6   9   72.14    2.76
  -5   6  -9   73.09    3.32
  -6  -6  -9   32.61    2.26
   6  -6   9   31.84    1.90
   6   6   9   32.62    1.94
  -6   6  -9   30.69    2.39
  -7  -6  -9   38.72    2.49
   7  -6   9   38.99    2.12
  -7   6  -9   37.63    2.65
   7   6   9   38.06    2.19
  -8  -6  -9   26.90    2.26
   8  -6   9   26.26    1.82
  -8   6  -9   27.01    2.52
   8   6   9   26.73    2.03
  -9  -6  -9   18.55    2.04
   9  -6   9   21.50    1.70
  -9   6  -9   20.56    2.41
   9   6   9   21.24    1.88
  10  -6   9   16.48    1.59
  10   6   9   17.42    1.90
  10   7  -9    4.45    1.35
   9  -7  -9    1.81    1.12
   9   7  -9    1.58    1.24
  -9   7   9   -0.47    1.26
   8  -7  -9    0.25    1.09
   8   7  -9    0.30    1.28
  -8   7   9    0.46    1.19
   7  -7  -9    1.65    1.19
   7   7  -9    3.99    1.43
  -7   7   9    1.71    1.17
   6  -7  -9    0.84    1.05
  -6   7   9    1.32    1.03
   6   7  -9   -0.49    1.38
   5  -7  -9    3.80    1.21
   5   7  -9    4.31    1.59
  -5   7   9    4.56    1.15
   4  -7  -9   -0.16    1.00
  -4  -7   9    0.30    0.76
   4   7  -9    1.18    1.51
  -4   7   9   -1.35    0.84
  -3  -7   9    1.48    0.83
   3  -7  -9    1.49    1.06
  -3   7   9    0.87    0.90
   3   7  -9   -0.43    1.51
   2  -7  -9   -0.86    0.91
  -2  -7   9    0.70    0.79
   2   7  -9    0.17    1.41
  -2   7   9   -0.11    0.84
   1  -7  -9   -0.22    0.97
  -1  -7   9    1.23    0.86
   1   7  -9    0.10    1.39
  -1   7   9   -0.97    0.78
   0  -7  -9    1.13    1.04
   0  -7   9    0.39    0.85
   0   7   9   -0.87    0.81
   0   7  -9   -0.66    1.54
   1  -7   9    0.59    0.85
  -1  -7  -9   -0.96    1.01
  -1   7  -9   -0.36    1.37
   1   7   9    0.52    0.90
  -2  -7  -9   -0.24    1.06
   2  -7   9    1.09    0.90
  -2   7  -9   -1.47    1.35
   3  -7   9    0.73    0.90
  -3  -7  -9    0.95    1.12
  -3   7  -9   -2.07    1.34
  -4  -7  -9    1.83    1.24
   4  -7   9   -0.21    0.82
  -4   7  -9   -0.86    1.39
   5  -7   9    2.25    0.95
  -5  -7  -9    0.20    1.20
  -5   7  -9   -0.72    1.38
  -6  -7  -9    0.44    1.31
   6  -7   9    1.23    0.96
  -6   7  -9   -0.52    1.48
  -7  -7  -9    1.34    1.41
   7  -7   9    1.99    1.00
  -7   7  -9   -0.22    1.59
   8  -7   9    1.28    0.99
  -8  -7  -9   -1.61    1.35
   8   7   9    0.67    1.13
  -8   7  -9   -2.53    1.58
   9   7   9    1.21    1.22
   8   8  -9   22.11    2.27
  -8   8   9   18.81    1.94
  -7   8   9   18.37    1.87
   7   8  -9   21.41    2.27
   6  -8  -9   26.85    2.01
  -6   8   9   26.79    2.04
   6   8  -9   31.61    2.71
   5  -8  -9   21.79    1.87
  -5   8   9   22.25    1.84
   5   8  -9   24.76    2.42
   4  -8  -9   31.42    2.03
   4   8  -9   31.84    2.82
  -4   8   9   29.61    1.98
   3  -8  -9   27.34    1.95
  -3  -8   9   30.88    1.84
  -3   8   9   28.21    1.90
   3   8  -9   25.86    2.67
  -2  -8   9   38.07    1.98
   2  -8  -9   36.13    2.14
   2   8  -9   34.63    2.78
  -2   8   9   36.20    2.02
   1  -8  -9   47.94    2.43
  -1  -8   9   46.30    2.20
   1   8  -9   49.22    3.15
  -1   8   9   40.76    2.15
   0  -8   9   35.62    2.01
   0  -8  -9   32.13    2.10
   0   8  -9   33.35    2.70
   0   8   9   34.48    1.92
   1  -8   9   39.73    2.15
  -1  -8  -9   38.78    2.31
  -1   8  -9   34.54    2.78
  -2  -8  -9   28.35    2.13
   2  -8   9   29.69    1.93
  -2   8  -9   27.40    2.57
  -3  -8  -9   24.51    2.08
   3  -8   9   27.24    1.90
  -3   8  -9   24.64    2.51
  -4  -8  -9   18.61    1.92
   4  -8   9   20.33    1.78
  -4   8  -9   20.65    2.30
  -5  -8  -9   19.17    2.00
   5  -8   9   18.19    1.70
  -5   8  -9   14.23    2.29
   6  -8   9   23.93    1.86
  -6  -8  -9   24.72    2.26
  -6   8  -9   13.77    2.23
  -6   9   9    2.95    1.26
   6   9  -9    1.58    1.67
  -5   9   9    1.33    1.15
   5   9  -9    1.38    1.62
   4  -9  -9    2.22    1.22
  -4   9   9   -1.26    1.02
   4   9  -9    0.91    1.70
   3  -9  -9    1.03    1.10
   3   9  -9   -0.87    1.71
  -3   9   9    1.20    1.07
   2  -9  -9    2.50    1.19
  -2  -9   9    2.35    1.01
  -2   9   9    0.14    0.99
   2   9  -9    1.85    1.75
  -1  -9   9    1.65    0.99
   1  -9  -9    3.14    1.21
  -1   9   9   -0.81    1.00
   1   9  -9   -1.71    1.71
   0  -9  -9    1.94    1.20
   0  -9   9    1.92    1.02
   0   9  -9   -0.87    1.70
  -1  -9  -9    3.49    1.35
   1  -9   9   -0.05    0.97
  -1   9  -9   -0.60    1.80
   2  -9   9    0.33    1.00
  -2  -9  -9    0.98    1.36
  -2   9  -9   -2.22    1.76
   3  -9   9   -0.31    0.97
  -3  -9  -9    3.45    1.43
  -3   9  -9   -1.10    1.94
  -4  -9  -9    3.30    1.47
   4  -9   9    0.17    1.02
  -4   9  -9   -1.35    1.90
  -3  10   9    4.20    1.28
  -2  10   9    1.94    1.18
  -1 -10   9   10.58    1.42
   1 -10  -9    8.58    1.56
   0 -10  -9    4.90    1.40
   0 -10   9    6.49    1.29
   1 -10   9    3.74    1.21
  -1 -10  -9    5.86    1.46
  -2 -10  -9    6.88    1.58
  13   0 -10   32.91    2.20
  12   0 -10   41.47    2.33
  11   0 -10   25.45    1.80
 -10   0  10   68.74    2.87
  10   0 -10   59.44    2.61
  -9   0  10   54.34    2.57
   9   0 -10   55.70    2.33
  -8   0  10   58.43    2.56
   8   0 -10   54.83    2.34
   7   0 -10   32.45    1.73
  -7   0  10   32.05    2.00
   6   0 -10  127.67    3.78
  -6   0  10  130.48    3.92
  -5   0  10  139.64    4.14
   5   0 -10  139.21    3.96
  -4   0  10  136.72    4.03
   4   0 -10  131.86    3.81
  -3   0  10  129.01    3.90
   3   0 -10  127.13    3.65
   2   0 -10   86.94    2.77
  -2   0  10   87.72    3.06
  -1   0  10  130.35    3.86
   1   0 -10  132.07    3.67
   1   0 -10  127.79    3.52
   0   0 -10  141.83    3.83
   0   0  10  136.04    3.98
   0   0 -10  139.58    3.78
  -1   0 -10  182.59    4.72
   1   0  10  172.33    4.75
  -1   0 -10  179.22    4.62
  -2   0 -10  180.20    4.71
   2   0  10  184.49    4.88
  -2   0 -10  185.21    4.89
  -3   0 -10   74.03    2.56
   3   0  10   75.15    2.65
  -3   0 -10   75.25    2.56
   4   0  10  122.39    3.59
  -4   0 -10  125.24    3.58
  -5   0 -10   89.30    2.83
   5   0  10   81.84    2.72
   6   0  10   49.27    2.04
  -6   0 -10   52.16    2.17
  -7   0 -10   52.14    2.25
  13  -1 -10   -0.67    1.04
  13   1 -10   -0.58    1.03
  12  -1 -10    0.22    1.01
  12   1 -10   -0.14    1.02
  11  -1 -10   -0.59    0.91
  11   1 -10    0.86    1.01
  10  -1 -10    2.80    1.01
  10   1 -10    1.90    0.98
 -10   1  10    0.04    1.11
   9  -1 -10    0.03    0.82
  -9  -1  10   -1.81    1.07
   9   1 -10    0.48    0.82
  -9   1  10   -0.82    1.02
  -8  -1  10   15.72    1.53
   8  -1 -10   13.65    1.31
  -8   1  10   14.91    1.47
   8   1 -10   14.45    1.35
   7  -1 -10    1.80    0.83
  -7  -1  10    0.83    1.07
   7   1 -10    1.61    0.79
  -7   1  10    1.70    1.02
   6  -1 -10    5.95    1.00
  -6  -1  10    4.74    1.18
  -6   1  10    5.30    1.12
   6   1 -10    6.60    0.95
  -5  -1  10    7.61    1.30
   5  -1 -10   11.15    1.18
  -5   1  10   12.47    1.35
   5   1 -10    7.53    0.97
   4  -1 -10   19.32    1.46
  -4  -1  10   20.20    1.84
  -4   1  10   21.17    1.79
   4   1 -10   23.97    1.40
   3  -1 -10    8.24    1.09
  -3  -1  10    9.74    1.32
   3   1 -10   10.83    1.00
   3   1 -10    9.05    0.91
  -3   1  10   11.28    1.32
  -2  -1  10   19.40    1.69
   2  -1 -10   17.28    1.41
  -2   1  10   22.48    1.71
   2   1 -10   16.48    1.40
   2   1 -10   20.15    1.24
  -1  -1  10    6.20    1.17
   1  -1 -10    7.57    1.05
   1   1 -10    8.08    0.88
   1   1 -10    7.17    1.06
   0  -1 -10   16.79    1.37
   0  -1  10   16.76    1.43
   0   1 -10   17.41    1.16
   0   1  10   19.88    1.76
   0   1 -10   16.07    1.43
  -1  -1 -10   17.15    1.17
   1  -1  10   17.17    1.62
  -1  -1 -10   15.85    1.38
   1   1  10   17.86    1.58
  -1   1 -10   15.58    1.22
  -1   1 -10   18.53    1.43
  -2  -1 -10   39.97    1.88
   2  -1  10   34.40    1.97
  -2   1 -10   40.87    1.69
  -2   1 -10   41.85    1.91
   2   1  10   38.15    2.01
  -3  -1 -10    7.30    1.08
   3  -1  10    7.76    1.12
   3   1  10    8.63    1.18
  -3   1 -10    8.96    1.11
  -3   1 -10    8.49    0.94
  -4  -1 -10    9.51    1.19
   4  -1  10   11.60    1.16
  -4   1 -10   10.82    1.08
  -4   1 -10   11.95    1.16
   4   1  10   10.90    1.19
   5  -1  10    8.01    1.04
  -5  -1 -10    7.90    1.10
   5   1  10    9.23    1.06
  -5   1 -10   10.22    1.07
  -5   1 -10    7.40    1.08
   6  -1  10   12.43    1.13
  -6  -1 -10   10.97    1.24
   7  -1  10    7.89    0.97
  -7  -1 -10    7.09    1.26
  -8  -1 -10    9.26    1.38
  -9  -1 -10   10.02    1.47
  13  -2 -10   14.78    1.68
 -12  -2  10   25.48    1.80
  12  -2 -10   26.18    1.91
  11  -2 -10   22.80    1.77
 -11   2  10   18.23    1.77
  11   2 -10   21.84    1.80
  10  -2 -10   35.10    2.02
 -10   2  10   37.53    2.17
  10   2 -10   38.50    2.08
   9  -2 -10   58.51    2.47
   9   2 -10   57.02    2.45
  -9   2  10   54.20    2.47
   8  -2 -10   74.52    2.81
  -8  -2  10   69.92    2.75
  -8   2  10   73.57    2.81
   8   2 -10   73.59    2.71
  -7  -2  10   76.21    2.82
   7  -2 -10   75.15    2.76
   7   2 -10   77.75    2.72
  -7   2  10   78.47    2.85
  -6  -2  10   98.93    3.21
   6  -2 -10   97.19    3.23
  -6   2  10   95.69    3.21
   6   2 -10   96.33    3.02
   5  -2 -10  100.19    3.29
  -5  -2  10  102.83    3.29
  -5   2  10   99.50    3.26
   5   2 -10  101.77    3.06
   5   2 -10  102.75    3.08
   4  -2 -10  100.88    3.28
  -4  -2  10  105.62    3.33
   4   2 -10  105.51    3.05
   4   2 -10  101.20    3.15
  -4   2  10  102.37    3.33
   3  -2 -10  121.49    3.75
  -3  -2  10  123.49    3.74
   3   2 -10  119.59    3.65
   3   2 -10  129.06    3.45
  -3   2  10  125.72    3.75
  -2  -2  10  154.51    4.34
   2  -2 -10  151.90    4.32
  -2   2  10  150.54    4.35
   2   2 -10  164.14    4.07
   2   2 -10  152.96    4.36
   1  -2 -10  137.39    4.05
  -1  -2  10  136.82    4.05
   1   2 -10  144.41    4.14
  -1   2  10  144.68    4.11
   1   2 -10  144.31    3.72
   0  -2  10   94.36    3.16
   0  -2 -10   98.11    3.14
   0   2 -10   98.31    2.75
   0   2 -10   98.80    3.20
   0   2  10   95.93    3.20
  -1  -2 -10   90.45    2.99
   1  -2  10   88.43    2.99
  -1   2 -10   90.72    3.05
   1   2  10   86.04    3.00
  -1   2 -10   88.90    2.55
   2  -2  10   56.57    2.34
  -2  -2 -10   60.54    2.48
  -2   2 -10   60.01    2.44
   2   2  10   64.36    2.46
  -2   2 -10   64.64    1.99
  -3  -2 -10   68.06    2.55
   3  -2  10   67.69    2.47
  -3   2 -10   69.17    2.67
   3   2  10   67.75    2.55
   4  -2  10   52.39    2.16
  -4  -2 -10   51.30    2.21
  -4   2 -10   51.04    2.34
   4   2  10   52.00    2.11
  -5  -2 -10   34.83    1.98
   5  -2  10   33.68    1.75
  -5   2 -10   32.57    1.95
   5   2  10   35.59    1.78
  -6  -2 -10   30.70    1.87
   6  -2  10   29.98    1.66
  -6   2 -10   29.25    1.93
  -7  -2 -10   22.19    1.73
   7  -2  10   23.78    1.50
  -7   2 -10   24.82    1.84
   8  -2  10   25.15    1.57
  -8  -2 -10   25.62    1.94
  -8   2 -10   26.68    1.96
  -9  -2 -10   12.61    1.63
  -9   2 -10   14.97    1.66
 -10  -2 -10    9.28    1.52
 -10   2 -10   13.10    1.66
 -11  -2 -10    9.61    1.57
 -11   2 -10   13.43    1.73
  12  -3 -10    2.54    1.19
 -12  -3  10    1.60    1.00
 -12   3  10   -0.39    1.22
 -11  -3  10    3.64    1.00
  11  -3 -10    3.20    1.17
 -11   3  10    2.83    1.26
  10  -3 -10    2.02    1.11
 -10   3  10    1.21    1.11
  10   3 -10    1.67    1.00
   9  -3 -10    2.68    1.04
   9   3 -10    0.30    0.86
  -9   3  10    1.60    1.08
  -8  -3  10   -0.05    0.93
   8  -3 -10   -0.10    0.89
  -8   3  10    1.16    1.03
   8   3 -10   -1.28    0.72
   7  -3 -10    7.95    1.21
  -7  -3  10    5.56    1.12
   7   3 -10    7.25    1.03
   7   3 -10    6.89    1.00
  -7   3  10    5.77    1.16
   6  -3 -10    4.27    1.05
  -6  -3  10    3.91    1.04
  -6   3  10    3.13    1.02
   6   3 -10    5.47    0.95
   6   3 -10    3.55    0.80
  -5  -3  10    0.55    0.94
   5  -3 -10    1.18    0.82
   5   3 -10    0.83    0.88
   5   3 -10    2.08    0.71
  -5   3  10    0.31    0.89
   4  -3 -10    4.22    1.03
  -4  -3  10    4.76    1.06
  -4   3  10    4.33    1.02
   4   3 -10    6.04    0.78
   4   3 -10    4.62    1.09
  -3  -3  10   -0.35    0.96
   3  -3 -10    0.58    0.80
  -3   3  10    0.37    0.92
   3   3 -10    0.50    0.61
   3   3 -10   -0.85    1.01
  -2  -3  10    4.73    1.11
   2  -3 -10    5.25    1.09
   2   3 -10    4.73    0.69
  -2   3  10    4.15    1.07
   2   3 -10    4.85    1.25
  -1  -3  10    5.24    1.10
   1  -3 -10    5.73    1.12
  -1   3  10    6.01    1.16
   1   3 -10    5.17    0.70
   1   3 -10    4.63    1.29
   0  -3  10    1.62    0.98
   0  -3 -10    2.57    1.00
   0   3 -10    0.73    0.56
   0   3 -10    2.12    1.22
   0   3  10    1.46    1.03
   1  -3  10    5.32    1.05
  -1  -3 -10    3.37    1.05
   1   3  10    3.40    1.10
  -1   3 -10    3.63    1.08
   2  -3  10    5.18    1.02
  -2  -3 -10    4.55    0.99
  -2   3 -10    4.44    1.07
   2   3  10    3.36    1.10
   3  -3  10    3.74    0.94
  -3  -3 -10    1.90    0.97
  -3   3 -10    3.25    1.04
   3   3  10    1.55    1.01
   4  -3  10    5.66    0.99
  -4  -3 -10    4.30    1.09
   4   3  10    6.41    1.09
  -4   3 -10    5.52    1.14
   5  -3  10    8.03    1.09
  -5  -3 -10    6.14    1.20
  -5   3 -10    7.27    1.26
  -6  -3 -10    4.00    1.19
   6  -3  10    4.56    0.94
  -6   3 -10    4.61    1.23
   7  -3  10    2.33    0.84
  -7  -3 -10    1.49    1.11
  -7   3 -10    1.32    1.16
  -8  -3 -10    1.87    1.22
   8  -3  10    4.46    0.94
  -8   3 -10    2.33    1.34
  -9  -3 -10    2.28    1.28
  -9   3 -10    2.22    1.35
 -10  -3 -10    0.97    1.39
 -10   3 -10   -0.14    1.37
 -11  -3 -10    5.33    1.60
 -12  -4  10    8.98    1.39
  12  -4 -10    8.29    1.45
 -12   4  10    5.82    1.51
 -11  -4  10    7.08    1.30
  11  -4 -10    6.48    1.32
 -11   4  10    4.39    1.39
  10  -4 -10    7.64    1.33
 -10  -4  10    7.15    1.22
 -10   4  10    8.33    1.42
   9  -4 -10   12.43    1.45
  -9  -4  10   14.62    1.33
  -9   4  10   11.27    1.45
   8  -4 -10   17.74    1.57
   8   4 -10   14.65    1.35
  -8   4  10   16.54    1.55
   8   4 -10   16.24    1.53
  -7  -4  10   23.99    1.58
   7  -4 -10   23.62    1.74
   7   4 -10   25.36    1.75
   7   4 -10   23.83    1.52
  -7   4  10   25.53    1.72
  -6  -4  10    6.98    1.06
   6  -4 -10    5.58    1.18
   6   4 -10    6.97    0.96
  -6   4  10    5.98    1.13
   6   4 -10    7.44    1.19
  -5  -4  10   15.45    1.39
   5  -4 -10   15.54    1.49
  -5   4  10   15.95    1.52
   5   4 -10   14.73    1.44
   5   4 -10   15.57    1.19
  -4  -4  10   14.55    1.37
   4  -4 -10   15.42    1.48
   4   4 -10   17.46    1.56
  -4   4  10   16.22    1.42
   4   4 -10   13.13    1.07
  -3  -4  10   16.72    1.45
   3  -4 -10   18.75    1.54
   3   4 -10   16.86    1.04
   3   4 -10   17.92    1.66
  -3   4  10   18.98    1.55
   2  -4 -10   28.98    1.79
  -2  -4  10   27.38    1.69
   2   4 -10   27.73    1.97
  -2   4  10   29.42    1.75
   2   4 -10   29.97    1.25
   1  -4 -10   42.39    2.06
  -1  -4  10   34.44    1.87
   1   4 -10   36.60    2.27
  -1   4  10   39.82    1.97
   0  -4  10   33.97    1.83
   0  -4 -10   36.15    1.97
   0   4 -10   38.19    2.24
   0   4  10   38.55    1.96
  -1  -4 -10   19.72    1.64
   1  -4  10   18.50    1.48
   1   4  10   18.50    1.59
  -1   4 -10   17.58    1.73
   2  -4  10   16.15    1.42
  -2  -4 -10   12.20    1.38
   2   4  10   13.59    1.35
  -2   4 -10   16.21    1.55
  -3  -4 -10   37.10    2.08
   3  -4  10   40.33    1.97
  -3   4 -10   43.50    2.27
   3   4  10   41.10    2.04
   4  -4  10   14.77    1.33
  -4  -4 -10   14.48    1.49
  -4   4 -10   13.98    1.55
  -5  -4 -10   10.29    1.45
   5  -4  10   12.18    1.26
  -5   4 -10   14.00    1.64
   6  -4  10   13.19    1.30
  -6  -4 -10   10.48    1.49
  -6   4 -10   12.64    1.58
  -7  -4 -10   14.76    1.66
   7  -4  10   13.45    1.30
  -7   4 -10   11.76    1.61
  -8  -4 -10    8.44    1.51
   8  -4  10   10.44    1.23
  -8   4 -10    9.72    1.65
  -9  -4 -10    0.87    1.34
   9  -4  10    4.29    1.04
  -9   4 -10    2.22    1.44
 -10  -4 -10    5.11    1.52
 -10   4 -10    5.18    1.65
  12  -5 -10   -0.57    1.16
 -12   5  10   -2.05    1.22
 -11  -5  10    0.37    1.02
  11  -5 -10   -0.66    1.10
 -11   5  10   -1.09    1.17
 -10  -5  10    0.47    0.94
  10  -5 -10    1.04    1.12
 -10   5  10   -0.98    1.12
  -9  -5  10   -0.06    0.87
   9  -5 -10    0.79    1.07
  -9   5  10   -0.07    1.07
   9   5 -10    0.59    0.94
   8  -5 -10    0.89    1.13
  -8  -5  10    0.82    0.81
  -8   5  10    0.45    1.07
   8   5 -10    0.83    1.05
   7  -5 -10    0.01    0.97
  -7  -5  10    1.15    0.74
  -7   5  10    0.30    0.98
   7   5 -10    0.55    1.01
  -6  -5  10    3.09    0.87
  -6  -5  10    1.38    0.72
   6  -5 -10    1.19    1.03
  -6   5  10   -0.71    0.92
   6   5 -10    1.33    1.09
  -5  -5  10    1.75    0.66
   5  -5 -10    1.64    1.03
  -5  -5  10    1.81    0.85
  -5   5  10    0.83    0.90
   5   5 -10    1.64    1.23
  -4  -5  10    0.47    0.81
   4  -5 -10    0.96    1.01
  -4   5  10    0.65    0.88
   4   5 -10    0.00    1.16
   3  -5 -10    7.33    1.23
  -3  -5  10    9.09    1.13
   3   5 -10   10.26    1.63
  -3   5  10    7.94    1.17
  -2  -5  10    0.67    0.84
   2  -5 -10   -0.27    0.91
   2   5 -10   -0.35    1.20
  -2   5  10    1.42    0.92
   1  -5 -10    1.04    0.97
  -1  -5  10   -0.80    0.80
  -1   5  10   -1.27    0.81
   1   5 -10   -2.59    1.12
   0  -5  10    3.86    0.99
   0  -5 -10    5.06    1.14
   0   5  10    3.76    1.04
   0   5 -10    3.26    1.31
   1  -5  10    1.14    0.85
  -1  -5 -10    1.44    1.01
   1   5  10    2.32    1.01
  -1   5 -10    1.41    1.23
   2  -5  10    1.36    0.89
  -2  -5 -10    1.45    1.03
   2   5  10    1.42    0.99
  -2   5 -10    2.83    1.28
  -3  -5 -10    0.27    1.03
   3  -5  10    1.20    0.86
  -3   5 -10    1.84    1.24
  -4  -5 -10   -1.03    1.05
   4  -5  10    0.29    0.83
  -4   5 -10    0.89    1.20
   5  -5  10    0.51    0.85
  -5  -5 -10    0.01    1.16
  -5   5 -10    0.74    1.23
  -6  -5 -10    1.50    1.25
   6  -5  10    1.61    0.91
  -6   5 -10    0.78    1.27
   6   5  10    1.02    0.95
   7  -5  10    1.18    0.91
  -7  -5 -10   -0.04    1.28
   7   5  10    1.24    1.00
  -7   5 -10   -0.54    1.33
   8  -5  10    1.20    0.93
  -8  -5 -10   -0.23    1.30
  -8   5 -10   -0.14    1.45
   9  -5  10    0.99    0.90
  -9  -5 -10    1.25    1.51
  -9   5 -10   -1.23    1.47
  11  -6 -10   -0.04    1.25
 -11  -6  10   -0.75    1.13
 -10  -6  10   -0.34    0.95
  10  -6 -10    0.15    1.11
 -10   6  10   -2.12    1.21
  10   6 -10    0.94    1.14
  -9  -6  10    0.50    1.02
   9  -6 -10    3.51    1.24
  -9   6  10   -0.15    1.24
   9   6 -10    1.11    1.21
  -8  -6  10    0.58    0.86
   8  -6 -10    1.28    1.20
   8   6 -10    2.53    1.29
  -8   6  10   -0.31    1.15
   7  -6 -10    2.38    1.21
   7   6 -10    1.74    1.30
  -7   6  10    1.77    1.14
   6  -6 -10    2.38    1.17
  -6   6  10    0.58    1.01
   6   6 -10    0.86    1.32
   5  -6 -10    1.17    1.04
  -5  -6  10    3.06    0.88
  -5   6  10    0.85    0.99
   5   6 -10    2.67    1.43
   4  -6 -10   -0.30    0.97
  -4  -6  10    0.63    0.82
   4   6 -10   -0.83    1.39
  -4   6  10    0.83    0.93
   3  -6 -10   -0.85    0.96
  -3  -6  10    0.70    0.82
  -3   6  10   -1.02    0.84
   3   6 -10    0.09    1.47
   2  -6 -10    6.87    1.23
  -2  -6  10    4.76    1.02
   2   6 -10    6.74    1.52
  -2   6  10    5.13    1.08
   1  -6 -10    1.20    1.03
  -1  -6  10    0.21    0.85
  -1   6  10    0.91    0.94
   1   6 -10   -1.25    1.28
   0  -6  10   -0.47    0.80
   0  -6 -10   -0.62    0.96
   0   6 -10   -0.01    1.30
   0   6  10   -0.67    0.88
   1  -6  10    0.18    0.86
  -1  -6 -10    1.57    1.06
  -1   6 -10   -0.12    1.31
   1   6  10   -0.21    0.96
   2  -6  10    0.23    0.89
  -2  -6 -10    1.44    1.11
   2   6  10   -0.11    0.98
  -2   6 -10   -0.26    1.30
   3  -6  10    1.21    0.87
  -3  -6 -10   -0.96    1.04
  -3   6 -10   -0.13    1.28
   4  -6  10    0.27    0.81
  -4  -6 -10    1.09    1.15
  -4   6 -10    0.36    1.30
   5  -6  10   -0.30    0.80
  -5  -6 -10    0.45    1.25
  -5   6 -10   -0.98    1.29
   6  -6  10    0.11    0.88
  -6  -6 -10    0.24    1.34
  -6   6 -10    1.50    1.46
   7  -6  10    0.73    0.93
  -7  -6 -10    0.72    1.39
  -7   6 -10   -1.26    1.55
  -8  -6 -10    0.43    1.44
   8  -6  10    0.56    0.95
  -8   6 -10   -0.90    1.54
   9  -6  10   -0.10    0.91
   9   6  10    0.25    1.10
  10   7 -10    3.91    1.40
   9  -7 -10    0.47    1.11
   9   7 -10    0.40    1.34
  -9   7  10   -1.40    1.26
   8  -7 -10    0.63    1.22
   8   7 -10    0.03    1.28
  -8   7  10    0.28    1.26
   7  -7 -10    1.09    1.23
  -7   7  10   -0.58    1.10
   7   7 -10    0.83    1.47
   6  -7 -10   -0.75    1.06
  -6   7  10    0.58    1.08
   6   7 -10   -1.12    1.45
   5  -7 -10    1.05    1.11
   5   7 -10    1.66    1.47
  -5   7  10    0.13    1.04
   4  -7 -10   -0.60    1.08
  -4  -7  10    0.81    0.82
  -4   7  10   -0.96    0.97
   4   7 -10    1.16    1.50
  -3  -7  10    2.90    0.93
   3  -7 -10    2.40    1.20
  -3   7  10    0.52    0.95
   3   7 -10    0.93    1.53
   2  -7 -10    2.20    1.09
  -2  -7  10    1.67    0.91
   2   7 -10    1.48    1.66
  -2   7  10    1.10    0.95
  -1  -7  10    8.57    1.22
   1  -7 -10    7.15    1.30
   1   7 -10    7.37    1.72
  -1   7  10    8.20    1.23
   0  -7 -10    2.44    1.16
   0  -7  10    2.58    0.98
   0   7  10   -1.06    0.93
   0   7 -10    0.74    1.52
   1  -7  10    0.23    0.94
  -1  -7 -10    2.50    1.19
   1   7  10   -0.92    0.98
  -1   7 -10   -1.31    1.46
  -2  -7 -10    1.31    1.19
   2  -7  10    3.44    1.05
  -2   7 -10    0.39    1.60
   3  -7  10    2.14    1.01
  -3  -7 -10    2.47    1.29
  -3   7 -10    0.81    1.48
  -4  -7 -10    2.72    1.30
   4  -7  10    1.94    0.99
  -4   7 -10    2.37    1.69
   5  -7  10    4.44    1.13
  -5  -7 -10    4.36    1.45
  -5   7 -10    4.43    1.68
  -6  -7 -10    2.32    1.45
   6  -7  10    3.55    1.09
  -6   7 -10    1.51    1.66
  -7  -7 -10    2.89    1.58
   7  -7  10    2.72    1.10
  -7   7 -10    0.19    1.71
   8   8 -10    9.70    1.86
   7  -8 -10    5.72    1.37
   7   8 -10    9.65    1.91
  -7   8  10    6.59    1.52
   6  -8 -10    9.19    1.52
   6   8 -10    9.44    1.86
  -6   8  10   10.87    1.55
   5  -8 -10   12.21    1.62
   5   8 -10   14.58    2.12
  -5   8  10   10.46    1.49
   4  -8 -10   13.62    1.60
  -4   8  10   15.86    1.63
   4   8 -10   12.49    2.10
   3  -8 -10    6.55    1.34
  -3  -8  10    8.95    1.22
   3   8 -10    5.84    1.88
  -3   8  10    6.27    1.30
   2  -8 -10   13.96    1.59
  -2  -8  10   13.62    1.41
   2   8 -10   12.88    2.29
  -2   8  10   14.38    1.50
   1  -8 -10    7.50    1.38
  -1  -8  10    9.13    1.29
   1   8 -10    7.64    1.87
  -1   8  10    5.60    1.23
   0  -8  10   15.27    1.51
   0  -8 -10   14.09    1.62
   0   8  10   12.72    1.49
   0   8 -10   13.58    2.11
   1  -8  10   10.18    1.35
  -1  -8 -10    8.59    1.50
  -1   8 -10   11.36    2.07
  -2  -8 -10    8.55    1.57
   2  -8  10    9.66    1.38
  -2   8 -10    8.70    1.99
  -3  -8 -10    7.29    1.65
   3  -8  10    6.96    1.29
  -3   8 -10    6.13    1.92
   4  -8  10    7.70    1.34
  -4  -8 -10    6.11    1.57
  -4   8 -10    3.20    1.82
  -5  -8 -10    6.11    1.68
   5  -8  10    5.31    1.24
  -5   8 -10    3.47    1.84
   5  -9 -10    2.60    1.30
   5   9 -10    1.36    1.85
  -5   9  10   -0.15    1.14
   4  -9 -10    2.61    1.27
  -4   9  10    2.36    1.23
   4   9 -10    4.56    2.04
   3  -9 -10    1.41    1.23
   3   9 -10   -0.55    1.88
  -3   9  10    0.05    1.11
  -2  -9  10    4.39    1.12
   2  -9 -10    5.01    1.33
  -2   9  10    3.74    1.25
   2   9 -10    4.35    1.95
   1  -9 -10    1.45    1.18
  -1  -9  10   -0.62    0.92
   1   9 -10   -0.01    1.79
  -1   9  10   -2.88    0.97
   0  -9 -10    2.41    1.37
   0  -9  10    2.81    1.10
   0   9 -10    2.44    1.88
  -1  -9 -10    3.96    1.45
   1  -9  10    4.49    1.19
  -1   9 -10    4.98    1.99
  -2  -9 -10    8.25    1.66
   2  -9  10    7.99    1.39
  -2   9 -10    3.31    2.00
  -3  -9 -10    5.11    1.56
   3  -9  10    5.42    1.32
  -3   9 -10    1.71    1.94
   2 -10 -10   19.51    1.94
  -2  10  10   20.12    1.87
  -1 -10  10   17.93    1.71
   1 -10 -10   14.00    1.71
  12   0 -11   -0.20    1.04
  11   0 -11   -0.45    1.01
  10   0 -11    0.27    0.96
 -10   0  11   -1.35    1.20
   9   0 -11   -0.52    0.85
  -9   0  11   -0.08    1.18
   8   0 -11   -0.22    0.86
  -8   0  11   -0.74    1.12
   7   0 -11   -0.54    0.78
  -7   0  11   -2.01    1.02
  -6   0  11    0.00    1.07
   6   0 -11    1.27    0.81
  -5   0  11   -0.66    1.05
   5   0 -11   -0.35    0.72
  -4   0  11    0.01    1.09
   4   0 -11   -1.45    0.72
   3   0 -11   -1.48    0.71
  -3   0  11   -0.26    1.11
  -2   0  11   -0.05    1.08
   2   0 -11   -0.83    0.71
   1   0 -11   -0.90    0.72
  -1   0  11    0.09    1.09
   0   0  11   -0.65    1.06
   0   0 -11   -0.13    0.71
  -1   0 -11    0.51    0.83
  -1   0 -11    1.41    0.76
   1   0  11    1.53    1.07
   2   0  11    0.44    0.97
  -2   0 -11    1.21    0.71
  -2   0 -11    0.49    0.81
  -3   0 -11    0.16    0.82
   3   0  11    0.35    0.93
  -3   0 -11   -0.57    0.66
  -4   0 -11    0.14    0.71
  -4   0 -11    0.47    0.87
   4   0  11   -0.28    0.85
   5   0  11   -0.38    0.78
  -5   0 -11    1.28    0.90
  -6   0 -11    1.70    0.96
   6   0  11    1.05    0.81
  12  -1 -11    4.72    1.28
  12   1 -11    1.77    1.19
  11  -1 -11   -0.61    0.97
  11   1 -11   -0.24    1.04
  10  -1 -11    0.67    0.95
  10   1 -11    0.19    0.96
 -10   1  11   -1.05    1.16
  -9  -1  11    0.06    1.18
   9  -1 -11   -0.60    0.85
  -9   1  11   -0.18    1.15
   9   1 -11    0.92    0.95
  -8  -1  11   -0.26    1.16
   8  -1 -11    0.43    0.88
  -8   1  11   -0.59    1.07
   8   1 -11    0.13    0.83
   7  -1 -11   12.11    1.31
  -7  -1  11   11.76    1.50
   7   1 -11   12.21    1.26
  -7   1  11   15.86    1.54
   6  -1 -11    2.45    0.91
  -6  -1  11    2.54    1.16
   6   1 -11    2.39    0.83
  -6   1  11    2.29    1.10
  -5  -1  11    7.20    1.29
   5  -1 -11    7.94    1.09
   5   1 -11    7.44    0.98
  -5   1  11    8.40    1.30
  -4  -1  11   14.26    1.47
   4  -1 -11   13.79    1.25
  -4   1  11   13.73    1.44
   4   1 -11   12.81    1.20
  -3  -1  11    9.12    1.35
   3  -1 -11    7.83    1.10
  -3   1  11    8.72    1.33
   3   1 -11   10.42    1.02
   2  -1 -11   14.57    1.38
  -2  -1  11   19.53    1.74
   2   1 -11   16.44    1.22
  -2   1  11   17.84    1.56
  -1  -1  11    5.37    1.24
   1  -1 -11    5.27    1.01
   1   1 -11    5.31    0.91
  -1   1  11    5.00    1.26
   1   1 -11    6.49    1.05
   0  -1  11    2.46    1.10
   0  -1 -11    3.67    0.91
   0   1  11    3.44    1.19
   0   1 -11    2.93    0.76
   0   1 -11    3.40    0.93
   1  -1  11    9.92    1.32
  -1  -1 -11   10.61    1.16
  -1   1 -11   11.48    1.04
   1   1  11   10.23    1.34
  -1   1 -11   11.00    1.17
  -2  -1 -11    4.05    0.94
   2  -1  11    4.20    1.07
  -2  -1 -11    2.47    0.65
  -2   1 -11    1.90    0.77
   2   1  11    3.88    1.10
  -2   1 -11    2.80    0.87
   3  -1  11    2.13    0.97
  -3  -1 -11    1.96    0.91
  -3   1 -11    4.23    0.95
   3   1  11    1.66    0.99
  -3   1 -11    3.74    0.81
  -4  -1 -11    1.56    0.91
   4  -1  11    1.84    0.92
  -4   1 -11    3.37    0.96
  -4   1 -11    2.35    0.81
   4   1  11    2.24    0.99
  -5  -1 -11    3.06    0.99
   5  -1  11    3.40    0.95
   5   1  11    2.54    0.92
  -5   1 -11    4.73    1.01
   6  -1  11    3.60    0.92
  -6  -1 -11    3.04    1.13
  -6   1 -11    3.84    1.01
  -7  -1 -11    2.65    1.09
   7  -1  11    2.67    0.85
  -7   1 -11    2.30    1.02
  -8  -1 -11    1.31    1.15
  -8   1 -11    1.54    1.02
  12  -2 -11    5.25    1.31
  12   2 -11    3.09    1.26
  11  -2 -11   10.02    1.41
  11   2 -11    8.04    1.36
 -11   2  11    6.14    1.52
  10  -2 -11    8.56    1.32
 -10   2  11    4.93    1.39
  10   2 -11    4.12    1.13
   9  -2 -11   19.21    1.59
   9   2 -11   16.14    1.51
  -9   2  11   17.60    1.69
   8  -2 -11   20.64    1.61
  -8  -2  11   20.20    1.88
  -8   2  11   20.45    1.81
   8   2 -11   22.34    1.56
  -7  -2  11   13.51    1.48
   7  -2 -11   12.20    1.34
   7   2 -11   13.98    1.28
  -7   2  11   12.68    1.47
   6  -2 -11   12.23    1.33
  -6  -2  11    9.92    1.36
   6   2 -11   12.93    1.22
  -6   2  11   10.87    1.39
  -5  -2  11   12.14    1.37
   5  -2 -11   11.57    1.27
  -5   2  11   11.32    1.36
   5   2 -11   13.21    1.25
   4  -2 -11   17.19    1.48
  -4  -2  11   17.75    1.68
  -4   2  11   18.44    1.67
   4   2 -11   18.31    1.24
  -3  -2  11   36.58    2.05
   3  -2 -11   38.92    1.93
  -3   2  11   36.88    2.02
   3   2 -11   33.96    1.86
   3   2 -11   39.53    1.71
   2  -2 -11   15.84    1.43
  -2  -2  11   15.45    1.47
  -2   2  11   18.02    1.72
   2   2 -11   15.76    1.22
   2   2 -11   15.86    1.59
  -1  -2  11   41.58    2.14
   1  -2 -11   44.34    1.95
   1   2 -11   41.70    1.70
  -1   2  11   40.04    2.17
   1   2 -11   42.03    2.07
   0  -2 -11   21.13    1.56
   0  -2  11   22.85    1.76
   0   2  11   22.43    1.85
   0   2 -11   21.74    1.64
   0   2 -11   26.12    1.35
   1  -2  11   16.64    1.55
  -1  -2 -11   13.17    1.29
  -1   2 -11   15.62    1.38
  -1   2 -11   16.96    1.08
   1   2  11   15.32    1.50
   2  -2  11   10.69    1.27
  -2  -2 -11   11.17    1.27
  -2   2 -11   12.77    1.31
   2   2  11   13.60    1.39
  -3  -2 -11    4.55    1.07
   3  -2  11    5.73    1.05
  -3   2 -11    4.58    1.07
   3   2  11    5.54    1.13
   4  -2  11   17.55    1.51
  -4  -2 -11   15.36    1.48
   4   2  11   17.19    1.54
  -4   2 -11   16.65    1.51
   5  -2  11   15.02    1.39
  -5  -2 -11   14.59    1.43
   5   2  11   15.82    1.46
  -5   2 -11   14.87    1.54
   6  -2  11    5.75    1.01
  -6  -2 -11    5.30    1.21
  -6   2 -11    5.32    1.27
  -7  -2 -11    7.95    1.34
   7  -2  11    9.57    1.10
  -7   2 -11   10.26    1.42
  -8  -2 -11    2.39    1.23
  -8   2 -11    1.49    1.17
  -9  -2 -11    3.48    1.40
  -9   2 -11    4.09    1.40
 -10  -2 -11    2.21    1.41
 -10   2 -11    1.45    1.27
 -12  -3  11    3.57    1.08
  12  -3 -11    2.18    1.19
 -12   3  11    0.02    1.38
 -11  -3  11    8.55    1.19
  11  -3 -11    6.50    1.41
 -11   3  11    6.67    1.53
  10  -3 -11    7.57    1.34
 -10   3  11    2.93    1.31
  10   3 -11    5.44    1.21
   9  -3 -11    6.24    1.25
   9   3 -11    5.99    1.15
  -9   3  11    2.99    1.26
   8  -3 -11    5.67    1.21
  -8  -3  11    5.36    1.18
   8   3 -11    6.99    1.11
  -8   3  11    5.08    1.25
  -7  -3  11   11.58    1.35
   7  -3 -11   12.08    1.40
  -7   3  11    7.96    1.33
   7   3 -11   12.03    1.21
  -6  -3  11    6.94    1.19
   6  -3 -11    5.35    1.15
  -6   3  11    5.57    1.22
   6   3 -11    5.57    0.99
  -5  -3  11    9.76    1.25
   5  -3 -11    9.26    1.25
   5   3 -11    8.32    0.97
  -5   3  11    6.51    1.23
  -4  -3  11    9.03    1.23
   4  -3 -11    9.11    1.24
   4   3 -11    9.22    1.19
  -4   3  11    9.64    1.29
   4   3 -11    9.21    0.93
   3  -3 -11   10.89    1.21
  -3  -3  11   10.34    1.28
  -3   3  11   10.98    1.33
   3   3 -11   10.90    1.31
   3   3 -11   11.69    1.05
  -2  -3  11    9.77    1.25
   2  -3 -11   10.50    1.26
  -2   3  11   10.34    1.30
   2   3 -11   10.17    0.97
   2   3 -11    9.69    1.33
  -1  -3  11   15.07    1.42
   1  -3 -11   15.59    1.41
  -1   3  11   17.70    1.51
   1   3 -11   16.28    1.08
   1   3 -11   16.29    1.53
   0  -3 -11    7.27    1.17
   0  -3  11    9.48    1.23
   0   3  11    9.07    1.29
   0   3 -11    9.33    1.37
  -1  -3 -11   15.59    1.41
   1  -3  11   15.70    1.48
   1   3  11   16.33    1.47
  -1   3 -11   16.63    1.55
  -2  -3 -11   21.82    1.65
   2  -3  11   22.63    1.62
  -2   3 -11   21.77    1.77
   2   3  11   19.61    1.77
  -3  -3 -11   15.82    1.53
   3  -3  11   17.01    1.45
   3   3  11   15.20    1.46
  -3   3 -11   15.41    1.56
   4  -3  11   17.29    1.46
  -4  -3 -11   18.34    1.63
  -4   3 -11   17.33    1.69
   4   3  11   18.54    1.59
   5  -3  11   20.28    1.54
  -5  -3 -11   19.24    1.70
  -5   3 -11   19.65    1.73
  -6  -3 -11   16.10    1.64
   6  -3  11   19.94    1.48
  -6   3 -11   18.20    1.79
   7  -3  11   15.30    1.41
  -7  -3 -11   14.58    1.71
  -7   3 -11   15.24    1.70
   8  -3  11   11.39    1.25
  -8  -3 -11    9.66    1.56
  -8   3 -11   10.72    1.73
  -9  -3 -11   10.98    1.68
  -9   3 -11    9.11    1.69
 -10  -3 -11    6.24    1.65
 -10   3 -11    8.22    1.69
 -12   4  11   21.51    2.06
  11  -4 -11   28.14    2.04
 -11  -4  11   24.33    1.82
 -11   4  11   24.80    2.17
  10  -4 -11   27.44    2.00
 -10  -4  11   29.10    1.83
 -10   4  11   25.59    2.11
  -9  -4  11   36.61    1.91
   9  -4 -11   37.65    2.21
  -9   4  11   33.18    2.23
   8  -4 -11   40.24    2.25
  -8   4  11   43.03    2.34
   8   4 -11   40.72    2.06
   7  -4 -11   30.28    1.98
  -7  -4  11   36.59    1.90
   7   4 -11   37.67    1.84
  -7   4  11   36.32    2.14
   6  -4 -11   78.31    3.08
  -6  -4  11   74.92    2.76
   6   4 -11   80.87    3.00
   6   4 -11   79.77    2.70
  -6   4  11   78.55    3.02
  -5  -4  11   49.73    2.22
   5  -4 -11   49.34    2.40
   5   4 -11   50.53    2.02
   5   4 -11   49.99    2.42
  -5   4  11   51.71    2.36
  -4  -4  11   55.02    2.30
   4  -4 -11   52.87    2.43
  -4   4  11   54.28    2.37
   4   4 -11   56.25    2.01
   4   4 -11   51.36    2.54
  -3  -4  11   38.10    1.96
   3  -4 -11   40.24    2.10
   3   4 -11   35.59    2.27
   3   4 -11   39.93    1.57
  -3   4  11   37.99    2.06
   2  -4 -11   41.59    2.11
  -2  -4  11   38.41    1.99
  -2   4  11   38.43    2.08
   2   4 -11   40.38    2.36
  -1  -4  11   26.23    1.73
   1  -4 -11   31.98    1.88
   1   4 -11   23.04    2.06
  -1   4  11   29.15    1.88
   0  -4  11   29.93    1.81
   0  -4 -11   29.08    1.83
   0   4 -11   28.42    1.99
   0   4  11   29.27    1.88
  -1  -4 -11   22.14    1.72
   1  -4  11   24.14    1.69
   1   4  11   22.97    1.78
  -1   4 -11   22.26    1.86
   2  -4  11   44.34    2.11
  -2  -4 -11   42.33    2.22
   2   4  11   43.22    2.21
  -2   4 -11   43.22    2.33
   3  -4  11   11.14    1.26
  -3  -4 -11   10.65    1.39
  -3   4 -11    9.72    1.43
   3   4  11   10.53    1.38
  -4  -4 -11   19.84    1.75
   4  -4  11   19.74    1.57
  -4   4 -11   17.17    1.77
   5  -4  11   10.23    1.21
  -5  -4 -11    8.01    1.39
  -5   4 -11    9.00    1.50
  -6  -4 -11    6.54    1.42
   6  -4  11    7.27    1.14
  -6   4 -11    7.39    1.53
  -7  -4 -11    6.70    1.48
   7  -4  11    6.77    1.14
  -7   4 -11    7.24    1.55
   8  -4  11   10.27    1.29
  -8  -4 -11    9.35    1.65
  -8   4 -11   10.60    1.72
   9  -4  11    2.90    1.00
  -9  -4 -11    3.78    1.60
  -9   4 -11    3.41    1.57
 -10  -4 -11    4.08    1.65
  11  -5 -11    4.14    1.38
 -11  -5  11    3.45    1.23
 -11   5  11    4.30    1.54
 -10  -5  11    6.82    1.27
  10  -5 -11    5.51    1.37
 -10   5  11    4.31    1.46
  -9  -5  11   12.17    1.38
   9  -5 -11   10.03    1.60
  -9   5  11   11.71    1.65
   8  -5 -11    9.64    1.47
  -8  -5  11   11.92    1.25
  -8   5  11    8.43    1.48
  -7  -5  11   11.42    1.12
   7  -5 -11   11.82    1.53
  -7   5  11   10.20    1.47
   7   5 -11   12.75    1.53
   6  -5 -11   13.15    1.50
  -6  -5  11   10.27    1.21
  -6   5  11   14.85    1.56
   6   5 -11   12.34    1.53
   5  -5 -11   17.60    1.68
  -5  -5  11   19.51    1.53
   5   5 -11   20.09    2.01
  -5   5  11   17.72    1.60
   4  -5 -11   19.62    1.69
  -4  -5  11   19.99    1.56
  -4   5  11   19.60    1.72
   4   5 -11   19.67    1.97
  -3  -5  11   12.38    1.30
   3  -5 -11   12.37    1.40
  -3   5  11   11.89    1.33
   3   5 -11    8.70    1.68
   2  -5 -11   25.19    1.78
  -2  -5  11   22.65    1.67
   2   5 -11   24.00    2.23
  -2   5  11   22.89    1.76
   1  -5 -11   38.35    2.09
  -1  -5  11   34.07    1.94
   1   5 -11   32.31    2.33
  -1   5  11   34.84    2.00
   0  -5  11   19.13    1.54
   0  -5 -11   19.77    1.67
   0   5 -11   20.24    1.96
   0   5  11   19.53    1.70
  -1  -5 -11   20.64    1.64
   1  -5  11   22.42    1.63
   1   5  11   18.89    1.69
  -1   5 -11   20.86    1.96
   2  -5  11   26.34    1.77
  -2  -5 -11   27.23    1.96
   2   5  11   25.51    1.90
  -2   5 -11   24.40    2.06
  -3  -5 -11   25.28    1.91
   3  -5  11   23.33    1.67
  -3   5 -11   19.33    1.94
   4  -5  11   17.33    1.52
  -4  -5 -11   16.14    1.69
  -4   5 -11   13.70    1.70
  -5  -5 -11   12.56    1.61
   5  -5  11    9.11    1.26
  -5   5 -11    9.95    1.63
   6  -5  11   21.00    1.66
  -6  -5 -11   22.65    2.07
  -6   5 -11   20.15    2.04
   7  -5  11   10.00    1.31
  -7  -5 -11   10.22    1.74
  -7   5 -11    8.87    1.76
  -8  -5 -11   10.56    1.80
   8  -5  11   15.40    1.50
  -8   5 -11    9.49    1.97
   9  -5  11   17.80    1.64
  -9  -5 -11   16.49    2.13
  10  -6 -11   29.12    2.21
 -10  -6  11   24.08    1.91
 -10   6  11   23.35    2.23
   9  -6 -11   23.81    2.09
  -9   6  11   23.50    2.12
   8  -6 -11   23.83    2.03
  -8   6  11   21.50    2.00
   8   6 -11   22.30    2.10
   7  -6 -11   34.17    2.20
  -7   6  11   35.04    2.23
   7   6 -11   32.05    2.29
   6  -6 -11   35.14    2.19
  -6   6  11   36.35    2.12
   6   6 -11   39.90    2.49
   5  -6 -11   35.77    2.20
  -5  -6  11   41.11    1.99
  -5   6  11   41.58    2.22
   5   6 -11   37.80    2.65
  -4  -6  11   47.44    2.16
   4  -6 -11   48.11    2.45
   4   6 -11   50.19    2.93
  -4   6  11   47.28    2.36
  -3  -6  11   26.63    1.71
   3  -6 -11   25.54    1.84
   3   6 -11   26.10    2.48
  -3   6  11   21.97    1.78
  -2  -6  11   78.23    2.87
   2  -6 -11   81.35    3.13
  -2   6  11   78.18    2.98
   2   6 -11   77.38    3.48
  -1  -6  11   24.95    1.74
   1  -6 -11   24.78    1.84
   1   6 -11   24.97    2.31
  -1   6  11   25.86    1.88
   0  -6 -11   41.31    2.23
   0  -6  11   36.97    2.05
   0   6 -11   38.63    2.70
   0   6  11   34.13    2.06
   1  -6  11   44.02    2.19
  -1  -6 -11   45.13    2.38
   1   6  11   39.70    2.23
  -1   6 -11   46.79    2.74
   2  -6  11   30.86    1.88
  -2  -6 -11   30.73    2.09
  -2   6 -11   31.75    2.37
  -3  -6 -11   32.89    2.17
   3  -6  11   31.12    1.88
  -3   6 -11   29.10    2.34
   4  -6  11   23.64    1.76
  -4  -6 -11   23.29    2.06
  -4   6 -11   20.71    2.06
   5  -6  11   17.29    1.58
  -5  -6 -11   14.28    1.84
  -5   6 -11   11.80    1.88
   6  -6  11   21.95    1.78
  -6  -6 -11   24.83    2.22
  -6   6 -11   21.65    2.20
   7  -6  11    3.17    1.10
  -7  -6 -11    3.32    1.67
  -7   6 -11   -0.07    1.57
   8  -6  11   14.12    1.53
   9  -7 -11    4.86    1.46
   9   7 -11    6.04    1.48
   8  -7 -11   10.98    1.69
   8   7 -11   13.62    1.88
  -8   7  11    9.17    1.65
   7  -7 -11    6.92    1.44
   7   7 -11    7.62    1.66
  -7   7  11    7.11    1.52
   6  -7 -11   13.78    1.64
   6   7 -11   13.07    1.90
  -6   7  11   11.60    1.56
   5  -7 -11   16.55    1.71
   5   7 -11   14.81    2.12
  -5   7  11   16.42    1.68
   4  -7 -11    7.77    1.46
  -4  -7  11    8.78    1.19
  -4   7  11    7.24    1.35
   4   7 -11    9.42    1.99
  -3  -7  11   15.93    1.44
   3  -7 -11   17.01    1.72
   3   7 -11   14.72    2.07
  -3   7  11   14.46    1.55
  -2  -7  11   10.80    1.32
   2  -7 -11   14.07    1.56
  -2   7  11   10.26    1.44
   2   7 -11   10.71    1.97
   1  -7 -11   12.44    1.54
  -1  -7  11   14.83    1.46
  -1   7  11   14.52    1.55
   1   7 -11   14.84    2.06
   0  -7  11   15.93    1.52
   0  -7 -11   11.59    1.53
   0   7  11   12.00    1.49
   0   7 -11   13.09    2.14
  -1  -7 -11    8.11    1.45
   1  -7  11   10.55    1.39
   1   7  11    9.63    1.47
  -1   7 -11    8.52    1.85
  -2  -7 -11   16.74    1.78
   2  -7  11   17.18    1.63
  -2   7 -11   16.86    2.13
   3  -7  11   17.76    1.68
  -3  -7 -11   17.26    1.90
  -3   7 -11   15.75    2.17
  -4  -7 -11   10.61    1.72
   4  -7  11   10.22    1.38
  -4   7 -11    8.78    1.89
   5  -7  11   13.07    1.53
  -5  -7 -11   17.93    1.99
  -5   7 -11   12.83    2.03
   6  -7  11   14.99    1.56
  -6  -7 -11   14.56    1.95
  -6   7 -11    7.38    1.94
   7  -8 -11   18.14    1.91
   7   8 -11   20.85    2.32
   6  -8 -11   14.51    1.80
  -6   8  11   16.19    1.84
   6   8 -11   22.46    2.40
   5  -8 -11   20.48    1.96
  -5   8  11   23.09    2.00
   5   8 -11   24.47    2.53
   4  -8 -11   19.31    1.89
   4   8 -11   18.19    2.44
  -4   8  11   14.10    1.67
  -3  -8  11   32.07    1.98
   3  -8 -11   30.94    2.13
   3   8 -11   29.44    2.82
  -3   8  11   30.43    2.12
  -2  -8  11   18.28    1.69
   2  -8 -11   20.10    1.89
   2   8 -11   15.52    2.34
  -2   8  11   15.88    1.65
  -1  -8  11   21.71    1.80
   1  -8 -11   22.27    1.93
  -1   8  11   21.80    1.93
   1   8 -11   22.30    2.39
   0  -8 -11   19.31    1.86
   0  -8  11   19.80    1.79
   0   8 -11   17.85    2.32
   0   8  11   16.31    1.69
  -1  -8 -11   11.70    1.63
   1  -8  11   11.53    1.45
  -1   8 -11   10.64    2.10
   2  -8  11    8.85    1.38
  -2  -8 -11    9.40    1.60
  -2   8 -11    4.63    1.93
   3  -8  11    6.20    1.31
  -3  -8 -11    6.67    1.61
  -3   8 -11    4.18    1.90
   4  -8  11   11.98    1.54
  -4  -8 -11    8.46    1.73
  -4   8 -11    5.77    1.94
   5  -9 -11    1.64    1.30
   4  -9 -11    1.28    1.24
  -4   9  11   -0.69    1.13
   4   9 -11    1.87    2.03
   3  -9 -11    5.98    1.40
  -3   9  11    3.03    1.34
   3   9 -11    5.75    2.17
  -2  -9  11    6.48    1.25
   2  -9 -11    4.38    1.36
   2   9 -11    5.46    2.03
  -2   9  11    0.32    1.25
  -1  -9  11    1.07    1.07
   1  -9 -11    1.90    1.30
   1   9 -11   -2.70    1.78
  -1   9  11   -0.06    1.21
   0  -9  11    2.30    1.13
   0  -9 -11    1.81    1.27
   0   9 -11   -0.04    1.86
  -1  -9 -11    3.93    1.37
   1  -9  11    3.87    1.22
  -1   9 -11   -0.21    1.85
  12   0 -12   12.00    1.73
  11   0 -12   15.43    1.69
  10   0 -12   12.99    1.54
 -10   0  12   13.06    1.82
  -9   0  12   35.57    2.46
   9   0 -12   36.92    2.09
   8   0 -12   45.27    2.26
  -8   0  12   46.83    2.59
   7   0 -12    6.96    1.16
  -7   0  12    8.14    1.47
  -6   0  12   49.59    2.56
   6   0 -12   53.49    2.29
   5   0 -12   49.32    2.23
  -5   0  12   55.97    2.60
  -4   0  12   38.67    2.27
   4   0 -12   39.83    1.92
  -3   0  12   42.35    2.25
   3   0 -12   41.48    1.93
   2   0 -12   26.28    1.58
  -2   0  12   27.33    1.97
  -1   0  12   36.60    2.13
   1   0 -12   34.67    1.73
   0   0 -12   31.90    1.64
   0   0  12   34.53    2.06
   1   0  12   18.83    1.60
  -1   0 -12   18.07    1.40
   2   0  12   95.45    3.22
  -2   0 -12   90.69    2.92
  -2   0 -12   93.16    3.02
  -3   0 -12    5.34    0.96
   3   0  12    5.88    1.20
  -3   0 -12    5.33    1.00
   4   0  12    9.02    1.21
  -4   0 -12    7.81    1.08
  -4   0 -12    9.67    1.15
  -5   0 -12    7.89    1.15
  -5   0 -12    9.06    1.13
   5   0  12    6.77    1.13
   6   0  12    6.17    1.07
  12  -1 -12   14.86    1.75
  12   1 -12   11.42    1.70
  11  -1 -12   16.65    1.72
  11   1 -12   17.17    1.76
  10  -1 -12   14.55    1.55
  10   1 -12   12.39    1.51
 -10   1  12   12.00    1.74
  -9  -1  12   33.51    2.34
   9  -1 -12   35.07    2.09
  -9   1  12   34.73    2.35
   9   1 -12   35.14    2.07
  -8  -1  12   25.82    2.13
   8  -1 -12   28.24    1.87
   8   1 -12   26.49    1.74
  -8   1  12   27.09    2.13
   7  -1 -12   56.90    2.49
  -7  -1  12   55.62    2.67
  -7   1  12   55.36    2.69
   7   1 -12   58.21    2.49
   6  -1 -12   16.99    1.52
  -6  -1  12   16.06    1.64
   6   1 -12   15.17    1.38
  -6   1  12   16.26    1.64
  -5  -1  12   47.41    2.42
   5  -1 -12   46.52    2.19
  -5   1  12   48.85    2.47
   5   1 -12   45.51    2.04
  -4  -1  12   57.03    2.57
   4  -1 -12   56.51    2.38
  -4   1  12   54.75    2.55
   4   1 -12   59.81    2.27
   3  -1 -12   49.69    2.23
  -3  -1  12   52.83    2.43
   3   1 -12   52.92    2.09
  -3   1  12   49.88    2.48
  -2  -1  12   50.07    2.36
   2  -1 -12   51.85    2.20
  -2   1  12   50.90    2.48
   2   1 -12   53.32    2.06
   1  -1 -12   99.12    3.22
  -1  -1  12  100.43    3.38
  -1   1  12   98.80    3.45
   1   1 -12  103.12    3.11
   0  -1 -12   52.99    2.19
   0  -1  12   53.55    2.43
   0   1  12   46.49    2.39
   0   1 -12   54.40    2.05
   1  -1  12   56.23    2.45
  -1  -1 -12   56.21    2.31
  -1   1 -12   57.00    2.25
  -1   1 -12   58.96    2.12
   1   1  12   54.83    2.48
   2  -1  12   47.92    2.27
  -2  -1 -12   48.89    2.16
  -2   1 -12   52.29    1.99
   2   1  12   49.32    2.31
  -2   1 -12   46.69    2.14
   3  -1  12   78.41    2.86
  -3  -1 -12   73.88    2.73
  -3   1 -12   81.06    2.61
  -3   1 -12   76.00    2.82
   3   1  12   78.64    2.86
  -4  -1 -12   33.91    1.86
   4  -1  12   33.31    1.87
  -4   1 -12   32.65    1.92
   4   1  12   31.81    1.93
  -5  -1 -12   31.19    1.90
   5  -1  12   29.33    1.80
   5   1  12   31.68    1.83
  -5   1 -12   29.74    1.86
  -6  -1 -12   34.13    2.03
   6  -1  12   32.05    1.83
  -6   1 -12   34.18    2.08
  -7  -1 -12   36.01    2.14
  -7   1 -12   35.14    2.18
  -8   1 -12   20.26    1.90
  -9   1 -12   18.90    1.94
 -10   1 -12   15.87    1.78
  11  -2 -12   15.75    1.72
 -11   2  12   12.12    1.80
  11   2 -12   13.25    1.61
  10  -2 -12   18.09    1.75
  10   2 -12   14.12    1.63
 -10   2  12   14.39    1.80
   9  -2 -12   25.31    1.84
  -9   2  12   24.90    2.13
   9   2 -12   24.69    1.80
   8  -2 -12   14.51    1.52
  -8  -2  12   14.33    1.60
  -8   2  12   13.60    1.63
   8   2 -12   15.56    1.47
  -7  -2  12   28.88    2.02
   7  -2 -12   26.63    1.75
   7   2 -12   27.62    1.70
  -7   2  12   25.00    2.00
  -6  -2  12   18.11    1.65
   6  -2 -12   15.77    1.52
  -6   2  12   13.14    1.56
   6   2 -12   18.11    1.49
  -5  -2  12   20.21    1.82
   5  -2 -12   21.90    1.67
  -5   2  12   19.60    1.85
   5   2 -12   21.74    1.50
  -4  -2  12   14.10    1.52
   4  -2 -12   15.35    1.48
   4   2 -12   12.73    1.20
  -4   2  12   13.81    1.54
  -3  -2  12    4.89    1.21
   3  -2 -12    7.58    1.08
   3   2 -12    7.05    0.94
  -3   2  12    5.50    1.25
  -2  -2  12   21.85    1.80
   2  -2 -12   25.60    1.69
  -2   2  12   22.55    1.87
   2   2 -12   26.94    1.47
  -1  -2  12   12.38    1.39
   1  -2 -12   12.35    1.30
   1   2 -12   10.22    1.33
  -1   2  12   10.61    1.42
   1   2 -12   11.06    1.02
   0  -2  12    4.10    1.14
   0  -2 -12    4.83    1.04
   0   2  12    2.93    1.22
   0   2 -12    4.49    0.81
   0   2 -12    3.55    1.15
  -1  -2 -12    4.40    1.03
   1  -2  12    7.13    1.17
  -1   2 -12    7.39    1.17
   1   2  12    8.39    1.33
   2  -2  12    6.65    1.19
  -2  -2 -12    4.78    1.15
   2   2  12    7.67    1.28
  -2   2 -12    4.71    1.10
   3  -2  12    8.40    1.22
  -3  -2 -12    7.92    1.20
   3   2  12    9.71    1.32
  -3   2 -12    7.92    1.27
   4  -2  12    7.48    1.18
  -4  -2 -12    7.45    1.32
   4   2  12    8.21    1.27
  -4   2 -12    7.09    1.24
  -5  -2 -12    7.12    1.25
   5  -2  12    7.16    1.12
  -5   2 -12    5.44    1.20
   6  -2  12   11.48    1.25
  -6  -2 -12   11.73    1.43
  -6   2 -12   11.78    1.53
   7  -2  12    1.64    0.91
  -7  -2 -12    0.98    1.25
  -7   2 -12    2.41    1.19
  -8  -2 -12    6.91    1.55
  -8   2 -12    4.74    1.49
  -9  -2 -12    3.87    1.49
  -9   2 -12    1.37    1.33
 -12   3  12   -1.29    1.45
  11  -3 -12    8.18    1.49
 -11   3  12    5.59    1.60
  11   3 -12    7.50    1.42
  10  -3 -12    6.51    1.38
 -10   3  12    6.66    1.58
  10   3 -12    6.11    1.38
   9  -3 -12    5.28    1.29
   9   3 -12    4.13    1.13
  -9   3  12    3.62    1.39
   8  -3 -12    5.15    1.25
  -8  -3  12    6.90    1.32
  -8   3  12    4.97    1.36
   8   3 -12    5.91    1.12
  -7  -3  12    5.48    1.24
   7  -3 -12    3.88    1.14
   7   3 -12    5.27    1.09
  -7   3  12    4.80    1.32
   6  -3 -12   21.71    1.74
  -6  -3  12   22.09    1.81
  -6   3  12   22.77    1.90
   6   3 -12   21.71    1.56
  -5  -3  12   28.42    1.91
   5  -3 -12   27.83    1.77
  -5   3  12   25.55    1.96
   5   3 -12   29.55    1.63
  -4  -3  12   17.42    1.55
   4  -3 -12   18.23    1.61
  -4   3  12   15.62    1.55
   4   3 -12   17.38    1.30
   3  -3 -12   20.80    1.67
  -3  -3  12   21.21    1.74
  -3   3  12   20.45    1.80
   3   3 -12   21.26    1.33
   2  -3 -12   11.68    1.32
  -2  -3  12   12.04    1.35
   2   3 -12   13.21    1.13
   2   3 -12    9.68    1.38
  -2   3  12    9.33    1.40
  -1  -3  12   30.81    1.90
   1  -3 -12   34.92    1.93
   1   3 -12   34.49    2.09
  -1   3  12   32.86    2.08
   0  -3 -12   26.70    1.76
   0  -3  12   28.70    1.87
   0   3 -12   28.05    1.97
   0   3  12   29.68    1.99
   1  -3  12   29.90    1.84
  -1  -3 -12   28.71    1.82
   1   3  12   32.09    2.10
  -1   3 -12   32.98    2.04
  -2  -3 -12   30.05    1.88
   2  -3  12   29.80    1.87
   2   3  12   27.85    1.96
  -2   3 -12   29.55    2.02
  -3  -3 -12   28.78    1.91
   3  -3  12   31.44    1.85
  -3   3 -12   30.63    1.94
   3   3  12   27.17    1.94
   4  -3  12   32.55    1.91
  -4  -3 -12   31.13    1.99
  -4   3 -12   29.21    2.02
   4   3  12   33.56    1.97
  -5  -3 -12   26.18    1.92
   5  -3  12   24.97    1.70
  -5   3 -12   25.13    1.97
   6  -3  12   17.67    1.52
  -6  -3 -12   17.25    1.80
  -6   3 -12   20.15    1.85
  -7  -3 -12   16.17    1.77
   7  -3  12   16.28    1.49
  -7   3 -12   13.41    1.79
   8  -3  12    9.12    1.23
  -8  -3 -12    8.10    1.60
  -8   3 -12    9.07    1.65
  -9  -3 -12    6.97    1.60
  -9   3 -12    8.35    1.69
 -10  -3 -12    7.45    1.73
  11  -4 -12    6.50    1.49
 -11  -4  12    8.49    1.32
 -11   4  12    5.63    1.62
 -10  -4  12    3.49    1.04
  10  -4 -12    0.78    1.22
 -10   4  12    0.52    1.40
   9  -4 -12    2.62    1.23
  -9   4  12    0.10    1.26
   9   4 -12    2.19    1.11
   8  -4 -12    3.67    1.23
   8   4 -12    2.26    1.05
  -8   4  12    1.72    1.28
  -7  -4  12    8.70    1.26
   7  -4 -12    6.28    1.32
   7   4 -12    8.73    1.18
  -7   4  12    6.38    1.38
  -6  -4  12    2.62    1.05
   6  -4 -12    5.09    1.21
  -6   4  12    1.92    1.16
   6   4 -12    3.73    0.95
  -5  -4  12    4.60    1.12
   5  -4 -12    3.39    1.16
  -5   4  12    3.50    1.18
   5   4 -12    3.48    0.88
  -4  -4  12    3.84    1.08
   4  -4 -12    3.60    1.11
   4   4 -12    4.13    0.81
  -4   4  12    3.66    1.17
   4   4 -12    1.68    1.20
  -3  -4  12    9.58    1.31
   3  -4 -12   11.60    1.32
  -3   4  12   10.97    1.44
   3   4 -12   10.81    1.54
   2  -4 -12    6.34    1.22
  -2  -4  12   10.55    1.33
   2   4 -12   10.35    1.46
  -2   4  12    6.55    1.32
  -1  -4  12   11.39    1.34
   1  -4 -12   11.36    1.36
   1   4 -12   12.82    1.65
  -1   4  12   11.28    1.46
   0  -4  12    5.07    1.14
   0  -4 -12    6.21    1.24
   0   4  12    5.58    1.29
   0   4 -12    5.20    1.45
  -1  -4 -12    4.00    1.14
   1  -4  12    6.40    1.17
  -1   4 -12    3.67    1.28
   1   4  12    5.06    1.27
   2  -4  12    1.44    0.98
  -2  -4 -12    0.29    1.08
   2   4  12    0.24    1.14
  -2   4 -12   -1.20    1.16
  -3  -4 -12    3.43    1.24
   3  -4  12    6.09    1.14
  -3   4 -12    4.21    1.28
   3   4  12    5.84    1.30
  -4  -4 -12    3.81    1.26
   4  -4  12    4.76    1.10
  -4   4 -12    3.91    1.37
  -5  -4 -12    3.00    1.27
   5  -4  12    1.82    0.95
  -5   4 -12    3.78    1.41
  -6  -4 -12    5.12    1.49
   6  -4  12    3.18    1.03
  -6   4 -12    0.59    1.31
   7  -4  12    4.34    1.10
  -7  -4 -12    2.00    1.49
  -7   4 -12    2.07    1.44
   8  -4  12    3.38    1.02
  -8  -4 -12    0.58    1.42
  -8   4 -12   -0.65    1.39
  -9  -4 -12    1.17    1.46
 -10  -5  12    1.19    0.99
  10  -5 -12    2.21    1.31
 -10   5  12    0.91    1.45
  -9  -5  12    0.54    0.87
   9  -5 -12    1.51    1.31
  -9   5  12    1.56    1.40
   8  -5 -12    2.60    1.31
  -8  -5  12    3.82    0.96
  -8   5  12    1.09    1.33
   7  -5 -12    3.15    1.25
  -7   5  12    0.53    1.21
  -6  -5  12    3.28    1.02
   6  -5 -12    3.21    1.25
  -6   5  12    1.71    1.16
   5  -5 -12    3.63    1.24
  -5  -5  12    4.30    1.05
  -5   5  12    1.77    1.12
   5   5 -12    2.11    1.31
  -4  -5  12    1.01    0.94
   4  -5 -12    1.17    1.05
  -4   5  12   -0.69    1.01
   4   5 -12    0.09    1.30
  -3  -5  12    6.49    1.16
   3  -5 -12    7.47    1.31
  -3   5  12    4.84    1.26
   3   5 -12    4.30    1.56
  -2  -5  12    2.82    1.06
   2  -5 -12    2.76    1.11
  -2   5  12    1.28    1.15
   2   5 -12    1.40    1.45
   1  -5 -12    0.06    0.97
  -1  -5  12    0.85    0.96
   1   5 -12   -0.38    1.41
  -1   5  12   -1.22    1.06
   0  -5  12   -0.14    0.91
   0  -5 -12    0.50    1.03
   0   5 -12   -0.88    1.24
   0   5  12   -0.70    1.05
  -1  -5 -12    1.81    1.11
   1  -5  12    0.80    0.97
   1   5  12    0.09    1.15
  -1   5 -12   -0.38    1.27
  -2  -5 -12   -0.02    1.11
   2  -5  12    0.72    0.89
  -2   5 -12   -1.42    1.32
   2   5  12   -0.60    1.15
  -3  -5 -12    1.60    1.20
   3  -5  12    0.69    0.92
  -3   5 -12    0.73    1.38
   4  -5  12    0.47    0.91
  -4  -5 -12    0.10    1.27
  -4   5 -12   -0.49    1.36
  -5  -5 -12    0.35    1.31
   5  -5  12    1.17    1.00
  -5   5 -12   -0.23    1.32
  -6  -5 -12    1.80    1.50
   6  -5  12    0.71    0.96
  -6   5 -12   -0.45    1.33
   7  -5  12    2.60    1.02
  -7  -5 -12    1.94    1.47
  -7   5 -12   -2.25    1.34
  -8  -5 -12    3.10    1.69
   8  -5  12    2.70    1.07
  -8   5 -12   -0.72    1.48
   9  -6 -12    1.50    1.37
  -9   6  12   -2.23    1.35
   8  -6 -12    0.90    1.23
  -8   6  12    0.25    1.34
   7  -6 -12    2.24    1.29
  -7   6  12   -0.40    1.24
   6  -6 -12   -0.16    1.13
  -6   6  12   -1.04    1.15
   6   6 -12    3.45    1.50
   5  -6 -12    0.58    1.14
  -5  -6  12   -0.04    0.90
   5   6 -12   -0.47    1.43
  -5   6  12   -2.22    1.05
  -4  -6  12    2.21    0.97
   4  -6 -12    1.07    1.10
   4   6 -12   -0.61    1.49
  -4   6  12    0.75    1.14
  -3  -6  12    2.02    1.00
   3  -6 -12    0.20    1.07
  -3   6  12   -0.06    1.05
   3   6 -12    1.38    1.49
   2  -6 -12   -1.46    1.01
  -2  -6  12    0.18    0.95
  -2   6  12   -0.89    1.08
   2   6 -12    1.40    1.49
   1  -6 -12    1.74    1.12
  -1  -6  12    1.23    1.01
   1   6 -12    1.51    1.52
  -1   6  12    1.04    1.16
   0  -6 -12    1.08    1.11
   0  -6  12    3.46    1.11
   0   6 -12   -0.14    1.43
   0   6  12    0.08    1.15
  -1  -6 -12    1.66    1.16
   1  -6  12    0.35    0.97
  -1   6 -12   -1.61    1.54
   1   6  12   -0.78    1.15
  -2  -6 -12    0.43    1.13
   2  -6  12   -0.47    0.96
  -2   6 -12    0.58    1.46
  -3  -6 -12    0.88    1.30
   3  -6  12    1.54    1.01
  -3   6 -12   -2.17    1.48
   4  -6  12    0.59    1.01
  -4  -6 -12   -0.11    1.33
  -4   6 -12   -1.48    1.40
  -5  -6 -12    2.43    1.49
   5  -6  12    1.85    1.02
  -5   6 -12    0.44    1.44
   6  -6  12    3.48    1.11
  -6  -6 -12    1.98    1.59
  -6   6 -12    0.46    1.65
   7  -6  12    0.60    0.95
  -7  -6 -12    1.74    1.53
  -7   6 -12   -2.17    1.46
   8  -7 -12    2.85    1.32
   7  -7 -12    2.24    1.31
   7   7 -12    4.67    1.50
  -7   7  12    0.74    1.35
   6  -7 -12    5.43    1.48
   6   7 -12    5.40    1.80
  -6   7  12    4.03    1.49
   5  -7 -12    5.21    1.40
  -5   7  12    6.26    1.45
   5   7 -12    7.08    1.92
   4  -7 -12    7.25    1.42
  -4  -7  12    8.16    1.29
  -4   7  12    6.91    1.46
   4   7 -12    7.76    1.92
  -3  -7  12    2.75    1.06
   3  -7 -12    3.28    1.27
  -3   7  12    3.59    1.31
   3   7 -12    2.38    1.87
  -2  -7  12    3.04    1.05
   2  -7 -12    1.08    1.16
   2   7 -12    4.94    1.98
  -2   7  12    2.99    1.27
   1  -7 -12    2.86    1.23
  -1  -7  12    5.68    1.19
  -1   7  12    2.37    1.30
   1   7 -12    4.65    1.93
   0  -7  12    2.94    1.14
   0  -7 -12    4.37    1.33
   0   7 -12    1.46    1.84
   0   7  12    0.48    1.28
  -1  -7 -12    0.28    1.19
   1  -7  12    2.22    1.12
  -1   7 -12   -0.02    1.65
  -2  -7 -12    4.47    1.41
   2  -7  12    4.64    1.25
  -2   7 -12    3.10    1.71
  -3  -7 -12    2.80    1.45
   3  -7  12    0.53    1.06
  -3   7 -12   -0.87    1.56
   4  -7  12    4.89    1.21
  -4  -7 -12    2.13    1.48
  -4   7 -12    0.71    1.67
   5  -7  12    3.58    1.17
  -5  -7 -12    2.80    1.65
  -5   7 -12   -0.64    1.63
   6  -8 -12    2.74    1.36
   6   8 -12    4.88    1.85
   5  -8 -12    4.29    1.44
   5   8 -12    4.89    1.95
  -5   8  12    2.13    1.30
   4  -8 -12    9.78    1.58
  -4   8  12    4.39    1.46
   4   8 -12    6.65    1.98
   3  -8 -12    3.71    1.29
  -3  -8  12    4.49    1.16
   3   8 -12    2.81    2.01
  -3   8  12    0.85    1.26
   2  -8 -12    3.50    1.29
  -2  -8  12    3.35    1.16
  -2   8  12    2.71    1.32
   2   8 -12    3.13    1.94
  -1  -8  12    2.43    1.14
   1  -8 -12    2.60    1.27
   1   8 -12   -1.66    1.89
  -1   8  12   -2.34    1.18
   0  -8 -12    3.05    1.32
   0  -8  12    1.19    1.12
   0   8 -12    0.62    1.78
   1  -8  12    4.65    1.26
  -1  -8 -12    2.56    1.33
  -1   8 -12    3.56    2.02
   2  -8  12    1.22    1.08
  -2  -8 -12    1.04    1.34
  -2   8 -12   -2.55    1.64
  -3  -8 -12    4.13    1.54
   3  -8  12    3.58    1.23
  -3   8 -12   -0.21    1.74
  -2  -9  12   15.05    1.55
  -2   9  12    7.56    1.62
  -1  -9  12   13.68    1.56
  11   0 -13    0.09    1.12
  10   0 -13   -0.33    1.08
 -10   0  13   -0.83    1.44
   9   0 -13    0.77    1.11
  -9   0  13   -1.31    1.39
  -8   0  13   -1.36    1.33
   8   0 -13   -0.50    0.98
   7   0 -13   -0.65    0.90
  -7   0  13   -0.08    1.29
   6   0 -13    1.22    0.95
  -6   0  13   -1.82    1.21
  -5   0  13    0.02    1.21
   5   0 -13    0.87    0.91
  -4   0  13    0.36    1.21
   4   0 -13    1.14    0.86
  -3   0  13   -0.65    1.13
   3   0 -13    0.31    0.80
   2   0 -13    0.40    0.81
  -2   0  13   -0.62    1.10
  -1   0  13   -0.43    1.10
   1   0 -13    0.74    0.78
   0   0 -13    0.09    0.75
   0   0  13   -0.33    1.05
   1   0  13   -1.24    1.03
  -1   0 -13   -0.18    0.75
   2   0  13   -0.46    1.05
  -2   0 -13   -0.16    0.80
   3   0  13    0.30    1.05
  -3   0 -13    0.67    0.86
   4   0  13    0.22    0.96
  -4   0 -13    0.43    0.85
  -4   0 -13    0.73    0.88
   5   0  13    0.63    0.92
  -5   0 -13    0.75    0.88
  -6   0 -13    1.09    0.86
   6   0  13    0.32    0.92
  -7   0 -13    1.76    1.04
  -8   0 -13    2.47    1.13
  -9   0 -13    4.59    1.18
  11  -1 -13    2.73    1.28
  11   1 -13    2.42    1.28
 -11   1  13   -0.59    1.51
  10  -1 -13    1.31    1.18
  10   1 -13    2.63    1.20
 -10   1  13   -0.59    1.49
  -9  -1  13    1.18    1.40
   9  -1 -13    2.09    1.19
  -9   1  13    0.44    1.42
   9   1 -13    2.13    1.11
   8  -1 -13    4.66    1.23
  -8  -1  13    1.11    1.38
   8   1 -13    1.88    1.03
  -8   1  13    1.46    1.39
  -7  -1  13    5.76    1.47
   7  -1 -13    5.70    1.23
   7   1 -13    6.81    1.17
  -7   1  13    3.96    1.42
  -6  -1  13   14.41    1.67
   6  -1 -13   13.84    1.49
   6   1 -13   14.96    1.42
  -6   1  13   14.49    1.71
  -5  -1  13    5.59    1.35
   5  -1 -13    3.91    1.09
  -5   1  13    5.25    1.40
   5   1 -13    5.58    1.04
  -4  -1  13    5.23    1.38
   4  -1 -13    6.38    1.14
  -4   1  13    8.36    1.50
   4   1 -13    7.59    1.07
  -3  -1  13    2.86    1.25
   3  -1 -13    1.68    0.93
  -3   1  13    1.94    1.25
   3   1 -13    4.77    0.93
   2  -1 -13    1.04    0.87
  -2  -1  13   -0.38    1.13
   2   1 -13    2.70    0.87
  -2   1  13    0.83    1.20
   1  -1 -13    2.25    0.91
  -1  -1  13    1.72    1.12
   1   1 -13    1.40    0.82
  -1   1  13    1.58    1.20
   0  -1  13    1.84    1.11
   0  -1 -13    1.85    0.88
   0   1 -13    2.22    0.80
   0   1  13    1.23    1.15
  -1  -1 -13    2.08    0.89
   1  -1  13    1.42    1.13
   1   1  13    2.12    1.18
  -1   1 -13    3.27    0.85
  -2  -1 -13    6.36    1.15
   2  -1  13    6.55    1.25
   2   1  13    7.96    1.35
  -2   1 -13    7.81    0.99
   3  -1  13    0.32    1.01
  -3  -1 -13    1.64    0.90
   3   1  13   -0.62    1.03
  -3   1 -13   -0.70    0.87
  -4  -1 -13    3.08    1.08
   4  -1  13    2.69    1.06
   4   1  13    3.01    1.13
  -4   1 -13    2.97    0.98
   5  -1  13    2.65    1.02
  -5  -1 -13    3.88    1.18
  -5   1 -13    1.70    1.01
   5   1  13    3.20    1.05
   6  -1  13    3.16    1.01
  -6  -1 -13    2.58    1.18
  -6   1 -13    2.92    1.17
  -7   1 -13    2.67    1.17
  -8   1 -13    1.77    1.17
  -9   1 -13    1.90    1.21
  11  -2 -13    2.35    1.28
  11   2 -13    1.58    1.24
 -11   2  13   -0.88    1.48
  10  -2 -13    1.41    1.23
  10   2 -13    0.56    1.11
 -10   2  13   -1.25    1.41
   9  -2 -13    1.17    1.09
  -9   2  13   -1.43    1.32
   9   2 -13    1.63    1.07
   8  -2 -13    2.43    1.19
  -8  -2  13    1.66    1.29
  -8   2  13   -0.12    1.31
   8   2 -13    2.91    1.14
   7  -2 -13    1.96    1.13
  -7  -2  13    4.54    1.35
  -7   2  13    1.00    1.29
   7   2 -13    3.30    1.06
   6  -2 -13    0.15    1.04
  -6  -2  13   -0.46    1.14
   6   2 -13    0.23    0.84
  -6   2  13   -1.10    1.18
  -5  -2  13    2.44    1.22
   5  -2 -13    2.20    1.05
  -5   2  13    1.32    1.26
   5   2 -13    0.35    0.86
   4  -2 -13    1.35    1.00
  -4  -2  13    1.29    1.17
  -4   2  13    0.60    1.19
   4   2 -13    1.46    0.88
   3  -2 -13    3.94    1.08
  -3  -2  13    4.43    1.25
  -3   2  13    5.13    1.31
   3   2 -13    4.27    0.91
   2  -2 -13    1.23    0.96
  -2  -2  13    1.32    1.13
  -2   2  13    0.97    1.20
   2   2 -13    1.77    0.77
  -1  -2  13    1.01    1.09
   1  -2 -13    0.15    0.90
   1   2 -13    0.83    0.70
  -1   2  13   -0.95    1.12
   0  -2 -13    2.65    1.02
   0  -2  13    1.33    1.07
   0   2  13    0.89    1.21
  -1  -2 -13   -0.53    0.86
   1  -2  13   -0.20    0.98
  -1   2 -13   -0.27    0.95
   1   2  13    0.63    1.16
   2  -2  13    1.77    1.05
  -2  -2 -13    0.15    0.90
   2   2  13   -2.22    1.08
  -2   2 -13   -0.96    0.85
  -3  -2 -13    0.52    0.93
   3  -2  13    0.03    0.96
   3   2  13   -1.94    1.01
  -3   2 -13   -1.30    0.94
   4  -2  13    1.44    1.04
  -4  -2 -13    0.26    1.08
  -4   2 -13   -1.77    0.99
   4   2  13    1.27    1.07
  -5  -2 -13    1.82    1.20
   5  -2  13    0.96    0.95
  -5   2 -13    0.29    1.11
   6  -2  13    0.54    0.92
  -6  -2 -13    0.37    1.14
  -6   2 -13   -1.28    1.14
   7  -2  13    1.05    0.92
  -7  -2 -13    0.05    1.27
  -7   2 -13    1.10    1.22
  -8  -2 -13    0.59    1.37
  -8   2 -13   -1.29    1.26
  -9   2 -13    1.50    1.39
 -11   3  13    4.75    1.72
  11   3 -13    7.82    1.58
  10  -3 -13   15.22    1.78
 -10   3  13   15.66    1.98
  10   3 -13   13.39    1.59
   9  -3 -13   11.47    1.62
  -9   3  13   14.36    1.88
   9   3 -13   17.14    1.64
  -8  -3  13   12.78    1.57
   8  -3 -13    9.86    1.51
  -8   3  13   10.19    1.69
   8   3 -13   11.42    1.39
  -7  -3  13   32.58    2.09
   7  -3 -13   29.36    2.04
   7   3 -13   31.90    1.84
  -7   3  13   31.57    2.26
  -6  -3  13   24.26    1.88
   6  -3 -13   19.90    1.77
  -6   3  13   18.63    1.85
   6   3 -13   21.10    1.59
   5  -3 -13   28.12    1.95
  -5  -3  13   30.04    1.98
   5   3 -13   27.88    1.67
  -5   3  13   25.92    2.06
  -4  -3  13   43.83    2.29
   4  -3 -13   45.17    2.32
   4   3 -13   42.16    1.93
  -4   3  13   40.40    2.35
  -3  -3  13   36.38    2.15
   3  -3 -13   38.12    2.14
   3   3 -13   39.48    1.77
  -3   3  13   38.09    2.28
   2  -3 -13   47.44    2.29
  -2  -3  13   47.19    2.30
  -2   3  13   46.83    2.49
   1  -3 -13   46.79    2.28
  -1  -3  13   44.07    2.31
  -1   3  13   43.27    2.42
   0  -3  13   39.22    2.19
   0  -3 -13   42.67    2.18
   0   3 -13   42.71    2.30
   0   3  13   44.09    2.42
  -1  -3 -13   48.01    2.32
   1  -3  13   47.03    2.32
  -1   3 -13   48.78    2.37
   1   3  13   46.76    2.49
  -2  -3 -13   32.18    1.98
   2  -3  13   33.67    2.03
  -2   3 -13   34.35    2.15
   2   3  13   34.89    2.15
   3  -3  13   42.92    2.20
  -3  -3 -13   39.80    2.27
  -3   3 -13   37.72    2.18
   3   3  13   39.16    2.21
  -4  -3 -13   25.76    1.91
   4  -3  13   25.90    1.79
  -4   3 -13   24.38    2.02
  -5  -3 -13   19.70    1.86
   5  -3  13   23.93    1.74
  -5   3 -13   23.06    2.08
   6  -3  13   17.14    1.58
  -6  -3 -13   20.04    1.91
  -6   3 -13   17.34    1.91
  -7  -3 -13   10.02    1.63
   7  -3  13   10.86    1.36
  -7   3 -13   10.48    1.62
  -8  -3 -13   12.52    1.86
  -8   3 -13    8.54    1.68
  -9  -3 -13    9.50    1.71
  10  -4 -13    2.86    1.32
 -10  -4  13    4.48    1.07
 -10   4  13   -1.95    1.43
   9  -4 -13    4.28    1.36
   9   4 -13    2.98    1.23
  -9   4  13    2.35    1.51
   8  -4 -13    4.61    1.37
   8   4 -13    1.41    1.05
  -8   4  13    2.13    1.45
  -7  -4  13    1.85    1.11
   7  -4 -13    1.79    1.18
   7   4 -13   -0.08    0.93
  -7   4  13   -0.03    1.30
   6  -4 -13    1.15    1.15
  -6  -4  13    2.14    1.10
   6   4 -13    0.87    0.91
  -6   4  13    1.58    1.30
  -5  -4  13    1.79    1.05
   5  -4 -13    1.79    1.12
  -5   4  13    1.68    1.23
   4  -4 -13    2.04    1.05
  -4  -4  13    1.95    1.06
  -4   4  13    0.05    1.12
   3  -4 -13    1.20    1.10
  -3  -4  13    1.48    1.04
  -3   4  13    1.65    1.17
  -2  -4  13    1.77    1.07
   2  -4 -13    0.63    1.00
   2   4 -13   -1.70    1.20
  -2   4  13    0.97    1.20
   1  -4 -13    2.88    1.10
  -1  -4  13    4.84    1.17
   1   4 -13    1.04    1.35
  -1   4  13    2.22    1.26
   0  -4 -13    3.77    1.14
   0  -4  13    1.82    1.07
   0   4 -13   -0.24    1.19
   0   4  13    0.63    1.24
  -1  -4 -13    1.81    1.11
   1  -4  13    0.76    0.96
  -1   4 -13   -0.28    1.25
   1   4  13    0.59    1.28
   2  -4  13    5.33    1.18
  -2  -4 -13    4.52    1.22
   2   4  13    3.83    1.35
  -2   4 -13    3.07    1.26
   3  -4  13    2.16    1.05
  -3  -4 -13    0.86    1.16
  -3   4 -13   -0.43    1.23
   3   4  13   -0.20    1.18
  -4  -4 -13    1.57    1.24
   4  -4  13    0.22    0.93
  -4   4 -13    0.02    1.30
   5  -4  13    1.13    1.00
  -5  -4 -13    3.22    1.38
  -5   4 -13   -0.49    1.35
   6  -4  13    0.04    0.96
  -6  -4 -13    1.50    1.47
  -6   4 -13   -1.08    1.38
  -7  -4 -13    1.13    1.49
   7  -4  13   -0.14    0.96
  -7   4 -13   -1.15    1.39
  -8  -4 -13    1.15    1.55
   8  -4  13    1.65    1.02
  -8   4 -13   -1.52    1.40
 -10  -5  13   22.47    1.75
   9  -5 -13   31.60    2.28
  -9   5  13   32.20    2.54
   8  -5 -13   33.62    2.34
  -8   5  13   37.24    2.54
   7  -5 -13   39.16    2.41
  -7   5  13   37.25    2.50
   6  -5 -13   33.65    2.22
  -6  -5  13   32.72    1.97
  -6   5  13   28.40    2.22
  -5  -5  13   46.31    2.29
   5  -5 -13   49.76    2.58
  -5   5  13   46.79    2.58
  -4  -5  13   45.82    2.29
   4  -5 -13   49.94    2.51
  -4   5  13   47.73    2.54
  -3  -5  13   75.21    2.96
   3  -5 -13   76.44    3.08
   3   5 -13   80.19    3.49
  -3   5  13   74.85    3.16
  -2  -5  13   34.08    2.06
   2  -5 -13   40.72    2.21
   2   5 -13   31.71    2.50
  -2   5  13   34.03    2.21
  -1  -5  13   77.80    3.07
   1  -5 -13   79.35    3.16
  -1   5  13   78.51    3.20
   1   5 -13   81.53    3.54
   0  -5 -13   47.48    2.47
   0  -5  13   47.73    2.38
   0   5  13   48.42    2.55
   0   5 -13   50.14    2.89
   1  -5  13   42.16    2.30
  -1  -5 -13   43.20    2.36
  -1   5 -13   43.62    2.70
   1   5  13   43.12    2.49
   2  -5  13   33.23    2.06
  -2  -5 -13   33.38    2.18
  -2   5 -13   34.35    2.50
   2   5  13   30.03    2.27
  -3  -5 -13   35.07    2.45
   3  -5  13   39.46    2.23
  -3   5 -13   40.23    2.63
  -4  -5 -13   29.77    2.29
   4  -5  13   28.25    1.97
  -4   5 -13   30.37    2.46
  -5  -5 -13   32.31    2.52
   5  -5  13   31.32    2.04
  -5   5 -13   33.39    2.49
  -6  -5 -13   21.34    2.14
   6  -5  13   21.84    1.81
  -6   5 -13   15.97    2.04
   7  -5  13   29.18    2.00
  -7  -5 -13   28.88    2.42
  -7   5 -13   23.88    2.41
   8  -6 -13    2.22    1.33
  -8   6  13    2.10    1.54
   7  -6 -13    4.72    1.52
  -7   6  13    2.70    1.44
   6  -6 -13    3.47    1.38
  -6   6  13    1.50    1.34
   5  -6 -13    7.60    1.47
  -5  -6  13    6.76    1.26
  -5   6  13    4.03    1.43
  -4  -6  13    7.15    1.24
   4  -6 -13    7.70    1.39
   4   6 -13    5.16    1.78
  -4   6  13    1.84    1.32
   3  -6 -13    0.95    1.13
  -3  -6  13    0.91    1.02
   3   6 -13   -0.15    1.49
  -3   6  13    0.92    1.25
  -2  -6  13    4.40    1.21
   2  -6 -13    3.36    1.21
  -2   6  13    1.33    1.34
   2   6 -13    2.00    1.61
  -1  -6  13    3.28    1.16
   1  -6 -13    8.10    1.39
  -1   6  13    4.68    1.40
   1   6 -13    3.74    1.77
   0  -6 -13    1.49    1.19
   0  -6  13    1.08    1.07
   0   6  13    0.15    1.28
   0   6 -13   -0.55    1.64
   1  -6  13    5.06    1.23
  -1  -6 -13    0.19    1.13
   1   6  13    1.02    1.36
  -1   6 -13   -0.70    1.62
   2  -6  13    2.93    1.14
  -2  -6 -13    2.56    1.30
  -2   6 -13    1.04    1.65
  -3  -6 -13    0.97    1.35
   3  -6  13    1.72    1.09
  -3   6 -13   -0.07    1.50
   4  -6  13    0.33    1.05
  -4  -6 -13    0.47    1.42
  -4   6 -13   -3.50    1.54
   5  -6  13   -0.30    0.97
  -5  -6 -13    1.01    1.48
  -5   6 -13   -2.14    1.43
   6  -6  13    1.75    1.03
  -6   6 -13   -2.13    1.61
   7  -7 -13   20.99    2.01
   6  -7 -13   19.64    2.02
  -6   7  13   21.56    2.10
   5  -7 -13   26.62    2.14
   5   7 -13   33.42    2.84
  -5   7  13   29.04    2.29
   4  -7 -13   30.96    2.16
  -4  -7  13   28.76    2.01
   4   7 -13   26.93    2.64
  -4   7  13   24.79    2.19
  -3  -7  13   30.10    2.03
   3  -7 -13   30.40    2.16
  -3   7  13   28.81    2.27
   3   7 -13   32.62    2.97
   2  -7 -13   26.13    2.04
  -2  -7  13   27.33    1.95
   2   7 -13   27.04    2.70
  -2   7  13   22.30    2.12
   1  -7 -13   32.27    2.18
  -1  -7  13   30.59    2.06
   1   7 -13   29.30    2.72
  -1   7  13   27.23    2.25
   0  -7 -13   33.01    2.26
   0  -7  13   34.46    2.17
   0   7 -13   34.34    2.82
   0   7  13   27.60    2.25
  -1  -7 -13   34.25    2.33
   1  -7  13   32.43    2.16
  -1   7 -13   28.19    2.69
   2  -7  13   26.97    2.05
  -2  -7 -13   24.53    2.15
  -2   7 -13   24.48    2.45
  -3  -7 -13   33.26    2.47
   3  -7  13   32.65    2.22
  -3   7 -13   31.81    2.87
  -4  -7 -13   23.55    2.27
   4  -7  13   19.37    1.85
  -4   7 -13   16.03    2.33
   5   8 -13    2.62    1.87
   4  -8 -13    1.71    1.16
   4   8 -13   -0.99    1.88
  -3  -8  13    3.62    1.19
   3  -8 -13    2.95    1.29
  -3   8  13   -0.25    1.36
   3   8 -13   -1.41    1.88
  -2  -8  13    1.40    1.11
   2  -8 -13    1.76    1.25
   2   8 -13   -1.59    1.84
  -2   8  13   -2.04    1.28
  -1  -8  13    1.28    1.14
   1  -8 -13    1.84    1.21
   1   8 -13   -2.51    1.91
  -1   8  13   -2.42    1.30
   0  -8  13    0.01    1.13
   0  -8 -13    2.24    1.30
   0   8 -13   -0.79    1.97
   1  -8  13    2.25    1.18
  -1   8 -13    0.75    1.84
  10   0 -14   -1.82    1.10
 -10   0  14   -2.72    1.48
  -9   0  14    0.60    1.54
   9   0 -14    2.67    1.27
   8   0 -14    2.07    1.14
  -8   0  14    0.97    1.51
   7   0 -14    0.90    1.05
  -7   0  14   -0.23    1.38
   6   0 -14    4.18    1.15
  -6   0  14    6.02    1.55
   5   0 -14    0.70    1.01
  -5   0  14    0.11    1.28
   4   0 -14   -0.33    0.89
  -4   0  14    0.30    1.24
  -3   0  14   -1.51    1.14
   3   0 -14    0.03    0.88
  -2   0  14   -0.77    1.17
   2   0 -14   -0.95    0.87
  -1   0  14    2.22    1.25
   1   0 -14    1.08    0.88
   0   0  14    0.92    1.20
   0   0 -14   -1.51    0.78
  -1   0 -14    1.88    0.87
   1   0  14    1.33    1.20
   2   0  14    2.41    1.18
  -2   0 -14    2.78    0.95
  -3   0 -14    1.22    0.90
   3   0  14    0.58    1.08
   4   0  14   17.36    1.64
   5   0  14    3.17    1.11
  -8   0 -14    3.95    1.27
  -9   0 -14    5.85    1.37
  10  -1 -14   31.83    2.27
 -10   1  14   28.32    2.61
  10   1 -14   29.60    2.15
   9  -1 -14   35.18    2.32
  -9  -1  14   37.94    2.62
  -9   1  14   39.29    2.73
   9   1 -14   37.71    2.37
  -8  -1  14   42.75    2.61
   8  -1 -14   39.61    2.35
  -8   1  14   41.53    2.70
   8   1 -14   40.98    2.29
   7  -1 -14   63.99    2.88
  -7  -1  14   71.05    3.14
  -7   1  14   68.66    3.20
   7   1 -14   66.47    2.82
   6  -1 -14   53.10    2.52
  -6  -1  14   47.32    2.66
   6   1 -14   52.51    2.40
  -6   1  14   50.18    2.79
   5  -1 -14   50.92    2.41
  -5  -1  14   48.53    2.60
   5   1 -14   48.94    2.27
  -5   1  14   52.55    2.75
  -4  -1  14   63.06    2.92
   4  -1 -14   67.58    2.74
   4   1 -14   68.98    2.68
  -4   1  14   65.56    2.97
   3  -1 -14   81.76    3.11
  -3  -1  14   83.50    3.28
   3   1 -14   87.25    2.99
  -3   1  14   83.84    3.36
  -2  -1  14   58.95    2.77
   2  -1 -14   56.31    2.45
  -2   1  14   60.79    2.84
   2   1 -14   62.35    2.45
   1  -1 -14   77.91    2.88
  -1  -1  14   75.88    3.10
  -1   1  14   75.30    3.14
   1   1 -14   80.58    2.78
   0  -1  14   53.16    2.61
   0  -1 -14   53.23    2.30
   0   1 -14   54.33    2.22
   0   1  14   53.28    2.69
  -1  -1 -14   48.00    2.19
   1  -1  14   50.15    2.51
   1   1  14   49.58    2.52
  -1   1 -14   53.37    2.13
   2  -1  14   36.22    2.16
  -2  -1 -14   35.22    1.96
   2   1  14   35.51    2.18
   3  -1  14   52.27    2.50
  -3  -1 -14   50.79    2.26
   3   1  14   51.74    2.49
   4  -1  14   33.35    2.03
  -4  -1 -14   31.61    1.94
   4   1  14   31.59    2.05
   5  -1  14   31.44    2.03
  -5  -1 -14   32.06    2.03
   5   1  14   32.73    2.04
  -5   1 -14   30.09    1.98
   6  -1  14   23.73    1.78
  -6   1 -14   23.90    2.01
  -7   1 -14   27.48    2.11
  -8   1 -14   12.79    1.76
 -11   2  14   -0.89    1.62
  10  -2 -14   -0.38    1.20
 -10   2  14   -3.17    1.45
  10   2 -14    0.09    1.23
  -9  -2  14   -0.27    1.36
   9  -2 -14   -1.18    1.14
   9   2 -14   -0.11    1.04
  -9   2  14   -1.07    1.46
   8  -2 -14    0.54    1.18
  -8  -2  14   -0.87    1.35
   8   2 -14   -1.88    1.01
  -8   2  14   -2.15    1.35
  -7  -2  14   -1.22    1.25
   7  -2 -14   -0.37    1.10
   7   2 -14   -0.30    0.96
  -7   2  14   -2.27    1.32
  -6  -2  14    1.84    1.28
   6  -2 -14    1.38    1.14
   6   2 -14   -0.22    0.97
  -6   2  14   -0.96    1.32
  -5  -2  14    0.63    1.22
   5  -2 -14    0.39    1.06
   5   2 -14    0.32    0.87
  -5   2  14   -1.77    1.23
   4  -2 -14   -0.56    0.96
  -4  -2  14    0.54    1.17
  -4   2  14    0.72    1.25
   4   2 -14   -0.36    0.85
   3  -2 -14    1.12    1.06
  -3  -2  14   -1.21    1.12
  -3   2  14   -0.36    1.24
   3   2 -14    0.32    0.80
  -2  -2  14    1.48    1.19
   2  -2 -14    0.16    0.98
   2   2 -14    2.18    0.83
  -2   2  14   -0.34    1.23
  -1  -2  14    0.64    1.11
   1  -2 -14    0.28    0.94
  -1   2  14   -0.66    1.24
   0  -2  14   -0.26    1.06
   0  -2 -14   -0.36    0.93
   0   2  14   -0.07    1.23
  -1  -2 -14    1.58    1.03
   1  -2  14   -0.22    1.04
   1   2  14   -0.11    1.21
  -2  -2 -14    0.06    1.01
   2  -2  14   -0.45    0.99
   2   2  14   -0.94    1.13
   3  -2  14   -0.24    1.01
  -3  -2 -14    1.78    1.03
   3   2  14   -1.75    1.06
   4  -2  14    2.09    1.11
  -4  -2 -14    1.11    1.13
   4   2  14    0.00    1.09
  -4   2 -14    0.38    1.13
   5  -2  14    0.33    1.00
  -5  -2 -14    0.71    1.20
  -5   2 -14   -1.08    1.16
   6  -2  14    0.24    0.96
  -6  -2 -14    1.65    1.34
  -6   2 -14   -0.87    1.10
   7  -2  14    2.63    1.04
  -7  -2 -14    1.45    1.38
  -7   2 -14    0.47    1.33
  -8   2 -14   -1.34    1.33
  10  -3 -14   19.69    1.97
  10   3 -14   21.66    2.02
 -10   3  14   16.29    2.15
   9  -3 -14   16.79    1.88
  -9   3  14   18.28    2.10
   9   3 -14   18.15    1.81
   8  -3 -14   24.81    2.03
  -8  -3  14   27.02    2.14
   8   3 -14   24.51    1.93
  -8   3  14   19.54    2.11
   7  -3 -14   19.67    1.88
  -7  -3  14   21.71    1.96
  -7   3  14   20.52    2.08
   7   3 -14   20.85    1.72
   6  -3 -14   39.93    2.37
  -6  -3  14   38.80    2.31
  -6   3  14   39.25    2.51
   6   3 -14   41.14    2.12
   5  -3 -14   43.57    2.40
  -5  -3  14   41.91    2.37
   5   3 -14   44.00    2.08
  -5   3  14   42.13    2.56
  -4  -3  14   32.38    2.12
   4  -3 -14   31.76    2.07
   4   3 -14   32.69    1.78
  -4   3  14   31.46    2.27
  -3  -3  14   33.03    2.12
   3  -3 -14   31.85    1.98
  -3   3  14   31.00    2.19
   2  -3 -14   25.60    1.82
  -2  -3  14   24.31    1.92
  -2   3  14   21.82    1.95
   1  -3 -14   24.40    1.80
  -1  -3  14   24.59    1.90
  -1   3  14   28.19    2.19
   0  -3  14   31.99    2.01
   0  -3 -14   31.53    1.93
   0   3  14   32.58    2.28
  -1  -3 -14   27.34    1.87
   1  -3  14   30.60    2.00
   1   3  14   29.79    2.20
   2  -3  14   34.77    2.08
  -2  -3 -14   30.41    1.98
   2   3  14   35.77    2.24
  -2   3 -14   33.55    2.18
  -3  -3 -14   12.35    1.49
   3  -3  14   14.18    1.55
   3   3  14   11.65    1.59
  -3   3 -14   12.95    1.60
   4  -3  14   18.38    1.70
  -4  -3 -14   13.12    1.68
  -4   3 -14   13.54    1.67
   5  -3  14   13.07    1.50
  -5  -3 -14   10.01    1.59
  -5   3 -14    8.48    1.50
  -6  -3 -14    8.36    1.61
   6  -3  14    9.93    1.38
  -6   3 -14    8.30    1.69
  -7  -3 -14    7.88    1.60
   7  -3  14    8.85    1.33
  -7   3 -14    4.14    1.59
  -8  -3 -14    4.43    1.52
  -8   3 -14    2.62    1.48
   9  -4 -14    2.49    1.35
  -9   4  14   -2.36    1.45
   9   4 -14   -1.40    1.01
   8  -4 -14    0.54    1.26
  -8   4  14    0.23    1.48
   8   4 -14   -0.51    0.96
   7  -4 -14   -0.90    1.19
  -7  -4  14    1.06    1.18
  -7   4  14    0.59    1.45
   7   4 -14   -1.02    0.86
  -6  -4  14    3.98    1.29
   6  -4 -14    4.45    1.34
  -6   4  14    0.74    1.36
   5  -4 -14    1.83    1.17
  -5  -4  14    1.00    1.14
  -5   4  14   -2.57    1.15
  -4  -4  14    1.76    1.12
   4  -4 -14    1.38    1.20
  -4   4  14   -1.43    1.21
   3  -4 -14    2.03    1.15
  -3  -4  14    2.70    1.17
  -3   4  14    1.10    1.30
  -2  -4  14   -0.07    1.06
   2  -4 -14    1.84    1.11
  -2   4  14   -0.95    1.24
  -1  -4  14    0.33    1.03
   1  -4 -14   -0.86    1.00
  -1   4  14   -2.83    1.20
   0  -4 -14    1.13    1.10
   0  -4  14    1.11    1.08
   0   4 -14   -1.44    1.19
   0   4  14   -1.63    1.22
   1  -4  14    0.41    1.04
  -1  -4 -14   -0.47    1.12
   1   4  14   -0.26    1.31
  -1   4 -14   -2.47    1.24
   2  -4  14    2.34    1.10
  -2  -4 -14    0.49    1.15
   2   4  14    1.63    1.32
  -2   4 -14   -1.22    1.30
   3  -4  14    1.01    1.07
  -3  -4 -14    0.57    1.18
  -3   4 -14   -1.73    1.29
   4  -4  14    3.66    1.12
  -4  -4 -14    2.79    1.31
  -4   4 -14    0.25    1.35
   5  -4  14    1.07    1.04
  -5  -4 -14    0.11    1.30
  -5   4 -14   -2.65    1.35
   6  -4  14    1.80    1.10
  -6  -4 -14    0.59    1.39
  -6   4 -14   -1.90    1.44
  -7  -4 -14    2.93    1.60
   7  -4  14    1.37    1.06
  -7   4 -14   -1.13    1.38
   8  -5 -14   -0.44    1.23
  -8   5  14   -3.02    1.43
   7  -5 -14    2.78    1.37
  -7   5  14    1.48    1.51
   6  -5 -14    3.22    1.32
  -6  -5  14    2.30    1.12
  -6   5  14   -0.24    1.35
   5  -5 -14    4.09    1.37
  -5  -5  14    5.49    1.25
  -5   5  14    2.30    1.47
   4  -5 -14    0.53    1.16
  -4  -5  14   -0.02    1.06
  -4   5  14    0.34    1.29
  -3  -5  14    2.45    1.14
   3  -5 -14   -0.20    1.08
  -3   5  14   -0.33    1.29
   2  -5 -14    5.96    1.33
  -2  -5  14    6.90    1.34
  -2   5  14    4.75    1.50
   1  -5 -14    1.47    1.15
  -1  -5  14    3.28    1.21
  -1   5  14   -1.62    1.31
   1   5 -14    0.74    1.53
   0  -5 -14    0.31    1.16
   0  -5  14    1.03    1.11
   0   5  14   -2.30    1.27
   0   5 -14    0.48    1.45
   1  -5  14    4.05    1.24
  -1  -5 -14    2.01    1.26
  -1   5 -14    1.41    1.47
   1   5  14    0.14    1.40
  -2  -5 -14    1.06    1.27
   2  -5  14    1.39    1.09
  -2   5 -14    1.77    1.58
  -3  -5 -14    0.14    1.31
   3  -5  14    2.04    1.15
  -3   5 -14    0.24    1.54
  -4  -5 -14    2.05    1.42
   4  -5  14    3.15    1.15
  -4   5 -14   -1.41    1.33
  -5  -5 -14    4.41    1.57
   5  -5  14    2.17    1.12
  -5   5 -14   -0.67    1.54
   6  -5  14    3.61    1.20
  -6  -5 -14    3.82    1.71
  -6   5 -14    1.36    1.54
   7  -6 -14    0.20    1.21
   6  -6 -14    0.39    1.20
  -6   6  14   -0.94    1.36
   5  -6 -14    0.05    1.18
  -5  -6  14   -0.18    1.05
  -5   6  14   -2.44    1.28
   4  -6 -14    1.41    1.18
  -4  -6  14    1.62    1.09
  -4   6  14   -0.64    1.35
  -3  -6  14    0.08    1.07
   3  -6 -14    0.33    1.20
  -3   6  14   -1.91    1.31
  -2  -6  14    1.44    1.12
   2  -6 -14   -0.32    1.13
   2   6 -14   -2.49    1.65
  -2   6  14   -0.58    1.33
  -1  -6  14    0.49    1.09
   1  -6 -14   -1.19    1.09
   1   6 -14   -1.42    1.68
  -1   6  14   -1.08    1.32
   0  -6 -14    1.27    1.20
   0  -6  14   -0.14    1.06
   0   6  14   -3.11    1.32
   0   6 -14   -1.14    1.57
   1  -6  14    1.72    1.17
  -1  -6 -14    2.64    1.38
   1   6  14   -1.76    1.44
  -1   6 -14    0.50    1.60
   2  -6  14    0.86    1.11
  -2  -6 -14    0.37    1.27
  -2   6 -14   -3.88    1.43
  -3  -6 -14   -0.17    1.33
   3  -6  14    1.49    1.12
  -3   6 -14   -1.28    1.49
   4  -6  14    1.00    1.10
  -4  -6 -14    0.78    1.43
  -4   6 -14   -2.72    1.58
  -5   6 -14   -3.95    1.40
   5  -7 -14    4.46    1.42
  -4  -7  14    4.60    1.23
   4  -7 -14    4.05    1.31
  -4   7  14    1.80    1.46
  -3  -7  14    3.47    1.19
   3  -7 -14    2.31    1.30
  -3   7  14   -1.75    1.39
   3   7 -14    1.06    1.86
  -2  -7  14    0.81    1.13
   2  -7 -14    0.03    1.14
   2   7 -14    3.09    1.85
  -2   7  14   -4.22    1.30
   1  -7 -14    1.63    1.26
  -1  -7  14    0.55    1.03
  -1   7  14   -2.81    1.32
   1   7 -14   -3.19    1.76
   0  -7  14    6.21    1.35
   0  -7 -14    4.93    1.41
   0   7  14    1.24    1.50
   0   7 -14    2.01    1.82
   1  -7  14    3.69    1.28
  -1  -7 -14    0.98    1.30
  -1   7 -14    0.18    1.76
  -2  -7 -14    1.30    1.35
   2  -7  14    3.31    1.26
  -2   7 -14   -1.63    1.83
  -3   7 -14    1.32    1.77
   2   8 -14    1.54    2.07
  -1   8  14   -4.10    1.38
  10   0 -15   -0.54    1.22
 -10   0  15   -3.49    1.54
   9   0 -15   -0.21    1.22
  -9   0  15   -2.47    1.51
  -8   0  15   -0.94    1.48
   8   0 -15   -0.37    1.11
  -7   0  15   -0.12    1.49
   7   0 -15   -0.69    1.10
  -6   0  15   -0.32    1.39
   6   0 -15   -1.05    0.96
   5   0 -15   -0.06    1.03
  -5   0  15   -1.05    1.34
   4   0 -15   -0.73    0.89
  -4   0  15    1.95    1.38
   3   0 -15    0.50    0.90
  -3   0  15   -1.48    1.29
  -2   0  15   -1.34    1.17
   2   0 -15    0.14    0.85
   1   0 -15    0.43    0.91
  -1   0  15   -0.24    1.18
   0   0 -15   -0.84    0.83
   0   0  15   -1.12    1.13
  -1   0 -15    1.45    0.87
   1   0  15   -2.40    1.10
   2   0  15   -0.06    1.15
  -2   0 -15    0.99    0.91
   3   0  15    0.92    1.16
   4   0  15    0.86    1.15
   5   0  15    1.64    1.13
 -10   1  15   -1.87    1.63
  10   1 -15    0.46    1.25
   9  -1 -15    2.42    1.34
  -9  -1  15    4.58    1.71
   9   1 -15    3.83    1.32
  -9   1  15   -0.83    1.68
  -8  -1  15    4.44    1.65
   8  -1 -15    4.18    1.35
  -8   1  15    1.26    1.64
   8   1 -15    5.65    1.34
   7  -1 -15   -0.11    1.14
  -7  -1  15   -0.45    1.45
   7   1 -15    0.47    1.06
  -7   1  15   -1.07    1.48
  -6  -1  15    9.52    1.73
   6  -1 -15    6.84    1.43
   6   1 -15    8.24    1.31
  -6   1  15    7.15    1.71
  -5  -1  15    2.38    1.39
   5  -1 -15    2.93    1.16
   5   1 -15    2.91    1.08
  -5   1  15    0.16    1.41
   4  -1 -15    1.38    1.10
  -4  -1  15    3.32    1.41
  -4   1  15    0.11    1.39
   4   1 -15    1.30    1.01
   3  -1 -15    2.57    1.03
  -3  -1  15    2.27    1.36
   3   1 -15    2.55    1.02
  -3   1  15    0.79    1.33
  -2  -1  15    0.65    1.22
   2  -1 -15    1.45    0.98
   2   1 -15    2.11    0.97
  -2   1  15    1.03    1.32
  -1  -1  15    2.89    1.30
   1  -1 -15    3.43    1.04
   1   1 -15    3.74    1.00
  -1   1  15    3.32    1.38
   0  -1 -15    4.51    1.13
   0  -1  15    2.46    1.27
   0   1 -15    2.98    0.95
   0   1  15    2.35    1.32
  -1  -1 -15    4.16    1.03
   1  -1  15    3.54    1.29
   1   1  15    2.49    1.32
   2  -1  15    6.53    1.40
  -2  -1 -15    7.12    1.23
   2   1  15    9.07    1.50
   3  -1  15    4.24    1.31
  -3  -1 -15    4.35    1.17
   3   1  15    3.24    1.33
  -4  -1 -15    2.11    1.12
   4  -1  15    1.08    1.13
   4   1  15    2.64    1.26
   5  -1  15    1.81    1.17
   6  -1  15    4.28    1.20
 -10   2  15   -4.25    1.52
  10   2 -15   -0.87    1.17
   9  -2 -15    3.25    1.40
  -9  -2  15    2.72    1.54
  -9   2  15   -1.11    1.61
   9   2 -15    2.95    1.24
  -8  -2  15    1.40    1.47
   8  -2 -15   -0.31    1.22
  -8   2  15   -0.79    1.59
   8   2 -15    1.59    1.13
  -7  -2  15    0.90    1.40
   7  -2 -15    0.72    1.21
   7   2 -15   -0.28    1.01
  -7   2  15   -2.26    1.43
   6  -2 -15    1.02    1.18
  -6  -2  15    1.20    1.37
  -6   2  15   -0.30    1.47
   6   2 -15    0.85    1.07
   5  -2 -15    1.25    1.16
  -5  -2  15   -0.81    1.24
   5   2 -15    2.11    1.07
  -5   2  15    0.37    1.43
  -4  -2  15    2.28    1.34
   4  -2 -15    2.86    1.15
   4   2 -15    0.86    0.96
  -4   2  15    0.01    1.36
   3  -2 -15    2.92    1.14
  -3  -2  15    4.45    1.38
   3   2 -15    4.12    0.99
  -3   2  15    1.74    1.43
   2  -2 -15    2.96    1.07
  -2  -2  15    1.98    1.27
  -2   2  15   -0.55    1.33
  -1  -2  15    8.09    1.43
   1  -2 -15   12.52    1.39
  -1   2  15   10.73    1.67
   0  -2  15    3.39    1.27
   0  -2 -15    6.01    1.18
   0   2  15    3.40    1.39
   1  -2  15    4.76    1.32
  -1  -2 -15    4.32    1.11
   1   2  15    3.00    1.41
  -2  -2 -15    5.16    1.23
   2  -2  15    3.95    1.27
   2   2  15    3.15    1.37
  -3  -2 -15    2.37    1.19
   3  -2  15    2.75    1.23
   3   2  15    4.57    1.41
  -4  -2 -15    4.40    1.29
   4  -2  15    3.76    1.29
   4   2  15    6.47    1.45
   5  -2  15    0.61    1.10
  -5  -2 -15    3.39    1.25
   6  -2  15    2.33    1.13
  -6  -2 -15    3.33    1.30
  -7   2 -15    1.28    1.45
   9  -3 -15   16.32    1.90
   9   3 -15   12.05    1.68
  -9   3  15   11.13    2.08
   8  -3 -15   17.85    2.00
  -8  -3  15   20.98    1.97
  -8   3  15   12.92    2.06
   8   3 -15   15.71    1.64
   7  -3 -15   18.95    1.97
  -7  -3  15   20.40    1.94
  -7   3  15   16.31    2.09
   7   3 -15   17.41    1.63
   6  -3 -15   25.67    2.07
  -6  -3  15   27.72    2.16
   6   3 -15   24.33    1.75
  -6   3  15   24.78    2.31
  -5  -3  15   20.99    1.92
   5  -3 -15   18.93    1.83
  -5   3  15   18.65    2.08
   4  -3 -15   24.26    1.93
  -4  -3  15   22.12    2.00
  -4   3  15   20.78    2.07
  -3  -3  15   20.80    1.95
   3  -3 -15   21.88    1.80
  -3   3  15   19.72    2.02
  -2  -3  15   24.24    1.99
   2  -3 -15   21.64    1.79
  -2   3  15   19.57    2.01
  -1  -3  15   18.75    1.79
   1  -3 -15   17.74    1.65
  -1   3  15   18.31    1.95
   0  -3 -15   18.10    1.69
   0  -3  15   21.29    1.88
   0   3  15   19.66    1.97
   1  -3  15   14.75    1.63
  -1  -3 -15   12.20    1.48
   1   3  15   12.70    1.76
   2  -3  15   15.14    1.65
  -2  -3 -15   11.44    1.48
   2   3  15   13.83    1.74
  -3  -3 -15   11.85    1.56
   3  -3  15   12.46    1.57
   3   3  15   12.61    1.70
  -4  -3 -15    9.01    1.50
   4  -3  15    7.35    1.35
   5  -3  15    8.52    1.38
  -5  -3 -15    6.20    1.47
  -5   3 -15    5.22    1.45
  -6  -3 -15    6.05    1.61
   6  -3  15    9.07    1.36
  -6   3 -15    4.17    1.63
  -7  -3 -15    5.86    1.65
   7  -3  15    4.39    1.18
  -7   3 -15    3.22    1.65
   9   4 -15    0.83    1.14
   8  -4 -15   -1.95    1.22
  -8   4  15   -2.59    1.53
   7  -4 -15    1.92    1.34
  -7  -4  15    2.36    1.30
  -7   4  15    0.29    1.58
   6  -4 -15    6.58    1.48
  -6  -4  15    7.00    1.45
  -6   4  15    4.32    1.68
   5  -4 -15    0.93    1.30
  -5  -4  15    0.61    1.18
  -5   4  15    0.20    1.46
   4  -4 -15    3.60    1.35
  -4  -4  15    5.93    1.37
  -4   4  15    3.24    1.55
   3  -4 -15    2.99    1.23
  -3  -4  15    4.81    1.34
  -3   4  15    1.38    1.48
  -2  -4  15    4.85    1.32
   2  -4 -15    4.98    1.32
  -2   4  15    3.85    1.54
  -1  -4  15    4.65    1.31
   1  -4 -15    5.25    1.30
  -1   4  15    3.14    1.53
   0  -4  15    8.67    1.47
   0  -4 -15    8.18    1.42
   0   4  15    5.38    1.66
   1  -4  15   10.62    1.54
  -1  -4 -15    6.70    1.46
   1   4  15    7.73    1.68
   2  -4  15   10.51    1.50
  -2  -4 -15   10.94    1.59
   2   4  15    8.26    1.66
   3  -4  15    5.78    1.30
  -3  -4 -15    6.12    1.44
  -3   4 -15    2.31    1.48
   4  -4  15   13.33    1.59
  -4  -4 -15   10.07    1.63
  -4   4 -15    7.23    1.71
  -5  -4 -15    5.76    1.55
   5  -4  15    6.35    1.32
  -5   4 -15    5.60    1.69
   6  -4  15    6.87    1.30
  -6  -4 -15    9.14    1.73
  -6   4 -15    3.82    1.57
   7  -5 -15   22.63    2.09
  -7   5  15   22.16    2.33
  -6  -5  15   22.28    1.93
   6  -5 -15   21.64    2.10
  -6   5  15   18.99    2.15
   5  -5 -15   19.71    1.95
  -5  -5  15   21.83    1.93
  -5   5  15   17.54    2.07
   4  -5 -15   26.22    2.07
  -4  -5  15   25.31    2.02
  -4   5  15   23.78    2.20
  -3  -5  15   29.12    2.12
   3  -5 -15   27.59    2.12
  -3   5  15   28.46    2.39
  -2  -5  15   18.22    1.81
   2  -5 -15   20.62    1.89
  -2   5  15   16.93    2.06
   1  -5 -15   19.23    1.84
  -1  -5  15   18.12    1.79
  -1   5  15   15.67    1.98
   0  -5  15   25.27    2.03
   0  -5 -15   22.58    1.95
   0   5  15   21.96    2.15
   1  -5  15   17.74    1.78
  -1  -5 -15   12.91    1.71
   1   5  15   10.13    1.87
  -2  -5 -15   13.41    1.72
   2  -5  15   13.60    1.63
  -2   5 -15   13.36    1.98
   3  -5  15   16.34    1.73
  -3  -5 -15   14.94    1.85
  -3   5 -15   12.61    2.00
  -4  -5 -15   14.23    1.96
   4  -5  15   19.84    1.81
  -4   5 -15   12.64    1.98
  -5   5 -15   11.62    1.99
  -5  -6  15    4.03    1.23
   5  -6 -15    3.25    1.36
  -5   6  15    0.94    1.56
  -4  -6  15    5.55    1.32
   4  -6 -15    4.55    1.41
  -4   6  15    2.81    1.58
  -3  -6  15    5.08    1.32
   3  -6 -15    4.29    1.41
  -3   6  15    0.65    1.52
  -2  -6  15   13.95    1.63
   2  -6 -15   16.38    1.77
  -2   6  15    7.99    1.78
  -1  -6  15    3.36    1.29
   1  -6 -15    2.78    1.30
  -1   6  15    0.13    1.49
   0  -6 -15   11.38    1.70
   0  -6  15    9.80    1.54
   0   6  15    8.77    1.86
   1  -6  15   10.80    1.57
  -1  -6 -15   10.49    1.67
  -1   6 -15    8.19    1.89
  -2  -6 -15    9.49    1.68
   2  -6  15    7.96    1.41
  -2   6 -15    4.43    1.80
  -3   6 -15    2.28    1.68
  -4  -7  15   29.82    2.13
  -3  -7  15   21.80    1.98
  -2   7  15   16.84    2.11
  -1   7  15   14.77    2.07
   1   7 -15   18.15    2.41
   0   7 -15   18.17    2.44
  -1   7 -15   15.50    2.40
  -9   0  16   11.75    2.05
   9   0 -16    8.25    1.65
   8   0 -16    8.58    1.54
  -8   0  16    8.45    1.90
  -7   0  16    7.70    1.83
   7   0 -16    6.81    1.42
   6   0 -16   36.64    2.30
  -6   0  16   34.97    2.63
   5   0 -16   21.92    1.84
  -5   0  16   25.67    2.35
   4   0 -16   19.96    1.71
  -4   0  16   17.91    2.05
   3   0 -16   26.30    1.83
  -3   0  16   28.06    2.33
   2   0 -16   23.92    1.72
  -2   0  16   23.85    2.17
  -1   0  16   27.98    2.26
   1   0 -16   30.96    1.92
   0   0  16   27.72    2.25
   0   0 -16   30.02    1.84
   1   0  16   27.65    2.22
  -1   0 -16   29.64    1.84
   2   0  16   40.76    2.51
   3   0  16    8.89    1.58
   4   0  16   26.00    2.08
   5   0  16   17.52    1.73
  -9  -1  16   10.59    1.97
   9   1 -16    8.90    1.59
  -9   1  16   11.17    2.12
   8  -1 -16   19.87    1.95
  -8  -1  16   18.47    2.16
   8   1 -16   17.64    1.85
  -8   1  16   18.11    2.29
  -7  -1  16   18.02    2.12
   7  -1 -16   17.83    1.90
   7   1 -16   17.51    1.75
  -7   1  16   12.15    2.06
   6  -1 -16   28.69    2.12
  -6  -1  16   32.74    2.55
   6   1 -16   33.06    2.10
  -6   1  16   27.08    2.44
  -5  -1  16   12.66    1.89
   5  -1 -16   11.62    1.55
   5   1 -16   11.61    1.51
  -5   1  16   11.12    1.93
   4  -1 -16   22.46    1.83
  -4  -1  16   23.80    2.16
   4   1 -16   24.58    1.77
  -4   1  16   20.43    2.12
   3  -1 -16   26.64    1.97
  -3  -1  16   27.19    2.25
  -3   1  16   22.89    2.21
   3   1 -16   31.25    1.95
  -2  -1  16   21.51    2.02
   2  -1 -16   22.22    1.83
   2   1 -16   22.31    1.62
  -2   1  16   21.70    2.08
   1  -1 -16   12.19    1.44
  -1  -1  16   14.13    1.77
  -1   1  16   11.67    1.77
   0  -1  16   27.20    2.21
   0  -1 -16   24.94    1.75
   0   1  16   23.88    2.19
   1  -1  16   16.35    1.79
  -1  -1 -16   14.81    1.49
   1   1  16   14.78    1.82
  -2  -1 -16   14.53    1.52
   2  -1  16   12.95    1.71
   2   1  16   15.23    1.78
   3  -1  16   10.40    1.58
  -3  -1 -16    9.99    1.37
   3   1  16    8.68    1.59
   4  -1  16   20.15    1.93
   4   1  16   20.61    1.98
   5  -1  16    7.87    1.46
   9   2 -16    9.08    1.55
  -8  -2  16    9.29    1.79
   8  -2 -16   10.02    1.65
  -8   2  16    5.38    1.95
   8   2 -16    7.15    1.50
  -7  -2  16   15.36    1.96
   7  -2 -16   13.87    1.80
   7   2 -16   13.96    1.66
  -7   2  16   12.73    2.13
   6  -2 -16    9.44    1.59
  -6  -2  16   10.09    1.79
   6   2 -16    9.59    1.44
  -6   2  16    8.12    1.91
   5  -2 -16   18.18    1.82
  -5  -2  16   13.65    1.91
   5   2 -16   15.13    1.50
  -5   2  16   19.29    2.20
  -4  -2  16   13.99    1.85
   4  -2 -16   14.03    1.64
   4   2 -16   14.62    1.48
  -4   2  16   12.69    1.93
   3  -2 -16   19.07    1.74
  -3  -2  16   19.87    1.96
  -3   2  16   18.09    2.02
   2  -2 -16   25.08    1.83
  -2  -2  16   22.14    2.12
  -2   2  16   19.92    2.08
   1  -2 -16   13.43    1.52
  -1  -2  16   18.95    1.86
  -1   2  16   15.45    1.92
   0  -2  16   16.35    1.80
   0  -2 -16   13.38    1.48
   0   2  16   15.15    1.93
  -1  -2 -16   18.29    1.66
   1  -2  16   21.10    1.96
   1   2  16   15.47    1.92
   2  -2  16   16.62    1.75
  -2  -2 -16   12.53    1.46
   2   2  16   16.20    1.85
  -3  -2 -16   16.04    1.63
   3  -2  16   15.12    1.72
   3   2  16   19.34    1.92
  -4  -2 -16   10.72    1.49
   4  -2  16   14.57    1.69
   5  -2  16   15.66    1.65
  -5  -2 -16   11.83    1.55
   6  -2  16   13.61    1.57
  -8  -3  16    7.95    1.66
   8   3 -16    6.44    1.45
   7  -3 -16    8.20    1.65
  -7  -3  16    9.61    1.71
  -7   3  16    5.01    1.84
   6  -3 -16    2.64    1.39
  -6  -3  16    5.66    1.55
  -6   3  16    1.60    1.71
  -5  -3  16   12.67    1.77
   5  -3 -16    7.59    1.52
  -5   3  16   12.38    1.96
   4  -3 -16    8.81    1.51
  -4  -3  16   10.35    1.67
  -4   3  16    8.56    1.86
   3  -3 -16    6.65    1.39
  -3  -3  16    6.67    1.54
  -3   3  16    5.52    1.73
   2  -3 -16    7.63    1.38
  -2  -3  16    9.65    1.60
  -2   3  16   11.91    1.87
  -1  -3  16    5.58    1.45
   1  -3 -16    6.63    1.37
  -1   3  16    5.31    1.63
   0  -3 -16   10.74    1.55
   0  -3  16   11.15    1.62
   0   3  16   10.30    1.80
  -1  -3 -16    8.89    1.48
   1  -3  16   10.81    1.59
   1   3  16    9.87    1.79
  -2  -3 -16    7.67    1.39
   2  -3  16    8.03    1.49
   2   3  16    7.36    1.68
   3  -3  16    5.45    1.34
  -3  -3 -16    6.06    1.38
   4  -3  16    4.27    1.26
  -4  -3 -16    4.60    1.46
  -5  -3 -16    5.26    1.55
   5  -3  16    6.73    1.34
  -6  -3 -16    5.48    1.57
  -7  -4  16    4.50    1.42
  -6  -4  16    2.27    1.32
   6  -4 -16    0.40    1.31
  -6   4  16   -0.54    1.61
   5  -4 -16    2.02    1.32
  -5  -4  16    3.47    1.36
  -5   4  16    0.71    1.60
  -4  -4  16    6.48    1.46
   4  -4 -16    4.92    1.44
  -4   4  16    5.36    1.72
   3  -4 -16    7.10    1.44
  -3  -4  16   10.43    1.61
  -3   4  16    5.71    1.78
  -2  -4  16    6.05    1.44
   2  -4 -16    7.46    1.48
  -2   4  16    3.46    1.68
   1  -4 -16    9.65    1.56
  -1  -4  16    9.65    1.59
  -1   4  16    6.87    1.79
   0  -4  16    5.10    1.46
   0  -4 -16    5.74    1.38
   0   4  16    4.07    1.65
   1  -4  16    6.40    1.45
  -1  -4 -16    3.35    1.38
   1   4  16    4.32    1.68
  -2  -4 -16    5.37    1.39
   2  -4  16    2.76    1.22
   2   4  16    1.67    1.55
   3  -4  16    8.10    1.44
  -3  -4 -16    5.58    1.57
  -4  -4 -16    2.73    1.37
   4  -4  16    5.65    1.31
  -6  -5  16    1.75    1.23
  -5  -5  16    1.07    1.22
   5  -5 -16    2.69    1.36
  -5   5  16    0.89    1.61
   4  -5 -16    0.82    1.33
  -4  -5  16    2.43    1.27
  -4   5  16    0.00    1.56
  -3  -5  16    2.34    1.27
   3  -5 -16    0.65    1.19
  -3   5  16   -0.73    1.51
   2  -5 -16    3.90    1.37
  -2  -5  16    2.34    1.31
  -2   5  16   -2.68    1.49
   1  -5 -16    3.28    1.30
  -1  -5  16    3.70    1.38
  -1   5  16    0.22    1.62
   0  -5  16    3.38    1.28
   0  -5 -16    0.64    1.33
   0   5  16   -2.20    1.52
  -1  -5 -16    2.36    1.36
   1  -5  16    2.20    1.29
   1   5  16   -1.37    1.56
   2  -5  16    4.51    1.32
  -2  -5 -16    2.93    1.40
  -4  -6  16    2.04    1.22
  -3  -6  16    4.07    1.33
  -2   6  16    0.51    1.68
  -1   6  16   -2.10    1.58
   0   6  16   -3.02    1.57
  -8   0  17   -3.66    1.51
   8   0 -17   -1.24    1.19
   7   0 -17    0.03    1.22
  -7   0  17   -0.21    1.63
   6   0 -17    1.56    1.22
  -6   0  17    0.38    1.65
   5   0 -17   -0.02    1.18
  -5   0  17   -0.91    1.56
   4   0 -17    1.13    1.09
  -4   0  17   -0.72    1.49
   3   0 -17   -0.27    0.99
  -3   0  17   -0.90    1.45
   2   0 -17   -0.69    0.99
  -2   0  17    0.79    1.46
  -1   0  17    0.02    1.41
   1   0 -17   -0.11    0.94
   0   0  17    2.09    1.44
   1   0  17    0.10    1.32
   2   0  17    0.07    1.33
   3   0  17    1.71    1.32
   4   0  17    1.34    1.25
  -8  -1  17   -0.33    1.59
   8   1 -17    0.18    1.30
  -7  -1  17   -0.38    1.60
   7  -1 -17    0.12    1.23
   7   1 -17   -1.35    1.11
  -7   1  17   -2.00    1.64
  -6  -1  17   -0.40    1.57
   6  -1 -17   -0.02    1.18
   6   1 -17   -1.61    1.00
  -6   1  17   -2.39    1.59
   5  -1 -17    2.10    1.23
  -5  -1  17   -0.15    1.52
   5   1 -17    1.57    1.14
  -5   1  17    0.21    1.61
   4  -1 -17    0.41    1.10
  -4  -1  17    0.00    1.47
   4   1 -17    0.29    1.03
  -4   1  17   -0.57    1.53
  -3  -1  17    0.57    1.48
   3  -1 -17   -0.55    1.11
  -3   1  17    0.54    1.58
   3   1 -17    0.82    1.03
  -2  -1  17    0.13    1.38
   2  -1 -17    0.27    1.05
  -2   1  17    2.58    1.57
  -1  -1  17    0.15    1.29
   1  -1 -17    1.06    1.08
  -1   1  17    0.08    1.46
   0  -1 -17    2.25    1.10
   0  -1  17    1.74    1.38
   0   1  17    1.38    1.46
   1  -1  17   -0.02    1.29
  -1  -1 -17    0.20    1.07
   1   1  17    0.07    1.43
   2  -1  17    0.39    1.26
   2   1  17    1.14    1.41
   3  -1  17    2.56    1.36
   3   1  17    1.88    1.41
   4  -1  17    1.56    1.28
   4   1  17    2.29    1.32
   5  -1  17    0.53    1.16
  -8  -2  17    6.29    1.75
   8   2 -17    4.54    1.40
  -7  -2  17    6.76    1.76
   7  -2 -17    3.47    1.44
   7   2 -17    3.77    1.29
   6  -2 -17    3.10    1.40
  -6  -2  17    5.80    1.68
   6   2 -17    3.20    1.31
  -6   2  17    2.92    1.82
  -5  -2  17    9.06    1.77
   5  -2 -17    6.89    1.48
  -5   2  17    6.99    1.91
   4  -2 -17    8.39    1.53
  -4  -2  17    7.67    1.71
  -4   2  17    7.58    1.84
   3  -2 -17   12.64    1.57
  -3  -2  17   11.53    1.80
  -3   2  17   10.08    1.91
  -2  -2  17   11.45    1.80
   2  -2 -17    8.92    1.49
  -2   2  17    6.53    1.79
   1  -2 -17    7.40    1.33
  -1  -2  17    8.56    1.63
  -1   2  17    7.15    1.81
   0  -2  17    6.27    1.55
   0  -2 -17    9.36    1.41
   0   2  17    6.59    1.70
  -1  -2 -17    4.54    1.21
   1  -2  17    5.98    1.47
   1   2  17    5.56    1.65
   2  -2  17    6.20    1.46
  -2  -2 -17    5.90    1.29
   2   2  17    5.45    1.61
   3  -2  17    6.47    1.50
  -3  -2 -17    6.76    1.33
   3   2  17    6.03    1.58
   4  -2  17    8.29    1.51
  -7  -3  17    4.13    1.58
   6  -3 -17    5.93    1.57
  -6  -3  17    8.81    1.72
  -5  -3  17    4.37    1.53
   5  -3 -17    5.04    1.45
  -5   3  17    4.26    1.85
   4  -3 -17    4.28    1.36
  -4  -3  17    3.42    1.48
  -4   3  17    0.88    1.72
  -3  -3  17    2.83    1.47
   3  -3 -17    2.71    1.28
  -3   3  17    2.03    1.72
   2  -3 -17    2.83    1.21
  -2  -3  17    3.09    1.42
  -2   3  17    0.42    1.58
  -1  -3  17    3.92    1.45
   1  -3 -17    2.09    1.22
  -1   3  17    4.13    1.68
   0  -3  17    2.24    1.35
   0  -3 -17    1.98    1.20
   0   3  17    1.15    1.61
   1  -3  17    2.58    1.31
  -1  -3 -17    2.78    1.32
   1   3  17   -1.44    1.47
   2  -3  17    2.29    1.28
  -2  -3 -17    3.32    1.36
   2   3  17   -0.93    1.47
  -3  -3 -17    1.23    1.22
   3  -3  17    1.62    1.21
  -4  -3 -17    2.08    1.34
  -6  -4  17   23.61    2.15
  -5  -4  17   28.53    2.32
   4  -4 -17   15.40    1.80
  -4  -4  17   19.83    1.97
  -4   4  17   17.17    2.26
   3  -4 -17   24.61    2.06
  -3  -4  17   20.63    2.02
  -3   4  17   21.44    2.37
  -2  -4  17   16.75    1.87
   2  -4 -17   18.08    1.85
  -2   4  17   18.74    2.22
  -1  -4  17   25.06    2.16
   1  -4 -17   21.14    1.96
  -1   4  17   20.62    2.28
   0  -4  17   19.51    1.97
   0  -4 -17   16.20    1.76
   0   4  17   14.08    2.07
   1  -4  17   19.98    2.00
  -1  -4 -17   19.99    1.98
   1   4  17   18.50    2.17
  -2  -4 -17   17.73    1.92
  -1   5  17   -0.57    1.65
   0   5  17    5.52    1.87
   6   0 -18   24.84    2.16
   5   0 -18   47.70    2.65
  -5   0  18   47.87    3.06
  -4   0  18   22.24    2.32
   4   0 -18   21.94    1.96
  -3   0  18   29.72    2.48
   3   0 -18   30.74    2.12
   2   0 -18   24.64    1.85
  -2   0  18   30.29    2.49
  -1   0  18   29.41    2.46
   0   0  18   31.49    2.53
   1   0  18   27.88    2.43
   2   0  18   26.78    2.33
   3   0  18   24.55    2.21
   6  -1 -18    5.01    1.46
   6   1 -18    1.33    1.28
  -5  -1  18    0.98    1.59
   5  -1 -18    2.09    1.31
   5   1 -18    1.99    1.20
   4  -1 -18    0.87    1.18
  -4  -1  18   -0.91    1.46
  -4   1  18    0.07    1.66
  -3  -1  18    2.14    1.58
   3  -1 -18    0.48    1.19
  -3   1  18    0.19    1.60
  -2  -1  18    1.05    1.48
   2  -1 -18    1.48    1.21
  -2   1  18    1.37    1.63
   1  -1 -18    0.63    1.13
  -1  -1  18   -1.47    1.35
  -1   1  18    1.56    1.54
   0  -1  18    2.21    1.42
   0  -1 -18   -0.25    0.99
   0   1  18   -0.54    1.46
   1  -1  18    0.83    1.37
   1   1  18    0.30    1.43
   2  -1  18   -0.03    1.26
   2   1  18   -1.04    1.39
   3   1  18    2.61    1.43
   5  -2 -18   13.91    1.77
   4  -2 -18   17.60    1.92
  -4  -2  18   17.93    2.10
   3  -2 -18   15.66    1.74
  -3  -2  18   17.79    2.09
  -3   2  18   15.86    2.18
  -2  -2  18   19.10    2.09
   2  -2 -18   16.35    1.73
  -2   2  18   12.93    2.07
   1  -2 -18   18.69    1.74
  -1  -2  18   19.64    2.07
  -1   2  18   21.17    2.24
   0  -2  18   14.34    1.88
   0  -2 -18   13.15    1.63
   0   2  18   11.46    1.90
  -1  -2 -18   17.81    1.77
   1  -2  18   20.48    2.03
   1   2  18   14.38    2.01
  -2  -2 -18   13.47    1.64
   2   2  18   14.51    1.95
   3   2  18   14.00    1.86
   3  -3 -18    2.73    1.33
   2  -3 -18    1.22    1.23
  -2   3  18   -2.32    1.54
   1  -3 -18    0.36    1.20
  -1   3  18    0.97    1.65
   0  -3 -18   -0.37    1.16
   0   3  18   -1.68    1.57
  -1  -3 -18    4.82    1.30
   1   3  18   -0.86    1.49
  -2  -3 -18    2.23    1.23
   2   3  18   -0.91    1.42
   4   0 -19    0.85    1.24
   3  -1 -19    0.71    1.15
   2  -1 -19   -0.14    1.15
   1  -1 -19    3.66    1.19
   0   0   0    0.00    0.00
;
_shelx_hkl_checksum     28954
_shelx_res_file
;
TITL Z8_0m in P2(1)/c
CELL 0.71073  10.3283   7.9868  13.0760  90.000  96.419  90.000
ZERR    2.00   0.0011   0.0008   0.0014   0.000   0.002   0.000
LATT  1
SYMM -X, 0.5+Y, 0.5-Z
SFAC C H N O BA
UNIT 24 20 8 40 4
TEMP 23.000
SIZE 0.16 0.12 0.03
L.S. 20
ACTA
BOND $H
FMAP 2
PLAN 20
SHEL 10.0 0
ISOR 0.01 0.02 O5
EQIV $1 x, -1+y, z
EQIV $2 -1+x, y, z
EQIV $3 -1+x, 1+y, z
HTAB N1 O6_$1
HTAB O9 O3_$2
HTAB O9 O8_$1
HTAB O10 O3_$2
HTAB O10 O6_$2
HTAB O10 O4_$3
WGHT    0.049200    0.999800
FVAR       0.11313
BA1   5   -0.003611    0.207112    0.694817    11.00000    0.02335    0.01750 =
         0.01979    0.00287    0.00648    0.00255
O1    4    0.210515   -0.409668    0.691699    11.00000    0.03125    0.01958 =
         0.05575    0.00171    0.02077   -0.00442
O2    4    0.167809   -0.082960    0.682500    11.00000    0.02234    0.02129 =
         0.04765    0.00357    0.01555    0.00458
O3    4    0.602622   -0.029688    0.602240    11.00000    0.01915    0.02441 =
         0.06122    0.00338    0.01099   -0.00208
O4    4    0.611318   -0.362642    0.593457    11.00000    0.02962    0.03048 =
         0.09082    0.00043    0.02598    0.00691
O5    4    0.266034    0.212404    0.648980    11.00000    0.03681    0.02553 =
         0.15702    0.00671    0.03780    0.00863
O6    4    0.467254    0.237856    0.642404    11.00000    0.03023    0.01789 =
         0.08665    0.00055    0.01018   -0.00699
O7    4   -0.051679    0.523982    0.622499    11.00000    0.04079    0.01922 =
         0.01933   -0.00105    0.01007    0.00092
O8    4   -0.032433    0.714065    0.500600    11.00000    0.06826    0.02146 =
         0.02814    0.00278    0.02208    0.00771
O9    4   -0.122187   -0.094175    0.641212    11.00000    0.02411    0.02800 =
         0.03184   -0.00828    0.00630    0.00281
AFIX   3
H2    2   -0.201817   -0.101754    0.636392    11.00000   -1.20000
H3    2   -0.106437   -0.145745    0.589802    11.00000   -1.20000
AFIX   0
O10   4   -0.258238    0.273019    0.588576    11.00000    0.02940    0.03223 =
         0.07220    0.00920   -0.00210   -0.00504
AFIX   3
H4    2   -0.323068    0.220559    0.600656    11.00000   -1.20000
H5    2   -0.277568    0.372629    0.586206    11.00000   -1.20000
AFIX   0
N1    3    0.407120   -0.387944    0.634797    11.00000    0.02282    0.01390 =
         0.03541    0.00003    0.00955    0.00228
AFIX  43
H1    2    0.411858   -0.495041    0.629494    11.00000   -1.20000
AFIX   0
N2    3    0.371245    0.147758    0.643534    11.00000    0.02282    0.01921 =
         0.03612    0.00070    0.00658    0.00050
C1    1    0.294002   -0.321693    0.663960    11.00000    0.02157    0.01837 =
         0.02449    0.00001    0.00748    0.00135
C2    1    0.275375   -0.129533    0.662024    11.00000    0.01980    0.01679 =
         0.02268    0.00050    0.00491    0.00235
C3    1    0.383219   -0.030939    0.640648    11.00000    0.01868    0.01458 =
         0.02709    0.00124    0.00323   -0.00034
C4    1    0.503830   -0.102617    0.619179    11.00000    0.01908    0.01800 =
         0.02834    0.00034    0.00432   -0.00191
C5    1    0.512994   -0.295882    0.613530    11.00000    0.02107    0.02384 =
         0.03064    0.00273    0.00557    0.00228
C6    1   -0.025061    0.567964    0.534964    11.00000    0.02716    0.01832 =
         0.02106   -0.00437    0.00730    0.00198
HKLF 4
REM  Z8_0m in P2(1)/c
REM R1 =  0.0376 for    2692 Fo > 4sig(Fo)  and  0.0553 for all    3410 data
REM    172 parameters refined using      6 restraints
END
WGHT      0.0472      1.4610
REM Highest difference peak  2.309,  deepest hole -1.669,  1-sigma level  0.185
Q1    1   0.0190  0.2128  0.7591  11.00000  0.05    2.31
Q2    1  -0.0285  0.2157  0.6364  11.00000  0.05    2.05
Q3    1  -0.0071  0.2986  0.7056  11.00000  0.05    1.54
Q4    1   0.0210  0.2060  0.8211  11.00000  0.05    1.17
Q5    1  -0.0179  0.1104  0.6914  11.00000  0.05    1.10
Q6    1   0.2935  0.1983  0.7059  11.00000  0.05    0.97
Q7    1   0.0287  0.7933  0.4192  11.00000  0.05    0.87
Q8    1  -0.0648  0.7257  0.5608  11.00000  0.05    0.70
Q9    1   0.4406  0.2399  0.5839  11.00000  0.05    0.69
Q10   1  -0.0924  0.6739  0.4777  11.00000  0.05    0.65
Q11   1   0.2598  0.2018  0.6116  11.00000  0.05    0.61
Q12   1  -0.1100  0.2061  0.5954  11.00000  0.05    0.60
Q13   1   0.5436 -0.2814  0.6603  11.00000  0.05    0.59
Q14   1   0.4420 -0.0713  0.6538  11.00000  0.05    0.58
Q15   1  -0.0209  0.5439  0.5871  11.00000  0.05    0.57
Q16   1   0.2793 -0.2331  0.6474  11.00000  0.05    0.57
Q17   1   0.0140  0.0051  0.7420  11.00000  0.05    0.56
Q18   1   0.3646  0.0432  0.6352  11.00000  0.05    0.53
Q19   1   0.0385  0.8017  0.4942  11.00000  0.05    0.53
Q20   1   0.1017 -0.0605  0.6610  11.00000  0.05    0.52
;
_shelx_res_checksum     68342
_shelxl_version_number         .2013
data_global
_journal_date_recd_electronic     2015-02-24
_journal_date_accepted     2015-03-31
_journal_name_full     'Acta Crystallographica, Section E'
_journal_year     2015
_journal_volume     71
_journal_issue      5
_journal_page_first     459
_journal_page_last     462
_journal_paper_category     GM
_journal_paper_doi     10.1107/S2056989015006520
_journal_coeditor_code     CV5485
_publ_contact_author_name     'Rusul Alabada'
_publ_contact_author_address
;
Al Muthanna University,
Samawah, Al Mutanna, Iraq
;
_publ_contact_author_email     www.chemistry1315@gmail.com
_publ_contact_author_fax     '+74996195912'
_publ_contact_author_phone     '+9647806742662'
_publ_section_title
;\
Crystal structure of
poly[\m~2~-aqua-aqua(m~2~-4-nitro-2,5,6-trioxo-1,2,5,6-tetrahydropyridin-3-\
olato)hemi-\m~4~-oxalato-barium(II)]
;
loop_
    _publ_author_name
    _publ_author_address
    'Alabada, Rusul'
;
Al Muthanna University,
Samawah, Al Mutanna, Iraq
;
    'Kovalchukova, Olga'
;
Peoples' Friendship University of Russia,
6 Miklukho-Mallaya, 117198 Moscow, Russian Federation
;
    'Polyakova, Irina'
;
Kurnakov Institute of General and Inorganic Chemistry RAS,
31 Leninskiy Avenue, 119991 Moscow, Russian Federation
;
    'Strashnova, Svetlana'
;
Peoples' Friendship University of Russia,
6 Miklukho-Mallaya, 117198 Moscow, Russian Federation
;
    'Sergienko, Vladimir'
;
Kurnakov Institute of General and Inorganic Chemistry RAS,
31 Leninskiy Avenue, 119991 Moscow, Russian Federation
;
_publ_section_synopsis
;
In a Ba coordination polymer incorporating
4-nitro-2,5,6-trioxo-1,2,5,6-tetrahydropyridin-3-olate, oxalate and aqua
ligands, the complex monomers are connected into polymeric two-dimensional
layers parallel to the <i>bc</i> plane. Intermolecular O---H...O hydrogen
bonds link these layers into a three-dimensional supramolecular framework.
;
