# Supplementary material for: Crystal structure of poly[μ2-aqua-aqua­(μ2-4-nitro-2,5,6-trioxo-1,2,5,6-tetra­hydro­pyridin-3-olato)hemi-μ4-oxalato-barium(II)]
Source: Acta Crystallogr E Crystallogr Commun. 2015 Apr 9;71(Pt 5):459–62. doi: 10.1107/S2056989015006520 (PMC4420117; doi:10.1107/S2056989015006520)
Supplement: Supplementary file 2 [file e-71-00459-Isup2.hkl]

#
# h,k,l, Fc-squared, Fo-squared, sigma(Fo-squared), status flag
#
data_I
#shelx
_shelx_title ' Z8_0m in P2(1)/c'
_shelx_refln_list_code          4
_shelx_F_calc_maximum      262.43
_exptl_crystal_F_000       764.00
_reflns_d_resolution_high  0.6797

loop_
 _space_group_symop_operation_xyz
 'x, y, z'
 '-x, y+1/2, -z+1/2'
 '-x, -y, -z'
 'x, -y-1/2, z-1/2'

_cell_length_a    10.3283
_cell_length_b     7.9868
_cell_length_c    13.0760
_cell_angle_alpha  90.000
_cell_angle_beta   96.419
_cell_angle_gamma  90.000

_shelx_F_squared_multiplier     1.000

loop_
 _refln_index_h
 _refln_index_k
 _refln_index_l
 _refln_F_squared_calc
 _refln_F_squared_meas
 _refln_F_squared_sigma
 _refln_observed_status
   2   0   0      48508.30      56121.55       874.75 o
   3   0   0      40882.58      44728.95       700.73 o
   4   0   0      36106.83      38095.55       604.16 o
   5   0   0      31962.08      33908.27       546.72 o
   6   0   0      11914.80      12149.69       278.16 o
   7   0   0      14373.98      14527.71       263.65 o
   8   0   0      20181.43      19805.41       351.81 o
   9   0   0       1329.63       1269.70        94.54 o
  10   0   0       8529.50       8095.59       250.03 o
  11   0   0       3695.80       3809.09       165.65 o
  12   0   0       2045.70       2080.74       131.27 o
  13   0   0       1838.69       1767.42       139.08 o
  14   0   0       1037.48        989.97       125.02 o
  15   0   0       1236.92       1195.47       134.39 o
   1   1   0        409.27        397.88         9.44 o
   2   1   0        413.67        538.99        20.00 o
   3   1   0       7025.67       8698.53       270.22 o
   4   1   0         83.75         85.39        17.60 o
   5   1   0         28.75         12.21        11.37 o
   6   1   0         82.06         77.82        14.54 o
   7   1   0         79.88         85.25        17.69 o
   8   1   0        930.95        902.86        48.53 o
   9   1   0        134.32        127.71        33.14 o
  10   1   0        435.03        389.83        41.79 o
  11   1   0          1.81         24.15        47.72 o
  12   1   0        375.16        454.04        58.53 o
  13   1   0        101.31         37.65        56.78 o
  14   1   0        185.05         75.17        62.71 o
   0   2   0      32252.72      35803.56       573.21 o
   1   2   0      14679.69      15261.55       141.79 o
   2   2   0      16452.65      17788.86       164.73 o
   3   2   0      21131.76      23920.68       450.26 o
   4   2   0      44878.31      49706.96       543.98 o
   5   2   0       4165.71       3847.86        95.88 o
   6   2   0      11654.09      11889.29       177.59 o
   7   2   0      10963.22      10978.15       306.31 o
   8   2   0       8752.36       8572.26       146.08 o
   9   2   0       5871.90       5695.25       114.28 o
  10   2   0       2610.65       2650.78        77.94 o
  11   2   0       4657.97       4367.50       106.23 o
  12   2   0       2289.03       2283.21        83.22 o
  13   2   0       1275.39       1331.17        94.86 o
  14   2   0       1262.92       1211.10       134.39 o
   1   3   0        475.97        912.04        47.01 o
   2   3   0         47.07         82.37        11.38 o
   3   3   0        889.54        888.13        28.00 o
   4   3   0       2439.72       2649.06        45.52 o
   5   3   0         57.45         55.80        25.71 o
   6   3   0        151.12        185.62        27.61 o
   7   3   0        300.86        406.05        35.42 o
   8   3   0        191.47        157.08        33.55 o
   9   3   0        267.66        252.91        35.35 o
  10   3   0        572.72        601.92        46.66 o
  11   3   0        108.91        119.36        38.97 o
  12   3   0        104.47         76.47        54.14 o
  13   3   0         33.67         -8.90        57.02 o
  14   3   0         60.07          0.67        61.70 o
   0   4   0       4064.68       6700.28       294.57 o
   1   4   0       6246.93       6932.60        95.22 o
   2   4   0       9483.57      10413.68       162.31 o
   3   4   0       6901.98       7508.02        97.20 o
   4   4   0      10126.84      10567.99       139.14 o
   5   4   0       2013.14       2719.94        69.36 o
   6   4   0       1698.23       2392.02       210.78 o
   7   4   0       1937.96       2130.94       123.83 o
   8   4   0       1167.75       1256.26        75.79 o
   9   4   0       1344.42       1318.15        66.27 o
  10   4   0        266.89        291.26        45.85 o
  11   4   0        878.15        946.84        64.64 o
  12   4   0        564.50        606.78        60.45 o
  13   4   0        619.24        640.52        65.67 o
  14   4   0         63.88        105.48       102.36 o
   1   5   0         24.10         52.71        17.23 o
   2   5   0         61.37         85.15        20.77 o
   3   5   0        106.56        180.63        30.91 o
   4   5   0        291.19        359.42        28.17 o
   5   5   0       1198.91       1220.50        53.01 o
   6   5   0        416.12        379.88        75.36 o
   7   5   0        379.71        367.79        62.38 o
   8   5   0        107.90         92.68        41.06 o
   9   5   0          1.27        -48.88        62.15 o
  10   5   0         51.45         -0.37        42.39 o
  11   5   0         36.46         42.08        45.94 o
  12   5   0          3.37         -1.13        50.87 o
  13   5   0          5.40        -50.69        50.69 o
   0   6   0        624.06       1604.12        96.11 o
   3   6   0       1870.34       2399.84       211.86 o
   5   6   0         16.80         94.75        39.93 o
   6   6   0         79.69        138.21        41.63 o
   7   6   0          2.47         90.42        42.21 o
   8   6   0          0.25         51.70        42.88 o
   9   6   0         67.43         71.25        46.41 o
  10   6   0          8.27         45.32        65.38 o
  11   6   0         10.26         -3.34        49.40 o
  12   6   0         25.25        -32.73        51.21 o
   1   7   0        110.99        151.74        41.49 o
   2   7   0          0.16         27.51        39.79 o
   3   7   0         25.54          0.25        39.03 o
   4   7   0         86.84         14.36        40.56 o
   5   7   0          8.94         31.28        40.91 o
   6   7   0        195.56        246.50        69.34 o
   7   7   0        132.05        155.30        61.83 o
   8   7   0          7.39         39.41        47.31 o
   9   7   0        155.77        114.87        51.80 o
  10   7   0         31.90          5.06        77.45 o
  11   7   0        226.21        147.82        84.00 o
   0   8   0       1347.42       1584.58       136.74 o
   1   8   0       4148.49       4069.67       135.64 o
   2   8   0       1629.19       1758.19       133.30 o
   3   8   0       1883.50       1897.14       119.89 o
   4   8   0       2332.69       2568.44       106.30 o
   5   8   0       1269.34       1252.33       102.25 o
   6   8   0       2201.18       2192.77        89.39 o
   7   8   0       1026.35       1134.24        73.17 o
   8   8   0        599.43        550.93        76.45 o
   9   8   0        883.75        940.79        75.92 o
  10   8   0        518.88        639.65        98.06 o
   1   9   0         96.63        139.02        66.29 o
   2   9   0          1.21        -58.99        58.99 o
   3   9   0        161.19        183.54        76.96 o
   4   9   0         15.26         21.88        66.43 o
   5   9   0          7.76        -46.81        52.48 o
   6   9   0        319.85        242.88        60.29 o
   7   9   0        234.06        164.12        59.75 o
   8   9   0         65.26         16.33        68.34 o
   9   9   0          6.11        -85.17       100.79 o
   0  10   0       3997.43       4222.43       229.72 o
   1  10   0       3396.88       3590.29       149.32 o
   2  10   0       2715.94       2850.93       142.17 o
   3  10   0       1450.05       1475.84       108.64 o
   4  10   0       3177.33       3280.32       150.52 o
   5  10   0       1507.55       1479.76       111.87 o
   6  10   0       2085.14       2086.21       171.90 o
   7  10   0       1510.62       1846.34       164.08 o
   1  11   0          0.94        131.39        85.69 o
   2  11   0         66.72        133.58       119.16 o
   3  11   0         62.55         42.03       204.32 o
   4  11   0          0.83         14.06       100.79 o
 -15   1   1         15.98        -81.26        85.17 o
 -14   1   1         35.50        -53.13        56.91 o
 -13   1   1          4.73          1.78        86.73 o
 -12   1   1         39.01         36.79        39.19 o
 -11   1   1          6.81        -13.28        35.73 o
 -10   1   1        252.49        247.26        38.24 o
  -9   1   1        156.49        224.17        36.32 o
  -8   1   1       1228.12       1198.57        55.05 o
  -7   1   1        502.31        529.17        28.13 o
  -6   1   1        563.10        594.07        26.22 o
  -5   1   1         38.98         81.15        14.25 o
  -4   1   1          2.04         -2.33        11.60 o
  -3   1   1        427.19        547.92        83.20 o
  -2   1   1        407.95        508.37        20.33 o
  -1   1   1        449.04        462.18        12.73 o
   0   1   1        369.98        467.02        12.13 o
   1   1   1       1271.01       1482.91        19.34 o
   2   1   1         13.65         26.65        13.06 o
   3   1   1        362.85        434.83        18.68 o
   4   1   1       1704.08       1886.02        38.23 o
   5   1   1         21.78         17.84        15.20 o
   6   1   1         91.64         84.40        23.10 o
   7   1   1         16.59         10.96        28.37 o
   8   1   1        348.46        413.61        38.44 o
   9   1   1         40.01         12.40        29.82 o
  10   1   1       1344.15       1152.77        58.74 o
  11   1   1        483.40        467.19        58.44 o
  12   1   1         39.59        -44.17        44.17 o
  13   1   1         81.27         61.99        58.99 o
  14   1   1          0.48        -78.92        78.92 o
 -14   2   1        741.33        686.81       125.02 o
 -13   2   1       1122.47       1262.62        71.02 o
 -12   2   1        525.77        709.89        55.66 o
 -11   2   1        892.29       1116.23        62.04 o
 -10   2   1       1745.72       1797.78        67.08 o
  -9   2   1       2808.68       2940.24        80.60 o
  -8   2   1       3197.36       3608.45        85.05 o
  -7   2   1       3491.67       4340.81       260.14 o
  -6   2   1       4266.26       5200.53       391.32 o
  -5   2   1      11859.25      13164.10       357.62 o
  -4   2   1       9443.78      11725.72       334.07 o
  -3   2   1      18123.89      22058.51       646.90 o
  -2   2   1       9827.58      11707.74       177.60 o
  -1   2   1        795.92       1376.87        84.25 o
   0   2   1      13203.96      15238.44       189.24 o
   1   2   1       5878.53       5954.08        76.79 o
   2   2   1       6035.01       5914.24        69.08 o
   3   2   1      11148.40      11332.52       122.66 o
   4   2   1       3987.35       3862.85        59.88 o
   5   2   1       7438.37       7493.01       119.47 o
   6   2   1        577.03        579.48        35.53 o
   7   2   1        170.82        152.77        29.53 o
   8   2   1        716.36        750.78        44.26 o
   9   2   1       1130.07       1106.09        55.10 o
  10   2   1       1648.38       1497.51        63.54 o
  11   2   1        551.84        542.28        50.08 o
  12   2   1        174.05        151.14        43.21 o
  13   2   1        381.27        369.58        97.67 o
  14   2   1        150.16         -9.38        95.32 o
 -14   3   1          3.02        -73.84        73.84 o
 -13   3   1          1.35         18.56        57.72 o
 -12   3   1          9.74         75.71        67.98 o
 -11   3   1         65.45         56.02        42.12 o
 -10   3   1        430.97        485.27        44.03 o
  -9   3   1        718.33        687.25        45.93 o
  -8   3   1         21.12        151.49        34.26 o
  -7   3   1         86.92        167.38        31.66 o
  -6   3   1        528.09        542.08        34.85 o
  -5   3   1          6.41          6.55        23.66 o
  -4   3   1        828.38       1203.72        61.37 o
  -3   3   1        118.12        101.04        13.86 o
  -2   3   1         23.54         47.15        13.05 o
  -1   3   1       7971.75       8500.71        95.86 o
   0   3   1        296.72        249.36        16.03 o
   1   3   1       3720.55       4033.30       121.18 o
   2   3   1       5108.16       5126.86        64.12 o
   3   3   1       1965.24       1976.78        36.43 o
   4   3   1       4921.95       4968.87        67.02 o
   5   3   1        409.11        367.61        25.27 o
   6   3   1       2441.49       2412.02        48.85 o
   7   3   1       2329.93       2352.21        65.83 o
   8   3   1        876.66        941.45        55.64 o
   9   3   1        855.40        873.10        50.35 o
  10   3   1        656.15        724.01        48.91 o
  11   3   1       1014.65       1041.75        77.88 o
  12   3   1        367.59        343.94        84.39 o
  13   3   1        124.92        180.53        63.80 o
  14   3   1        568.33        607.73       135.96 o
 -13   4   1       1766.16       2039.67       147.41 o
 -12   4   1       1423.86       1621.31       103.87 o
 -11   4   1       3651.01       3693.71       106.26 o
 -10   4   1       5159.17       4912.73       119.19 o
  -9   4   1       2004.62       2076.83        61.86 o
  -8   4   1       6769.76       6863.29       112.71 o
  -7   4   1       7571.21       7873.60       161.50 o
  -6   4   1      11844.04      12304.09       177.55 o
  -5   4   1       6454.31       6686.72       151.69 o
  -4   4   1       6356.34       7197.99       127.42 o
  -3   4   1      16532.85      17229.58       183.04 o
  -2   4   1      14408.21      15247.63       163.96 o
  -1   4   1       7078.64       6850.65        84.49 o
   0   4   1      29377.53      30903.21       313.15 o
   1   4   1      11025.59      10292.52       135.04 o
   2   4   1      13121.26      12941.11       142.58 o
   3   4   1       6185.01       6193.30        79.40 o
   4   4   1       9423.75       9192.04       110.97 o
   5   4   1       7293.75       7044.92        92.88 o
   6   4   1       8219.40       7785.14       102.90 o
   7   4   1       7122.49       6676.86       134.94 o
   8   4   1       7021.71       6649.37       135.31 o
   9   4   1       2003.50       1926.16        76.22 o
  10   4   1       2235.90       2068.79        82.14 o
  11   4   1       1524.84       1299.02        72.49 o
  12   4   1       1575.22       1553.29        83.44 o
  13   4   1        883.97        925.35        73.70 o
  14   4   1        743.69        787.60       131.27 o
 -13   5   1         62.06         71.45        62.01 o
 -12   5   1          0.97         16.07        49.95 o
 -11   5   1        134.92        100.47        50.54 o
 -10   5   1        259.90        289.56        48.72 o
  -9   5   1        461.03        432.06        49.54 o
  -8   5   1          4.74          7.74        37.18 o
  -7   5   1         88.71        143.50        40.23 o
  -6   5   1         46.78         51.37        27.94 o
  -5   5   1       4927.58       4810.36        97.22 o
  -4   5   1         43.84         63.14        19.36 o
  -3   5   1       2102.06       2079.72        44.85 o
  -2   5   1       1038.94        932.63        34.49 o
  -1   5   1       1052.48       1018.44        35.29 o
   0   5   1        646.52        667.75        27.76 o
   1   5   1         12.79         -1.19        18.96 o
   2   5   1        808.60        856.68        31.70 o
   3   5   1       2842.00       2751.81        64.06 o
   4   5   1       1202.40       1111.07        47.72 o
   5   5   1       3063.70       2957.62        73.93 o
   6   5   1        661.03        691.14        51.36 o
   7   5   1       2756.79       2542.98       130.31 o
   8   5   1       2357.24       2012.09        79.19 o
   9   5   1       1057.32        989.12        62.97 o
  10   5   1       1065.40       1046.42        66.03 o
  11   5   1        611.74        594.80        62.17 o
  12   5   1        789.49        720.60        69.62 o
  13   5   1        821.08        638.36       137.52 o
 -12   6   1       1771.70       1790.19       110.77 o
 -11   6   1       2917.53       2908.51       148.85 o
 -10   6   1       3280.83       3263.57       106.05 o
  -9   6   1       4419.36       4179.07       114.51 o
  -8   6   1       4313.37       4062.87       145.45 o
  -7   6   1       9659.72       9389.04       172.82 o
  -6   6   1      11919.01      11436.41       308.61 o
  -5   6   1       3251.10       3105.48        87.02 o
  -4   6   1      18620.77      18065.78       349.05 o
  -3   6   1      13125.85      12923.81       150.91 o
  -2   6   1      14951.04      14181.59       162.87 o
  -1   6   1      12545.16      12039.16       154.56 o
   0   6   1      12651.67      11922.54       141.96 o
   1   6   1      16064.26      15259.58       227.52 o
   2   6   1       7614.19       7508.16       117.62 o
   3   6   1       3977.89       3987.51        88.00 o
   4   6   1      13004.54      12385.29       173.55 o
   5   6   1       2395.23       2451.53        81.80 o
   6   6   1       4949.75       4623.65       111.57 o
   7   6   1       3124.59       2921.47        91.81 o
   8   6   1       3706.30       3402.49       101.43 o
   9   6   1       2240.66       2184.40        94.78 o
  10   6   1       1143.46       1087.86        84.85 o
  11   6   1       1281.89       1302.28        80.74 o
  12   6   1       1224.06       1191.57        86.00 o
 -11   7   1          1.67          8.99        80.09 o
 -10   7   1         15.97        -12.66        57.18 o
  -9   7   1        100.44         95.38        59.10 o
  -8   7   1        117.32        185.59        48.23 o
  -7   7   1        531.33        548.90        55.38 o
  -6   7   1          2.40         -9.79        40.97 o
  -5   7   1        405.22        471.68        51.10 o
  -4   7   1          4.95        -39.06        39.06 o
  -3   7   1         33.41         65.86        40.22 o
  -2   7   1        652.15        639.57        51.05 o
  -1   7   1        385.40        424.81        33.11 o
   0   7   1        491.47        551.25        38.64 o
   1   7   1        708.81        649.68        42.12 o
   2   7   1        571.11        641.94        44.10 o
   3   7   1        787.40        816.25        55.79 o
   4   7   1        702.05        709.90        55.18 o
   5   7   1        497.97        438.56        50.56 o
   6   7   1       1543.19       1453.66        73.25 o
   7   7   1        525.82        442.17        54.89 o
   8   7   1        395.14        411.84        65.03 o
   9   7   1        575.97        489.80        62.82 o
  10   7   1        724.50        521.48        65.22 o
  11   7   1        644.54        617.74        71.44 o
 -10   8   1       2017.58       1991.81       117.13 o
  -9   8   1       1658.17       1640.13       106.90 o
  -8   8   1       2288.86       2256.03       113.71 o
  -7   8   1       3149.85       3266.89       104.39 o
  -6   8   1       2407.74       2495.03        92.46 o
  -5   8   1       3676.75       3678.19       105.78 o
  -4   8   1       4609.82       4588.76       115.93 o
  -3   8   1       4573.70       4435.59       111.14 o
  -2   8   1       3755.96       3711.78       130.66 o
  -1   8   1       1854.90       2019.01       133.22 o
   0   8   1       4398.95       4077.86       138.36 o
   1   8   1       3669.27       3585.46        99.35 o
   2   8   1       3758.58       3700.54       102.41 o
   3   8   1       3197.42       3029.26       177.90 o
   4   8   1       3956.38       3917.22       109.45 o
   5   8   1       4546.94       4181.40       113.49 o
   6   8   1       1356.36       1286.42        73.37 o
   7   8   1       1183.49       1135.18        79.16 o
   8   8   1       1433.39       1376.10        82.00 o
   9   8   1       1488.99       1314.98       139.96 o
  10   8   1       1272.65       1159.77        84.97 o
  -9   9   1        110.07        100.79       100.01 o
  -8   9   1        111.30         57.20        67.20 o
  -7   9   1        176.99        234.71        71.25 o
  -6   9   1         33.79         26.45        53.89 o
  -5   9   1         77.07         50.70        70.97 o
  -4   9   1        639.25        705.59        85.33 o
  -3   9   1          4.41         71.92       130.88 o
  -2   9   1        141.21        181.65        69.30 o
  -1   9   1        299.89        377.28       104.31 o
   0   9   1        178.06        159.54        67.63 o
   1   9   1        145.77        164.71        68.82 o
   2   9   1        254.00        325.54        75.40 o
   3   9   1        456.74        625.08        79.19 o
   4   9   1        172.93        260.83        60.19 o
   5   9   1         18.21         66.99        55.64 o
   6   9   1        914.34        902.43        75.50 o
   7   9   1        145.81        200.74        62.05 o
   8   9   1        134.65         97.70        82.32 o
   9   9   1         85.70        126.58       104.70 o
  -7  10   1        313.86        256.28       106.26 o
  -6  10   1        648.83        693.84       125.80 o
  -5  10   1        423.92        618.05       128.14 o
  -4  10   1        678.51        853.47        95.83 o
  -3  10   1        290.74        367.98        88.61 o
  -2  10   1       1243.42       1320.95       104.42 o
  -1  10   1        758.89        927.26        99.71 o
   0  10   1        599.29        635.77        87.11 o
   1  10   1        723.94        746.84        91.59 o
   2  10   1        945.51       1074.50       145.72 o
   3  10   1        224.79        137.08        79.70 o
   4  10   1        153.27        301.61        84.47 o
   5  10   1        478.76        569.34       210.97 o
   6  10   1        451.44        373.75        85.56 o
   7  10   1        262.37        260.74       139.10 o
  -4  11   1         36.65        175.02       118.77 o
  -3  11   1         13.89         28.91       109.39 o
  -2  11   1         39.70         22.49        80.70 o
  -1  11   1         84.35         83.84        82.36 o
   0  11   1          8.67         53.69        81.74 o
   1  11   1        249.06        231.13        89.32 o
   2  11   1         11.52        -26.68       121.50 o
   3  11   1         37.24         -0.44       117.98 o
   4  11   1          3.52         46.07        84.48 o
   5  11   1         19.52         32.82       138.30 o
 -15   0   2        800.24        941.53       123.45 o
 -14   0   2       1296.89       1303.30       129.70 o
 -13   0   2       3279.70       3487.96       176.59 o
 -12   0   2       1728.74       1657.25       122.67 o
 -11   0   2       5272.86       5296.01       200.03 o
 -10   0   2       8811.63       9179.40       201.39 o
  -9   0   2       8229.86       8544.19       185.48 o
  -8   0   2       6477.85       6710.00       116.23 o
  -7   0   2       7395.43       7763.26       195.83 o
  -6   0   2      17292.73      18351.92       249.41 o
  -5   0   2      13907.98      15359.90       246.76 o
  -4   0   2      25005.50      26771.40       345.77 o
  -3   0   2      22134.50      24115.56       422.69 o
  -2   0   2      17941.86      18451.99       238.08 o
  -1   0   2       6445.71       6712.19        95.49 o
   0   0   2      26861.70      28339.41       450.79 o
   1   0   2      28844.08      30982.81       982.94 o
   2   0   2        109.29        104.70        24.61 o
   3   0   2        526.36        428.35        36.79 o
   4   0   2       3888.62       3714.83        98.65 o
   5   0   2       6461.82       6326.49        98.88 o
   6   0   2       6335.77       7377.37       253.16 o
   7   0   2       7250.38       7240.01       207.06 o
   8   0   2       2872.43       2797.24       121.89 o
   9   0   2       1906.19       1767.42       109.39 o
  10   0   2        866.04        949.34        91.42 o
  11   0   2       1825.50       1768.20       125.02 o
  12   0   2       1129.34       1068.89       104.70 o
  13   0   2        346.28        335.20        86.73 o
  14   0   2       1146.88       1135.30       123.45 o
 -15   1   2        153.18         45.32        85.95 o
 -14   1   2         60.19        -13.31        57.69 o
 -13   1   2        460.73        457.69        65.33 o
 -12   1   2        601.49        645.35        62.97 o
 -11   1   2       1563.58       1588.63        66.96 o
 -10   1   2         16.35        -11.11        31.57 o
  -9   1   2       3390.38       3486.56        70.76 o
  -8   1   2       1561.85       1621.47        47.21 o
  -7   1   2       1774.75       1889.03        46.34 o
  -6   1   2        879.66        915.03        51.88 o
  -5   1   2       3777.62       3891.71        60.12 o
  -4   1   2      15177.47      16403.89       189.38 o
  -3   1   2      10581.89      10911.21       146.72 o
  -2   1   2       3865.31       4214.68        71.95 o
  -1   1   2       9393.58       9949.55        94.75 o
   0   1   2       5131.29       5169.95        52.53 o
   1   1   2      19592.04      21046.24       248.39 o
   2   1   2      10383.30      10955.79       113.28 o
   3   1   2      22624.93      23379.07       231.77 o
   4   1   2      20245.46      21327.27       214.59 o
   5   1   2       8068.59       8385.90        94.39 o
   6   1   2       8524.83       8141.46       109.93 o
   7   1   2       8397.17       8393.58       116.47 o
   8   1   2       6910.79       6558.67       120.68 o
   9   1   2       4932.91       4811.70       107.71 o
  10   1   2       1143.88       1067.42        56.63 o
  11   1   2       4963.14       4504.45       128.41 o
  12   1   2       1690.35       1727.32        89.75 o
  13   1   2       1545.74       1436.63        91.77 o
  14   1   2        759.05        609.45       113.30 o
 -14   2   2       1362.16       1475.58        81.27 o
 -13   2   2       1822.01       1863.27       102.46 o
 -12   2   2       1890.39       2000.46        78.61 o
 -11   2   2       2157.74       2456.78        84.67 o
 -10   2   2       3709.41       4068.79       126.14 o
  -9   2   2       4134.17       4587.62       101.21 o
  -8   2   2       4549.57       4963.06       102.52 o
  -7   2   2       6525.73       7175.17       240.71 o
  -6   2   2       9800.46      10865.82       300.99 o
  -5   2   2       3871.15       4350.16        93.38 o
  -4   2   2       6393.83       7492.94       211.23 o
  -3   2   2       7481.89       8054.33       161.26 o
  -2   2   2      16379.60      17654.16       180.44 o
  -1   2   2       7361.29       7467.22        92.61 o
   0   2   2       9888.75      10324.75       109.89 o
   1   2   2      10842.63      11195.88       119.33 o
   2   2   2      12863.67      12867.40       123.14 o
   3   2   2      19882.43      21081.29       241.46 o
   4   2   2      11125.10      11665.67       142.16 o
   5   2   2       8557.90       8663.45       113.61 o
   6   2   2       3411.08       3261.34        60.20 o
   7   2   2       5368.16       5398.49        86.23 o
   8   2   2       3167.63       3125.08        77.74 o
   9   2   2       2057.41       1986.03        66.62 o
  10   2   2       1783.17       1613.57        74.24 o
  11   2   2       1340.92       1296.46        64.86 o
  12   2   2        515.66        504.11        71.49 o
  13   2   2        327.40        210.18        92.20 o
  14   2   2        233.29        167.99        95.32 o
 -14   3   2         25.81         23.87        62.32 o
 -13   3   2        192.58        230.36        64.35 o
 -12   3   2        318.81        419.36        50.18 o
 -11   3   2        359.15        419.66        44.95 o
 -10   3   2        601.61        697.47        50.49 o
  -9   3   2        130.05        143.80        34.75 o
  -8   3   2       3082.34       3051.77        78.68 o
  -7   3   2       2472.88       2562.66       138.27 o
  -6   3   2       1029.19       1068.02        41.33 o
  -5   3   2       4576.91       4978.87        94.38 o
  -4   3   2       1415.44       1402.46        37.42 o
  -3   3   2        372.91        365.13        21.40 o
  -2   3   2       3341.00       3594.70        50.28 o
  -1   3   2       9724.01       9918.73       109.70 o
   0   3   2      54419.31      59041.33       579.25 o
   1   3   2        269.31        183.70        14.11 o
   2   3   2       4005.96       3930.11        55.08 o
   3   3   2       3718.84       3664.68        53.51 o
   4   3   2       8099.85       7856.14        95.04 o
   5   3   2       4170.57       4323.21        64.03 o
   6   3   2       1006.48        928.31        34.04 o
   7   3   2       3603.70       3517.24        68.68 o
   8   3   2       2979.88       2788.92        73.48 o
   9   3   2        607.45        580.51        42.95 o
  10   3   2       1917.20       1714.14       120.72 o
  11   3   2        724.65        714.03        69.61 o
  12   3   2        635.55        674.76        75.09 o
  13   3   2        251.28        301.60        93.37 o
  14   3   2        173.47         49.23       100.01 o
 -13   4   2        477.43        619.60       111.34 o
 -12   4   2        514.06        599.94        58.93 o
 -11   4   2        275.00        434.10        49.88 o
 -10   4   2        734.16       1023.65       106.80 o
  -9   4   2        548.99        680.04        41.70 o
  -8   4   2       2738.75       2915.05        86.73 o
  -7   4   2       1210.38       1841.36       107.59 o
  -6   4   2       4213.43       5297.19       166.01 o
  -5   4   2       2454.07       3198.59       133.19 o
  -4   4   2       2419.02       3132.06       102.63 o
  -3   4   2       1777.87       2268.80        68.82 o
  -2   4   2       3753.35       4543.57       104.94 o
  -1   4   2       3800.63       4103.08        59.73 o
   0   4   2        614.12        683.68        59.38 o
   1   4   2        137.79         78.41        20.05 o
   2   4   2       4373.69       4270.26        58.86 o
   3   4   2       3228.24       3323.87        46.18 o
   4   4   2        809.94        839.02        24.20 o
   5   4   2        511.46        537.99        27.59 o
   6   4   2        247.25        201.26        28.10 o
   7   4   2       1016.68        969.64        46.69 o
   8   4   2        137.30        153.63        45.79 o
   9   4   2       1108.75       1097.07        64.03 o
  10   4   2        539.75        630.92        56.61 o
  11   4   2        583.76        682.01        60.55 o
  12   4   2        174.69        153.92        52.44 o
  13   4   2        191.23        284.69        60.08 o
 -13   5   2          0.74        -68.96       156.66 o
 -12   5   2         74.92         69.95        57.82 o
 -11   5   2        127.67        154.43        56.35 o
 -10   5   2          7.49         67.99        42.82 o
  -9   5   2         97.03        128.51        42.70 o
  -8   5   2         62.12        199.66        94.57 o
  -7   5   2        396.42        466.57        35.80 o
  -6   5   2        106.83        105.54        28.89 o
  -5   5   2         38.25        207.60        35.75 o
  -4   5   2       2111.83       2060.45        45.82 o
  -3   5   2          8.71         32.20        30.92 o
  -2   5   2         60.85         73.81        20.57 o
  -1   5   2          5.59         13.76        18.86 o
   0   5   2        294.61        273.86        23.41 o
   1   5   2         24.19         35.15        19.47 o
   2   5   2        127.61        110.91        20.63 o
   3   5   2        293.99        307.90        31.69 o
   4   5   2       1548.31       1491.99        53.97 o
   5   5   2        176.77        185.39        35.98 o
   6   5   2        369.82        400.88        37.60 o
   7   5   2       1104.00       1034.67        50.04 o
   8   5   2        111.69        113.60        47.40 o
   9   5   2        177.31        137.92        44.05 o
  10   5   2        120.96         41.85        49.99 o
  11   5   2        178.24        177.45        53.91 o
  12   5   2         83.78        108.77        56.95 o
  13   5   2         14.64         91.42       113.30 o
 -12   6   2         16.01         73.60        62.32 o
 -11   6   2          1.28        -13.40       124.24 o
 -10   6   2          1.53         20.22        64.85 o
  -9   6   2          7.16         -4.08        53.45 o
  -8   6   2         73.57         93.78        47.14 o
  -7   6   2        554.04        550.30        50.77 o
  -6   6   2        182.28        308.44        44.11 o
  -5   6   2         57.69         77.30        30.90 o
  -4   6   2         51.57        349.26        89.07 o
  -3   6   2       1218.03       1483.45        66.82 o
  -2   6   2        204.45        265.36        48.02 o
  -1   6   2         54.38         89.07        25.17 o
   0   6   2          8.50         12.70        24.16 o
   1   6   2         16.04         -1.20        29.02 o
   2   6   2         71.06         67.62        30.44 o
   3   6   2        116.45         99.23        33.13 o
   4   6   2        756.96        712.43        44.00 o
   5   6   2        164.09        182.00        34.82 o
   6   6   2        117.99         76.38        33.44 o
   7   6   2         86.74         63.57        43.93 o
   8   6   2         13.89        -45.89        45.89 o
   9   6   2         14.43        -11.72        46.50 o
  10   6   2          0.07        -48.02        48.02 o
  11   6   2          2.75         37.83        54.79 o
  12   6   2          7.73         11.16        55.56 o
 -11   7   2         11.21        -42.66       119.16 o
 -10   7   2         75.32        129.63        63.17 o
  -9   7   2         72.70         74.03        57.13 o
  -8   7   2         95.10        184.92        80.48 o
  -7   7   2        156.79        251.78        85.13 o
  -6   7   2        351.01        409.46        68.70 o
  -5   7   2        115.60        111.41        42.85 o
  -4   7   2          6.48         27.91        58.15 o
  -3   7   2         28.31         53.38        29.26 o
  -2   7   2        199.74        187.35        65.36 o
  -1   7   2        645.52        744.02        55.76 o
   0   7   2        221.31        273.99        35.97 o
   1   7   2        687.85        695.03        43.51 o
   2   7   2         76.54         47.17        38.77 o
   3   7   2         95.85         84.92        34.74 o
   4   7   2        496.02        492.71        41.89 o
   5   7   2        555.09        534.16        56.16 o
   6   7   2        395.24        400.52        52.61 o
   7   7   2        361.03        365.52        54.60 o
   8   7   2        505.99        417.54        56.79 o
   9   7   2        508.20        503.46       101.04 o
  10   7   2        297.01        233.85        60.43 o
  11   7   2        116.62        139.44        60.20 o
 -10   8   2        562.95        614.15        81.77 o
  -9   8   2        833.48       1030.41        89.20 o
  -8   8   2        598.51        709.68        78.17 o
  -7   8   2        998.00        968.51       114.86 o
  -6   8   2        714.46        908.29        76.51 o
  -5   8   2       1449.45       1455.79        78.28 o
  -4   8   2        713.61        789.34        91.57 o
  -3   8   2       1491.23       1488.96        99.41 o
  -2   8   2        396.30        454.22        47.71 o
  -1   8   2        814.27        811.11        55.17 o
   0   8   2       1014.52        981.50        51.13 o
   1   8   2       1055.35        969.65        51.50 o
   2   8   2        857.89        852.38        60.34 o
   3   8   2        290.61        320.97        47.14 o
   4   8   2        696.07        689.51        60.35 o
   5   8   2        367.36        312.30        55.36 o
   6   8   2        541.81        548.62        75.72 o
   7   8   2        239.21        157.25        53.91 o
   8   8   2        242.90        190.60        60.23 o
   9   8   2         76.99         52.85        82.21 o
  10   8   2        170.51         75.29        70.65 o
  -9   9   2          9.52        -96.11        96.11 o
  -8   9   2        305.76        403.72        79.00 o
  -7   9   2        155.40        126.02        69.56 o
  -6   9   2          3.57         27.35        92.20 o
  -5   9   2        995.54       1057.95       132.05 o
  -4   9   2        456.62        490.60        78.17 o
  -3   9   2       2511.84       2532.11       122.37 o
  -2   9   2        544.31        605.26        79.66 o
  -1   9   2        836.83        918.26        85.00 o
   0   9   2        947.79        944.41       142.60 o
   1   9   2       1650.18       1685.56       105.57 o
   2   9   2       1748.86       1568.66       112.91 o
   3   9   2       2703.02       2657.56        99.31 o
   4   9   2        697.68        724.55        73.43 o
   5   9   2       2012.13       1991.38        93.22 o
   6   9   2        394.73        374.68        78.91 o
   7   9   2       1697.32       1750.38       129.80 o
   8   9   2        743.44        799.32        75.58 o
   9   9   2        355.31        201.44        89.52 o
  -6  10   2        917.67       1198.59       146.11 o
  -5  10   2       1681.12       1903.37       183.62 o
  -4  10   2       1693.93       2124.50       182.06 o
  -3  10   2       1974.20       2165.91       180.49 o
  -2  10   2       1307.69       1394.39       105.37 o
  -1  10   2       1611.81       1831.15       123.46 o
   0  10   2       1889.91       1937.92       119.37 o
   1  10   2       1847.21       1696.18       117.07 o
   2  10   2       1075.09       1084.23        99.45 o
   3  10   2        731.45        691.44       112.51 o
   4  10   2        884.14        984.97        96.48 o
   5  10   2       1132.39       1172.94       102.69 o
   6  10   2       1034.74       1191.95        89.23 o
   7  10   2        480.30        462.43       108.69 o
  -3  11   2        608.52        815.73       140.64 o
  -2  11   2        375.56        388.33       132.05 o
  -1  11   2       1817.23       1974.48       190.65 o
   0  11   2        201.55        260.87        86.44 o
   1  11   2       1988.60       1949.99       137.52 o
   2  11   2        286.46        380.99        91.05 o
   3  11   2       1202.08       1328.12       111.54 o
   4  11   2       1246.68       1313.81       139.86 o
 -15   1   3         11.43        -23.44        86.73 o
 -14   1   3          5.68        -53.93        53.93 o
 -13   1   3        196.88        160.66        63.68 o
 -12   1   3         71.61        117.48        42.68 o
 -11   1   3        384.48        517.15        46.45 o
 -10   1   3        274.40        313.36        39.54 o
  -9   1   3         39.54        184.27        28.03 o
  -8   1   3       2578.83       2583.31        52.25 o
  -7   1   3        709.89        806.26        33.69 o
  -6   1   3        530.55        627.54        25.42 o
  -5   1   3         20.92         12.73        13.99 o
  -4   1   3        286.92        398.69        18.20 o
  -3   1   3       1707.82       1731.97        38.41 o
  -2   1   3       1687.56       1698.75        32.04 o
  -1   1   3       1355.55       1330.54        55.93 o
   0   1   3      10468.55      11287.58       108.33 o
   1   1   3       2994.83       2913.11        43.74 o
   2   1   3       2257.55       2299.37        52.74 o
   3   1   3        594.69        603.94        23.84 o
   4   1   3       1399.73       1313.71        43.34 o
   5   1   3       2235.17       2264.19        38.57 o
   6   1   3       4145.50       4070.06        57.85 o
   7   1   3       2168.42       2137.72        51.32 o
   8   1   3       1805.77       1854.63        51.55 o
   9   1   3        360.93        366.31        42.51 o
  10   1   3        170.59        110.17        44.54 o
  11   1   3        608.91        531.96       148.46 o
  12   1   3        214.02        160.51        56.29 o
  13   1   3         37.05        -32.82        83.60 o
  14   1   3         85.07         71.88        88.29 o
 -14   2   3        576.24        707.95        84.15 o
 -13   2   3        356.20        542.13        56.44 o
 -12   2   3        511.91        703.40        55.98 o
 -11   2   3         51.48        257.29        53.52 o
 -10   2   3        189.26        367.83        38.17 o
  -9   2   3       1649.06       2006.75        65.64 o
  -8   2   3       1656.53       1802.43        91.75 o
  -7   2   3       2285.87       2464.34        62.15 o
  -6   2   3        976.61       1108.19        73.19 o
  -5   2   3         65.90         45.59        15.19 o
  -4   2   3       3703.14       3926.50        61.96 o
  -3   2   3          9.41         19.75        12.71 o
  -2   2   3       1307.07       1317.56        28.33 o
  -1   2   3        480.04        485.54        17.51 o
   0   2   3        850.21        769.50        41.24 o
   1   2   3       9212.38       9866.72       108.71 o
   2   2   3         65.64         43.33        18.46 o
   3   2   3        755.16        721.81        22.01 o
   4   2   3       2093.35       2244.16        43.69 o
   5   2   3        137.91        158.69        20.46 o
   6   2   3        832.81        880.72        35.95 o
   7   2   3         28.38         62.12        24.11 o
   8   2   3        141.17        124.91        27.44 o
   9   2   3        393.52        353.39        38.63 o
  10   2   3        556.87        444.14        53.49 o
  11   2   3        306.51        320.02        58.56 o
  12   2   3         16.01        -34.38        73.45 o
  13   2   3          9.59        -84.39        84.39 o
  14   2   3         17.19        -66.41        92.98 o
 -14   3   3        467.49        486.18        76.51 o
 -13   3   3        109.92        148.90        49.44 o
 -12   3   3        872.63       1102.61       124.34 o
 -11   3   3       1040.54       1239.70        83.23 o
 -10   3   3        950.43       1016.36        57.50 o
  -9   3   3       1558.51       1539.70        62.72 o
  -8   3   3       2749.07       2895.88        78.39 o
  -7   3   3       5296.88       5575.67       107.85 o
  -6   3   3       3846.66       3928.28        82.32 o
  -5   3   3       4574.08       4430.15        65.00 o
  -4   3   3      13927.48      14630.64       157.83 o
  -3   3   3       9487.83       9572.90       118.12 o
  -2   3   3      19767.62      19816.74       205.71 o
  -1   3   3      10921.36      11385.16       124.87 o
   0   3   3      15068.04      15062.84       159.41 o
   1   3   3      23507.94      24416.90       250.23 o
   2   3   3       4636.40       4549.14        62.99 o
   3   3   3       9467.13       9051.58       106.03 o
   4   3   3       7023.29       7014.29        77.77 o
   5   3   3       4404.80       4118.12        68.41 o
   6   3   3       5341.48       5077.98        75.76 o
   7   3   3       2044.13       1906.44        52.73 o
   8   3   3       4067.78       3829.38        89.90 o
   9   3   3       2877.36       2619.15       102.10 o
  10   3   3        585.26        610.71        65.94 o
  11   3   3       2287.65       2114.84       102.14 o
  12   3   3        931.99        989.28        83.93 o
  13   3   3        723.55        801.69       194.95 o
 -14   4   3        332.24        454.75       103.92 o
 -13   4   3        871.27        955.95        88.95 o
 -12   4   3       1275.59       1356.19        95.16 o
 -11   4   3       2374.13       2533.51       104.51 o
 -10   4   3       2356.69       2596.82       135.56 o
  -9   4   3       2320.09       2535.03        79.96 o
  -8   4   3        455.32        630.77        44.61 o
  -7   4   3       3364.64       3343.94        72.41 o
  -6   4   3       3467.45       3673.89       125.86 o
  -5   4   3       3541.74       3584.48        67.16 o
  -4   4   3       3500.72       3558.55        57.23 o
  -3   4   3       6987.58       7065.38        88.56 o
  -2   4   3       4977.96       4775.75        66.57 o
  -1   4   3       6470.25       6373.88        81.30 o
   0   4   3       1735.95       1556.23        35.85 o
   1   4   3      12765.20      13253.21       167.97 o
   2   4   3       1674.67       1488.38        50.25 o
   3   4   3       3246.21       3234.83        54.55 o
   4   4   3       4513.52       4450.38        67.40 o
   5   4   3       1591.73       1432.88        51.92 o
   6   4   3        861.32        847.93        43.69 o
   7   4   3       1888.00       1778.27        87.74 o
   8   4   3        463.97        501.27        60.22 o
   9   4   3        501.56        470.61        50.18 o
  10   4   3        119.82        125.10        44.79 o
  11   4   3        118.05         88.40        64.25 o
  12   4   3        112.86         47.99        77.06 o
  13   4   3          5.63         23.33        80.82 o
 -13   5   3        750.93        835.15       101.97 o
 -12   5   3       1010.59       1234.10       192.17 o
 -11   5   3       1628.10       1614.93        96.68 o
 -10   5   3       2748.36       2685.92       145.72 o
  -9   5   3       2275.67       2195.42       108.25 o
  -8   5   3       3414.68       3377.41        80.19 o
  -7   5   3       3281.78       3419.49       108.38 o
  -6   5   3       4452.15       4392.74       122.03 o
  -5   5   3      10607.84      10766.77       130.67 o
  -4   5   3       8010.65       8139.62       103.55 o
  -3   5   3      11991.31      11881.57       138.23 o
  -2   5   3       7959.58       7752.15       111.93 o
  -1   5   3       6534.79       6444.15        86.32 o
   0   5   3      10589.05      10507.31       123.89 o
   1   5   3      10556.66      10488.83       123.44 o
   2   5   3      12351.77      11696.52       158.72 o
   3   5   3      13298.04      12727.13       148.83 o
   4   5   3      10133.86       9300.46       137.56 o
   5   5   3      14991.09      14327.77       195.13 o
   6   5   3       2906.16       2672.90        70.89 o
   7   5   3       4519.50       4146.91        88.85 o
   8   5   3       4126.07       3832.15        87.73 o
   9   5   3       5140.63       4793.45       122.75 o
  10   5   3       2262.87       2206.44        92.38 o
  11   5   3       1831.85       1730.16        88.90 o
  12   5   3       1360.45       1313.99        84.10 o
  13   5   3       1588.28       1576.77       171.90 o
 -12   6   3        537.36        517.20        75.89 o
 -11   6   3       1449.69       1736.19       104.14 o
 -10   6   3       2144.73       2073.17       126.19 o
  -9   6   3       1098.10       1137.26        79.83 o
  -8   6   3       1794.75       1663.58        92.14 o
  -7   6   3       2782.65       2825.90        87.05 o
  -6   6   3       2274.48       2323.71        90.56 o
  -5   6   3       3714.62       3781.64       137.25 o
  -4   6   3        269.55        273.69        28.07 o
  -3   6   3       8939.25       8900.24       115.19 o
  -2   6   3       1951.13       1751.18        49.79 o
  -1   6   3       1172.88       1037.14        39.46 o
   0   6   3       3545.23       3327.18        74.44 o
   1   6   3       1664.29       1449.61        55.03 o
   2   6   3       1563.03       1479.17        56.28 o
   3   6   3       1558.50       1385.82        46.10 o
   4   6   3        895.74        920.00        46.43 o
   5   6   3       5198.48       5092.25        98.54 o
   6   6   3         11.13        -26.42        33.12 o
   7   6   3       1449.94       1371.10        59.86 o
   8   6   3       1259.20       1229.16        71.14 o
   9   6   3        300.52        300.36        75.58 o
  10   6   3        290.79        202.34        56.55 o
  11   6   3        160.80        144.06        59.79 o
  12   6   3        231.21        150.80       120.33 o
 -11   7   3        871.14        850.40       204.32 o
 -10   7   3        823.29        823.90       187.92 o
  -9   7   3       1241.11       1134.79       115.64 o
  -8   7   3       2006.38       1976.54       102.40 o
  -7   7   3       3444.17       3315.65       150.80 o
  -6   7   3       4800.80       4679.80       113.04 o
  -5   7   3       2329.06       2251.46        79.24 o
  -4   7   3       5647.15       5407.13        97.70 o
  -3   7   3       6849.03       6682.93       126.97 o
  -2   7   3       7612.27       7089.52       116.84 o
  -1   7   3       8921.65       8037.11       127.04 o
   0   7   3       8701.90       8236.67       129.74 o
   1   7   3       9421.82       8683.67       136.22 o
   2   7   3       8240.47       7571.01       124.89 o
   3   7   3       3819.66       3680.65        84.03 o
   4   7   3       5421.93       5122.49       101.49 o
   5   7   3       6195.21       5720.05       109.91 o
   6   7   3       3668.76       3383.91        86.01 o
   7   7   3       4375.05       4079.60        95.97 o
   8   7   3       2072.02       2026.09        88.63 o
   9   7   3       2297.44       2136.61        95.00 o
  10   7   3       1494.81       1447.46        86.46 o
  11   7   3       1088.16        946.26       100.21 o
 -10   8   3        237.15        488.48       123.45 o
  -9   8   3        607.45        679.51        80.38 o
  -8   8   3        852.97        787.84       103.53 o
  -7   8   3        814.12        802.33        82.43 o
  -6   8   3        801.99        963.97        80.10 o
  -5   8   3        172.95        258.58        62.82 o
  -4   8   3       1363.52       1500.31        99.47 o
  -3   8   3        992.98        983.63        60.84 o
  -2   8   3        740.06        630.37        51.93 o
  -1   8   3       1158.23       1153.73        55.23 o
   0   8   3       1555.09       1477.09        61.14 o
   1   8   3       2938.55       2689.03        75.54 o
   2   8   3       1057.55       1094.83        54.82 o
   3   8   3       1190.86       1141.43        57.72 o
   4   8   3       1312.07       1252.52        60.74 o
   5   8   3       1072.63        977.79        56.95 o
   6   8   3        681.53        591.23        63.79 o
   7   8   3        130.42         64.50        53.09 o
   8   8   3        354.48        310.40        63.67 o
   9   8   3        401.64        356.88        87.16 o
  10   8   3        159.67          9.38       122.67 o
  -9   9   3        365.92        182.06       110.17 o
  -8   9   3        904.73        904.81       135.96 o
  -7   9   3       1117.63       1319.70       145.33 o
  -6   9   3       1364.37       1356.43       148.46 o
  -5   9   3        140.69        257.06       106.26 o
  -4   9   3       2021.75       2211.23       175.02 o
  -3   9   3       1789.03       1824.46       163.30 o
  -2   9   3       1101.35       1195.29        68.10 o
  -1   9   3       1354.58       1419.56        74.72 o
   0   9   3       2005.82       1956.22        83.65 o
   1   9   3       1839.41       1823.05        80.21 o
   2   9   3       1309.19       1361.00        72.85 o
   3   9   3        771.94        847.51        55.29 o
   4   9   3       1970.12       1946.76        93.16 o
   5   9   3        504.22        611.56        66.84 o
   6   9   3        908.40        961.03        91.71 o
   7   9   3       1078.03       1110.87        81.84 o
   8   9   3        623.88        652.94        87.54 o
   9   9   3        510.30        214.09       146.89 o
  -6  10   3        185.82        239.09       121.89 o
  -5  10   3        292.06        446.15       125.02 o
  -4  10   3        524.40        653.21       138.30 o
  -3  10   3        138.42        146.89       115.64 o
  -2  10   3         80.73        200.03       117.98 o
  -1  10   3        307.16        461.00       131.27 o
   0  10   3        200.44        123.08        75.73 o
   1  10   3         79.04         39.70       167.21 o
   2  10   3        107.86        121.73        72.27 o
   3  10   3        362.60        432.32        83.91 o
   4  10   3         15.95        -34.14       113.69 o
   5  10   3        140.60        135.35        61.85 o
   6  10   3        110.87         49.67        66.41 o
   7  10   3        227.27        157.44       105.80 o
  -3  11   3        165.41        244.56       135.96 o
  -2  11   3         21.52         96.11       123.45 o
  -1  11   3         11.72         83.60       131.27 o
   0  11   3        298.77        139.86       141.42 o
   1  11   3         32.21        -32.82       136.74 o
   2  11   3          1.02        -46.88       144.55 o
   3  11   3        256.69        216.07        84.26 o
   4  11   3        134.33        197.30        83.87 o
 -14   0   4        527.00        718.84       110.17 o
 -13   0   4        387.17        607.89       101.58 o
 -12   0   4       1014.58       1129.84       107.05 o
 -11   0   4        460.57        572.73        82.04 o
 -10   0   4       1451.91       1446.24        78.31 o
  -9   0   4       5192.41       5093.09       101.69 o
  -8   0   4        677.78        735.52        41.44 o
  -7   0   4       2362.51       2322.73       118.18 o
  -6   0   4       2948.44       2894.04        63.13 o
  -5   0   4       1239.96       1290.23        41.01 o
  -4   0   4       8517.62       9333.27       134.86 o
  -3   0   4       5370.80       5906.45        90.50 o
  -2   0   4       5501.29       5888.34        89.10 o
  -1   0   4        668.47        799.45        64.06 o
   0   0   4      30819.49      35281.88       451.29 o
   1   0   4      68870.21      78053.22      1180.47 o
   2   0   4        308.62        403.05        29.14 o
   3   0   4        347.53        473.16        30.63 o
   4   0   4        419.97        485.67        32.45 o
   5   0   4       1704.54       1779.86        55.96 o
   6   0   4       1802.04       1994.54        63.63 o
   7   0   4         10.58         32.41        37.90 o
   8   0   4         82.35        139.08        61.73 o
   9   0   4       1119.15       1022.01        98.45 o
  10   0   4        911.95        796.98        91.42 o
  11   0   4         87.88        -66.41        66.41 o
  12   0   4          0.42        -35.16        74.23 o
  13   0   4          0.31        -81.26        81.26 o
 -15   1   4       1163.09       1233.76       132.83 o
 -14   1   4       1322.76       1408.37        94.24 o
 -13   1   4       2171.22       2195.03       105.73 o
 -12   1   4       3319.14       3414.57        98.48 o
 -11   1   4       2681.45       2690.51        83.89 o
 -10   1   4       7028.74       6978.46       113.65 o
  -9   1   4       4297.44       4218.85        80.30 o
  -8   1   4      16009.12      15957.57       178.44 o
  -7   1   4       9882.62       9725.75       116.56 o
  -6   1   4      17777.44      17732.54       189.20 o
  -5   1   4      21981.96      21985.65       207.67 o
  -4   1   4      24948.93      25561.50       258.51 o
  -3   1   4      19888.82      20120.58       205.33 o
  -2   1   4      55402.28      57227.70       554.62 o
  -1   1   4      17888.37      18238.73       186.43 o
   0   1   4      21862.27      21904.71       220.96 o
   1   1   4      21292.41      20575.71       191.32 o
   2   1   4      40464.32      40390.32       394.96 o
   3   1   4      31782.44      31679.11       313.59 o
   4   1   4       9596.27       9164.07       103.45 o
   5   1   4      13193.14      12847.57       139.88 o
   6   1   4      10759.03      10642.74       121.52 o
   7   1   4       6882.56       6445.46        98.94 o
   8   1   4       4792.50       4580.54        90.34 o
   9   1   4       7293.28       6949.24       155.82 o
  10   1   4       3056.22       2789.27        95.90 o
  11   1   4       3493.91       3045.25       108.26 o
  12   1   4       1570.23       1412.68       130.49 o
  13   1   4       1670.82       1503.32       134.39 o
  14   1   4        829.20        784.48       123.45 o
 -14   2   4        310.67        482.63        60.01 o
 -13   2   4        552.34        807.94        61.95 o
 -12   2   4        231.48        340.58        47.90 o
 -11   2   4        140.36        182.59        44.14 o
 -10   2   4       1504.83       1480.58        54.32 o
  -9   2   4        137.79        190.95        29.18 o
  -8   2   4        779.61        769.48        37.98 o
  -7   2   4       1116.39       1061.64        38.38 o
  -6   2   4       2915.70       2776.69        50.42 o
  -5   2   4       2519.16       2653.44        47.03 o
  -4   2   4        953.11       1330.78        34.26 o
  -3   2   4       7736.96       8889.60       200.12 o
  -2   2   4       7142.66       7363.37        77.65 o
  -1   2   4       4204.58       4634.61        53.72 o
   0   2   4       1641.14       1856.39        29.88 o
   1   2   4       5645.85       6083.70        66.35 o
   2   2   4       1878.80       1887.36        46.72 o
   3   2   4        380.54        427.24        23.42 o
   4   2   4        113.32        111.52        16.45 o
   5   2   4       2776.76       3033.44        48.11 o
   6   2   4        670.82        701.75        33.99 o
   7   2   4         28.30        -17.17        24.88 o
   8   2   4         50.00         41.94        26.05 o
   9   2   4          0.06        -17.50        29.21 o
  10   2   4          0.96         10.83        49.39 o
  11   2   4        186.52        157.83        81.26 o
  12   2   4         10.57        -19.53        78.92 o
  13   2   4         11.05        -78.14        78.14 o
  14   2   4         59.92        -28.13       100.79 o
 -14   3   4        805.42        984.35       120.48 o
 -13   3   4        519.02        569.28        90.72 o
 -12   3   4       1056.98       1198.48        66.73 o
 -11   3   4       2105.92       2143.08        65.59 o
 -10   3   4       3317.68       3151.07        74.04 o
  -9   3   4       3012.42       3096.85        71.04 o
  -8   3   4       2751.19       2709.80        63.95 o
  -7   3   4       3359.98       3278.77        81.10 o
  -6   3   4      10239.71      10211.72       121.78 o
  -5   3   4       5147.91       5226.76        73.87 o
  -4   3   4      12306.75      12700.70       141.40 o
  -3   3   4       4147.69       3996.56        57.50 o
  -2   3   4      11063.00      10971.27       111.62 o
  -1   3   4      14774.82      14862.89       145.02 o
   0   3   4      17691.54      17951.22       171.36 o
   1   3   4       9420.38       9403.04       109.48 o
   2   3   4       2485.21       2384.34        44.72 o
   3   3   4       2092.74       1957.76        42.12 o
   4   3   4       4226.07       4002.33        53.30 o
   5   3   4       7636.29       7423.37        96.09 o
   6   3   4       4917.52       4603.92        72.13 o
   7   3   4       5053.37       4742.97        90.66 o
   8   3   4       2252.30       2059.97        67.75 o
   9   3   4       2282.07       2079.42        82.82 o
  10   3   4       1318.26       1206.86        83.93 o
  11   3   4       1612.18       1382.31       106.65 o
  12   3   4        800.54        742.54        80.64 o
  13   3   4        935.27        814.95       124.24 o
 -14   4   4        253.66        222.69        91.42 o
 -13   4   4          1.34         49.23        58.84 o
 -12   4   4        136.31        207.14        47.45 o
 -11   4   4         86.64         64.10        34.21 o
 -10   4   4        343.92        383.51        36.90 o
  -9   4   4         16.74          2.28        33.06 o
  -8   4   4        815.94        900.08        43.59 o
  -7   4   4        540.56        568.04        37.36 o
  -6   4   4       1204.88       1237.56        41.33 o
  -5   4   4         91.77         97.83        21.53 o
  -4   4   4        186.43        221.66        29.22 o
  -3   4   4        278.82        274.88        22.91 o
  -2   4   4        183.19        211.18        20.56 o
  -1   4   4        802.10        782.57        29.36 o
   0   4   4        395.90        462.66        20.21 o
   1   4   4         10.30        -11.49        18.61 o
   2   4   4         89.86        118.78        26.73 o
   3   4   4        216.47        263.45        35.56 o
   4   4   4         21.87         -0.09        21.88 o
   5   4   4        337.10        356.10        35.50 o
   6   4   4          5.92         73.34        44.21 o
   7   4   4         39.16         -0.78        29.14 o
   8   4   4         57.54         66.43        32.67 o
   9   4   4         73.11         28.73        31.97 o
  10   4   4        157.74        137.54        48.69 o
  11   4   4          6.94         35.37        49.42 o
  12   4   4          0.20         -0.59        52.48 o
  13   4   4          3.30        -71.42        71.42 o
 -13   5   4         23.87        -38.57        98.45 o
 -12   5   4        129.65        163.38        48.99 o
 -11   5   4        182.80        226.49        48.28 o
 -10   5   4        259.35        337.21        60.10 o
  -9   5   4        579.74        573.17        47.36 o
  -8   5   4        151.50        140.38        37.46 o
  -7   5   4        544.68        506.40        38.26 o
  -6   5   4       1721.07       1707.04        54.57 o
  -5   5   4         80.92        115.92        24.78 o
  -4   5   4       1682.74       1660.28        45.66 o
  -3   5   4       1090.82       1127.39        40.07 o
  -2   5   4        876.15        865.44        33.66 o
  -1   5   4        662.98        789.97        31.81 o
   0   5   4        576.76        594.71        28.58 o
   1   5   4        704.60        718.79        33.04 o
   2   5   4       1693.59       1546.11        44.35 o
   3   5   4        962.67        948.49        38.25 o
   4   5   4       1067.92        982.41        47.82 o
   5   5   4        595.53        623.95        42.01 o
   6   5   4          2.82        -12.87        29.75 o
   7   5   4       1117.92       1058.54        52.21 o
   8   5   4        112.33        162.01        36.88 o
   9   5   4         46.99         79.05        36.45 o
  10   5   4        226.11        213.64        53.42 o
  11   5   4         68.40         94.72        56.53 o
  12   5   4         15.49        -16.77        55.42 o
 -12   6   4        115.30        182.23        53.45 o
 -11   6   4          8.70         58.70        68.35 o
 -10   6   4         23.41         61.80        55.47 o
  -9   6   4        163.08        229.40        56.90 o
  -8   6   4         14.88          4.38        57.04 o
  -7   6   4        391.74        565.44        82.08 o
  -6   6   4        133.18        171.97        37.74 o
  -5   6   4         56.47         90.71        30.70 o
  -4   6   4         94.16        124.44        26.65 o
  -3   6   4       1473.74       1344.75        45.32 o
  -2   6   4        279.16        259.39        29.37 o
  -1   6   4          0.56        -28.78        30.31 o
   0   6   4         24.48        -13.96        31.12 o
   1   6   4        392.62        332.04        30.96 o
   2   6   4        315.32        324.40        30.37 o
   3   6   4        453.45        466.98        32.62 o
   4   6   4        153.60        114.99        33.70 o
   5   6   4        665.01        621.89        43.74 o
   6   6   4         75.39         57.43        34.87 o
   7   6   4        140.37        107.54        38.00 o
   8   6   4          2.05        -17.02        35.07 o
   9   6   4          2.39        -49.57        53.86 o
  10   6   4         38.51         68.56        55.52 o
  11   6   4          9.54        -42.84        54.19 o
 -11   7   4        283.03        457.67       159.81 o
 -10   7   4        121.01        200.97        64.08 o
  -9   7   4        406.88        385.01       131.66 o
  -8   7   4        103.35         93.13        56.26 o
  -7   7   4        534.23        504.41        66.41 o
  -6   7   4         37.04         -7.00        56.26 o
  -5   7   4        678.13        681.64        50.68 o
  -4   7   4        463.66        693.52        55.37 o
  -3   7   4        269.42        322.06        35.67 o
  -2   7   4        579.87        583.13        55.94 o
  -1   7   4       1135.85       1021.32        49.95 o
   0   7   4       1674.41       1619.00        59.83 o
   1   7   4       1300.02       1198.11        52.38 o
   2   7   4        288.24        279.73        30.34 o
   3   7   4        520.34        561.25        44.17 o
   4   7   4        622.55        625.62        58.64 o
   5   7   4       1350.06       1227.78        57.74 o
   6   7   4        808.12        939.59        84.13 o
   7   7   4        229.15        254.34        50.07 o
   8   7   4        772.80        817.23        62.93 o
   9   7   4        106.24        126.85        58.85 o
  10   7   4        170.83        163.04        61.42 o
  11   7   4         18.94        -52.35       130.49 o
 -10   8   4         59.81         14.84        62.98 o
  -9   8   4         77.02        -29.85        80.09 o
  -8   8   4        172.49        161.72        65.18 o
  -7   8   4         28.66        100.27        83.60 o
  -6   8   4         40.03         56.26        89.07 o
  -5   8   4        504.37        621.17       110.17 o
  -4   8   4         57.30         52.35        92.20 o
  -3   8   4        289.80        346.38        54.76 o
  -2   8   4        112.80        134.14        35.78 o
  -1   8   4         11.67        -23.99        33.95 o
   0   8   4        568.04        566.21        45.49 o
   1   8   4          0.75          2.63        39.25 o
   2   8   4        388.32        360.55        43.02 o
   3   8   4          9.48         48.81        37.76 o
   4   8   4          0.05        -13.47        36.29 o
   5   8   4          5.58          8.90        39.91 o
   6   8   4         33.60        -25.45        38.88 o
   7   8   4         19.02         60.83        42.65 o
   8   8   4          4.16        -22.88        53.91 o
   9   8   4         87.96         69.61        58.90 o
  -8   9   4       1734.54       1743.20       176.59 o
  -7   9   4       2169.22       1965.10       181.27 o
  -6   9   4       2212.25       2067.46       175.02 o
  -5   9   4       1539.20       1679.13       160.96 o
  -4   9   4       3291.17       3137.13       201.59 o
  -3   9   4       4311.08       4051.31       224.25 o
  -2   9   4       2370.91       2303.84       107.72 o
  -1   9   4       2731.49       2621.45       113.08 o
   0   9   4       1583.67       1585.27        67.98 o
   1   9   4       2424.00       2368.73        80.64 o
   2   9   4       3011.62       2847.76        82.94 o
   3   9   4       1776.91       1640.56        71.49 o
   4   9   4       2370.93       2218.98        80.92 o
   5   9   4        978.34       1114.12        91.46 o
   6   9   4        743.14        629.19        72.76 o
   7   9   4        891.43       1072.63        82.55 o
   8   9   4       1033.06       1037.07        82.89 o
  -6  10   4        151.91        406.30       135.17 o
  -5  10   4        476.59        594.61       137.52 o
  -4  10   4        120.30         81.26       114.08 o
  -3  10   4        760.55       1106.39       152.36 o
  -2  10   4         22.36        146.11       122.67 o
  -1  10   4         91.94        151.11        62.72 o
   0  10   4         30.70         23.21        58.67 o
   1  10   4         71.84         50.16        62.17 o
   2  10   4         49.53         87.99        50.86 o
   3  10   4         46.58          6.41        92.59 o
   4  10   4         36.97         84.88        91.83 o
   5  10   4         72.94         98.40        60.94 o
   6  10   4          9.79         22.38        62.45 o
  -2  11   4       1143.85       1493.16       178.15 o
  -1  11   4       2204.50       2238.57       211.75 o
   0  11   4       1893.56       1877.59       194.56 o
   1  11   4       1821.66       2084.65       201.59 o
   2  11   4       2364.34       2540.18       227.37 o
 -14   1   5         18.48         52.83       158.61 o
 -13   1   5        330.33        394.02        52.90 o
 -12   1   5        480.10        614.60        52.74 o
 -11   1   5       1086.22       1117.11        60.50 o
 -10   1   5        842.33        834.36        42.51 o
  -9   1   5         27.97          2.38        25.89 o
  -8   1   5        197.72        231.69        25.89 o
  -7   1   5       1180.41       1189.01        40.34 o
  -6   1   5        408.76        457.35        22.40 o
  -5   1   5        838.79        831.64        27.32 o
  -4   1   5        502.65        451.70        25.29 o
  -3   1   5       2555.33       2651.46        47.46 o
  -2   1   5       3034.26       2984.50        46.98 o
  -1   1   5       2718.33       2714.45        38.01 o
   0   1   5       1157.08       1083.69        30.53 o
   1   1   5       3651.07       3812.20        55.10 o
   2   1   5        702.82        824.99        30.85 o
   3   1   5       1120.47       1174.83        43.03 o
   4   1   5       1380.78       1308.30        34.91 o
   5   1   5        526.84        532.18        24.93 o
   6   1   5       1480.44       1598.91        44.14 o
   7   1   5        996.85        945.33        46.54 o
   8   1   5        129.62        124.75        31.17 o
   9   1   5        227.84        197.04        46.32 o
  10   1   5        157.65        145.56        48.78 o
  11   1   5        158.70         32.82        78.14 o
  12   1   5        180.67        194.56        85.95 o
  13   1   5         29.76         57.82        88.29 o
 -14   2   5          2.36          9.51        55.38 o
 -13   2   5         57.85         74.18        44.99 o
 -12   2   5        125.24         55.76        46.48 o
 -11   2   5         25.11         -0.49        30.32 o
 -10   2   5          1.35        -28.42        28.42 o
  -9   2   5        136.33        199.63        49.06 o
  -8   2   5        709.93        647.97        37.25 o
  -7   2   5        193.12        219.85        25.68 o
  -6   2   5          0.02        -19.20        20.28 o
  -5   2   5        290.78        404.54        31.39 o
  -4   2   5          8.96         -9.88        13.34 o
  -3   2   5        434.37        502.83        23.04 o
  -2   2   5         84.65         74.72        16.06 o
  -1   2   5        785.70        793.74        48.51 o
   0   2   5        132.67        119.13        17.71 o
   1   2   5         61.59         79.70        14.93 o
   2   2   5        572.63        603.04        22.95 o
   3   2   5       2105.27       2152.26        38.28 o
   4   2   5        386.22        373.09        23.24 o
   5   2   5        750.55        878.18        36.17 o
   6   2   5          1.30         20.55        24.64 o
   7   2   5         82.51         91.48        28.02 o
   8   2   5        413.19        404.44        33.09 o
   9   2   5        323.05        356.35        40.64 o
  10   2   5        180.59        165.65        82.04 o
  11   2   5         60.75         36.72        78.14 o
  12   2   5        200.64        162.52        89.86 o
  13   2   5        358.64        448.50       108.61 o
 -14   3   5        619.58        788.92        88.29 o
 -13   3   5       1301.83       1230.85        74.70 o
 -12   3   5       1232.27       1165.61        66.68 o
 -11   3   5       2369.23       2434.39       116.61 o
 -10   3   5       4772.34       4545.75        91.08 o
  -9   3   5       1432.80       1536.14        54.51 o
  -8   3   5       8059.91       7830.96       121.39 o
  -7   3   5       6561.60       6502.33        82.64 o
  -6   3   5       5266.15       5091.80        68.61 o
  -5   3   5      10092.18      10015.55       108.65 o
  -4   3   5       6120.86       5803.90        70.64 o
  -3   3   5      12204.39      12210.65       124.34 o
  -2   3   5       9589.68       9059.52        96.35 o
  -1   3   5       3739.46       3479.90        47.84 o
   0   3   5      12257.95      12385.06       124.68 o
   1   3   5       3319.03       3039.39        51.47 o
   2   3   5       6559.62       6304.13        83.62 o
   3   3   5       5316.55       5011.90        72.74 o
   4   3   5       4193.94       3926.06        55.26 o
   5   3   5       6994.64       6714.81        90.70 o
   6   3   5       2836.52       2740.15        68.34 o
   7   3   5       3795.83       3620.80        79.37 o
   8   3   5       3320.16       3162.81        76.37 o
   9   3   5       2141.63       2064.61        73.21 o
  10   3   5       1564.27       1415.45        90.60 o
  11   3   5        863.87        874.33        83.04 o
  12   3   5       1266.27       1242.97       165.26 o
  13   3   5        596.68       1118.12       150.80 o
 -14   4   5         36.84        107.05        91.42 o
 -13   4   5          4.23        -67.27       127.36 o
 -12   4   5        200.33        245.20        42.51 o
 -11   4   5         11.83         -8.14        38.82 o
 -10   4   5         75.08         38.71        32.04 o
  -9   4   5        230.39        252.01        34.69 o
  -8   4   5        477.62        434.51        36.15 o
  -7   4   5         37.35         20.86        27.24 o
  -6   4   5          2.79        -14.22        21.15 o
  -5   4   5        724.21        767.21        29.39 o
  -4   4   5         16.56         -2.03        18.40 o
  -3   4   5        548.96        543.20        24.25 o
  -2   4   5          4.42         10.30        39.29 o
  -1   4   5        169.43        159.72        17.61 o
   0   4   5       4196.80       4354.57        57.38 o
   1   4   5        248.98        204.12        23.27 o
   2   4   5        977.97        979.90        36.74 o
   3   4   5        186.39        211.54        24.71 o
   4   4   5       1473.91       1396.32        45.70 o
   5   4   5       1127.16       1196.72        52.28 o
   6   4   5       1770.19       1696.60        58.97 o
   7   4   5        773.12        747.83        54.46 o
   8   4   5        852.58        858.50        49.89 o
   9   4   5        292.36        331.18        40.88 o
  10   4   5        724.74        794.45        51.73 o
  11   4   5        256.00        270.19        58.88 o
  12   4   5        227.33        188.24        98.54 o
 -13   5   5        802.13        892.30       125.80 o
 -12   5   5       2350.17       2413.24        93.55 o
 -11   5   5       1785.41       1799.87       107.10 o
 -10   5   5       3195.21       3204.10        81.22 o
  -9   5   5       4625.97       4359.90        91.99 o
  -8   5   5       7067.81       6772.24       115.48 o
  -7   5   5       5272.21       5089.33       110.18 o
  -6   5   5       8189.47       7969.77       143.67 o
  -5   5   5       5153.93       5054.99        91.80 o
  -4   5   5      17211.95      16900.16       189.84 o
  -3   5   5       4578.85       4345.31        88.43 o
  -2   5   5      11545.66      10837.39       118.85 o
  -1   5   5      10072.12       9636.02       107.42 o
   0   5   5      12646.94      12150.95       145.30 o
   1   5   5      13838.61      13046.66       154.27 o
   2   5   5      11291.80      10500.14       130.65 o
   3   5   5      10488.61       9867.11       125.69 o
   4   5   5      11446.94      10507.19       154.52 o
   5   5   5       5489.05       4991.03        96.52 o
   6   5   5       7125.89       6682.77       117.19 o
   7   5   5       2170.35       1979.20        66.12 o
   8   5   5       3959.98       3701.63        89.51 o
   9   5   5       3732.54       3579.61        90.68 o
  10   5   5       2449.20       2444.66        80.44 o
  11   5   5       1636.99       1546.11        88.62 o
  12   5   5        848.06        794.42        87.06 o
 -12   6   5         25.33         54.23        48.83 o
 -11   6   5         22.88         12.35        57.24 o
 -10   6   5        112.36        131.32        72.21 o
  -9   6   5         59.66        164.43        89.95 o
  -8   6   5         56.45         28.42        38.25 o
  -7   6   5        146.56        155.74        40.29 o
  -6   6   5        103.39         97.50        38.47 o
  -5   6   5        592.57        570.77        50.74 o
  -4   6   5       1171.69       1198.76        48.62 o
  -3   6   5          9.78        -22.17        25.15 o
  -2   6   5         55.89         45.89        31.11 o
  -1   6   5        132.87        144.00        28.93 o
   0   6   5        788.89        760.43        37.65 o
   1   6   5        869.02        921.56        44.17 o
   2   6   5         90.52         84.40        27.35 o
   3   6   5        154.84        120.36        32.81 o
   4   6   5       1498.04       1477.03        57.92 o
   5   6   5          3.13         41.40        59.10 o
   6   6   5        922.97        927.53        51.41 o
   7   6   5        370.14        337.47        45.88 o
   8   6   5        563.66        544.45        49.40 o
   9   6   5        240.48        258.21        45.44 o
  10   6   5        301.73        288.98        61.70 o
  11   6   5        263.76        293.93        66.10 o
 -11   7   5       2694.54       2792.93       138.59 o
 -10   7   5       2446.68       2491.10        96.24 o
  -9   7   5       2911.31       2787.71        96.61 o
  -8   7   5       3750.02       3636.79       135.17 o
  -7   7   5       4102.07       3795.54       186.35 o
  -6   7   5       6862.04       6719.96       201.37 o
  -5   7   5       4189.40       4094.21       101.57 o
  -4   7   5       7368.59       7362.67       139.09 o
  -3   7   5       5364.52       5186.16       114.06 o
  -2   7   5       5545.88       5147.19        97.48 o
  -1   7   5       6118.83       5790.20        91.93 o
   0   7   5       5318.84       4947.45        84.18 o
   1   7   5       4296.56       4078.78        75.85 o
   2   7   5       4721.26       4494.08        80.55 o
   3   7   5       3541.44       3388.37        83.21 o
   4   7   5       3331.97       3239.13        83.67 o
   5   7   5       3466.56       3202.14        83.92 o
   6   7   5       2966.41       2870.90        87.74 o
   7   7   5       3313.45       3110.92        90.11 o
   8   7   5       2057.01       1957.61        79.38 o
   9   7   5       1157.18       1170.82        65.97 o
  10   7   5       1107.79       1214.95        87.78 o
 -10   8   5         15.46         81.10       132.82 o
  -9   8   5        109.43        107.19       118.77 o
  -8   8   5         65.34        -13.75        57.82 o
  -7   8   5          9.78         94.54        96.89 o
  -6   8   5         57.17         59.38        96.89 o
  -5   8   5         16.59        -29.69        93.76 o
  -4   8   5          0.39         12.50        92.20 o
  -3   8   5          0.20         15.34        38.55 o
  -2   8   5         17.28        -37.13        37.51 o
  -1   8   5        121.03        110.64        33.73 o
   0   8   5         50.82         86.61        29.99 o
   1   8   5          2.22         47.42        28.74 o
   2   8   5        156.26        167.03        38.96 o
   3   8   5        273.77        310.25        44.05 o
   4   8   5        558.88        569.42        64.00 o
   5   8   5        371.59        319.89        46.61 o
   6   8   5         16.16          3.43        41.36 o
   7   8   5        191.33        242.43        48.53 o
   8   8   5        334.53        390.70        51.79 o
   9   8   5        143.74         99.39       103.72 o
  -8   9   5        919.94       1126.71       146.11 o
  -7   9   5        927.71       1006.38       142.21 o
  -6   9   5       1231.76       1349.40       159.40 o
  -5   9   5        837.25       1049.36       142.21 o
  -4   9   5        847.78        928.25       140.64 o
  -3   9   5       2926.07       3041.02       217.22 o
  -2   9   5       1203.09       1317.76        90.18 o
  -1   9   5       1403.86       1455.74        61.00 o
   0   9   5       1984.07       1962.61        68.50 o
   1   9   5       1488.99       1480.03        80.28 o
   2   9   5       1383.04       1326.39        65.84 o
   3   9   5       1226.29       1250.72        65.53 o
   4   9   5       1710.69       1682.01        74.66 o
   5   9   5       1653.77       1702.32        91.96 o
   6   9   5        398.33        424.89        53.80 o
   7   9   5       1673.81       1536.38        93.27 o
   8   9   5        771.59        764.16       114.86 o
  -6  10   5         25.07         55.48       113.30 o
  -5  10   5          2.34         15.63       110.95 o
  -4  10   5         18.37         93.76       121.11 o
  -3  10   5          6.68        127.48       125.02 o
  -2  10   5        285.98        462.44        92.59 o
  -1  10   5          6.76         93.94        46.37 o
   0  10   5         30.63         -5.57        59.72 o
   1  10   5         94.38         88.71        65.59 o
   2  10   5         19.71         47.41        63.47 o
   3  10   5         62.48          2.67        63.46 o
   4  10   5          5.52        116.80        77.08 o
   5  10   5         52.36         65.67        81.94 o
   6  10   5          0.07        111.67        66.45 o
  -2  11   5         63.26        343.01        80.48 o
 -14   0   6         30.88         18.75        79.70 o
 -13   0   6         32.01        174.24        77.35 o
 -12   0   6         64.10        103.14        65.63 o
 -11   0   6        856.54        962.63        98.45 o
 -10   0   6        470.91        444.01        52.71 o
  -9   0   6        330.62        329.00        40.32 o
  -8   0   6        205.91        214.32        34.25 o
  -7   0   6       3728.88       3733.41        86.17 o
  -6   0   6       4267.49       4191.40        83.14 o
  -5   0   6       1692.06       1592.68        49.21 o
  -4   0   6       4497.95       5736.85       138.72 o
  -3   0   6       3996.19       3984.24        73.50 o
  -2   0   6      13199.78      13354.84       186.58 o
  -1   0   6      15714.52      15654.93       215.32 o
   0   0   6      19269.03      20050.62       270.74 o
   1   0   6       8226.24       8752.88       371.92 o
   2   0   6        203.42        121.23        33.40 o
   3   0   6       5791.63       5712.14       117.96 o
   4   0   6       5571.02       5135.99       111.57 o
   5   0   6       4235.24       4296.95       102.30 o
   6   0   6       5563.98       5611.75       146.50 o
   7   0   6       3668.18       3930.21       101.21 o
   8   0   6       2497.38       2454.23       124.24 o
   9   0   6       2090.75       1990.10       120.33 o
  10   0   6       1408.56       1522.86       121.89 o
  11   0   6       1880.80       1569.74       131.27 o
 -14   1   6       2043.60       2208.14       114.47 o
 -13   1   6       1747.60       1593.20       127.36 o
 -12   1   6       2720.81       2733.50       109.07 o
 -11   1   6       3039.03       3065.12        89.26 o
 -10   1   6       6185.76       6000.73       105.25 o
  -9   1   6       2595.94       2489.98        63.34 o
  -8   1   6      10405.25      10255.44       128.30 o
  -7   1   6       9148.14       8892.76       113.19 o
  -6   1   6      11138.33      10955.92       117.74 o
  -5   1   6       6552.77       6309.43        75.09 o
  -4   1   6       8267.02       8279.70        89.95 o
  -3   1   6      14247.53      14325.87       156.23 o
  -2   1   6      19974.49      19894.34       207.84 o
  -1   1   6      14587.37      14929.58       146.52 o
   0   1   6      16691.26      17211.69       182.61 o
   1   1   6      12697.42      12175.34       135.92 o
   2   1   6      21304.62      21986.40       228.09 o
   3   1   6      10081.76      10255.05       130.31 o
   4   1   6       9529.46       9194.08       120.01 o
   5   1   6       8271.91       7923.03       128.34 o
   6   1   6       5780.85       5929.02        89.68 o
   7   1   6       4165.50       4103.14       114.06 o
   8   1   6       3274.87       3110.50        78.34 o
   9   1   6       3274.39       3225.19       108.48 o
  10   1   6       2982.34       2729.26       149.24 o
  11   1   6        441.41        421.15        91.42 o
  12   1   6       1330.83       1151.71       121.89 o
  13   1   6        454.24        390.68       110.95 o
 -14   2   6        139.69        176.54        65.63 o
 -13   2   6        179.67        171.94        59.79 o
 -12   2   6         79.98         95.71        41.58 o
 -11   2   6        298.54        258.30        36.64 o
 -10   2   6        535.99        526.03        40.11 o
  -9   2   6        385.64        373.95        34.76 o
  -8   2   6        466.05        486.33        31.86 o
  -7   2   6       1151.59       1147.18        42.13 o
  -6   2   6       1161.69       1180.64        39.94 o
  -5   2   6        730.13        668.66        29.39 o
  -4   2   6       3144.29       3016.53        53.74 o
  -3   2   6       4070.48       4354.72       138.40 o
  -2   2   6       4148.18       3937.63        59.83 o
  -1   2   6       1260.07       1185.95        62.18 o
   0   2   6       4947.73       4887.55        60.45 o
   1   2   6       6002.44       6084.72       133.47 o
   2   2   6       9192.64       8878.07        96.53 o
   3   2   6       6972.19       7041.25        91.55 o
   4   2   6       3466.25       3220.20        51.10 o
   5   2   6       3368.99       3124.32        55.44 o
   6   2   6       2308.70       2296.57        58.91 o
   7   2   6       2656.90       2448.13        61.38 o
   8   2   6       1062.83       1123.44        65.96 o
   9   2   6       1106.77        995.44       103.92 o
  10   2   6       1176.05       1199.38       118.77 o
  11   2   6        580.08        453.97       103.92 o
  12   2   6        369.94        345.36       107.05 o
  13   2   6        384.49        277.38       104.70 o
 -14   3   6       1059.42       1313.45       123.45 o
 -13   3   6        767.82        677.40        88.02 o
 -12   3   6       1390.97       1336.41        71.79 o
 -11   3   6       2322.18       2363.24        71.05 o
 -10   3   6       3105.88       2994.22        96.88 o
  -9   3   6       3535.30       3393.95        76.81 o
  -8   3   6        892.38        998.46        46.33 o
  -7   3   6       3363.84       3206.25        62.27 o
  -6   3   6       5808.05       5683.28        83.45 o
  -5   3   6       5079.84       5059.61        67.31 o
  -4   3   6      11085.30      11233.53       132.31 o
  -3   3   6       7615.72       7488.46        95.93 o
  -2   3   6       5324.18       5059.26        71.86 o
  -1   3   6       4478.48       4470.98        57.36 o
   0   3   6       3081.30       2932.58        44.24 o
   1   3   6      19756.73      20296.87       195.56 o
   2   3   6       2424.97       2473.57        51.27 o
   3   3   6       4292.37       4237.27        69.24 o
   4   3   6       4138.03       3938.59        67.90 o
   5   3   6       7114.54       6908.35       112.98 o
   6   3   6       5121.39       4938.73        93.74 o
   7   3   6       1597.74       1626.37        57.29 o
   8   3   6       1672.60       1492.72        57.70 o
   9   3   6       1671.53       1721.91        63.24 o
  10   3   6        290.72        308.64        53.29 o
  11   3   6        772.85        857.36        96.11 o
  12   3   6        426.49        353.49        83.21 o
  13   3   6        510.92        441.46       114.08 o
 -13   4   6        171.02        147.17        66.97 o
 -12   4   6         14.18        -37.46        37.46 o
 -11   4   6          6.35         -0.55        33.78 o
 -10   4   6        126.33        163.82        36.60 o
  -9   4   6         89.72        101.34        41.95 o
  -8   4   6        617.06        632.31        40.65 o
  -7   4   6         30.97         45.00        27.98 o
  -6   4   6       1394.96       1395.57        45.73 o
  -5   4   6        816.14        898.19        40.13 o
  -4   4   6       1528.81       1455.48        44.16 o
  -3   4   6       1767.84       1629.11        44.49 o
  -2   4   6       1500.22       1392.98        35.73 o
  -1   4   6        340.29        368.62        21.82 o
   0   4   6         75.07         49.20        15.85 o
   1   4   6        716.57        679.89        31.22 o
   2   4   6       3856.98       3842.52        65.84 o
   3   4   6        322.14        317.73        47.29 o
   4   4   6        193.94        154.65        37.66 o
   5   4   6        319.19        340.93        36.94 o
   6   4   6        278.19        270.96        35.54 o
   7   4   6        211.51        185.36        35.35 o
   8   4   6         27.39         28.18        33.34 o
   9   4   6        517.82        513.57        50.75 o
  10   4   6        190.47        219.53        42.14 o
  11   4   6        174.72        195.90        59.11 o
  12   4   6        102.25        125.51        76.78 o
 -13   5   6        114.87        149.24        87.51 o
 -12   5   6          4.13         -1.67        46.07 o
 -11   5   6         44.00         77.21        39.32 o
 -10   5   6        205.45        194.66        39.89 o
  -9   5   6         20.99         46.00        33.14 o
  -8   5   6        190.59        138.60        34.61 o
  -7   5   6         59.92         89.41        31.87 o
  -6   5   6        754.76        722.81        64.96 o
  -5   5   6          8.23         53.13        25.20 o
  -4   5   6         70.64         20.63        27.41 o
  -3   5   6       1873.37       1841.72        73.92 o
  -2   5   6        711.59        711.54        34.88 o
  -1   5   6        180.39        221.45        28.19 o
   0   5   6        480.80        491.34        32.29 o
   1   5   6        932.60        979.25        41.02 o
   2   5   6        448.28        460.03        32.91 o
   3   5   6        373.91        375.18        31.92 o
   4   5   6        184.45        182.37        34.31 o
   5   5   6       1296.12       1384.85        93.72 o
   6   5   6          3.44         11.00        32.80 o
   7   5   6         74.81         80.00        36.05 o
   8   5   6        474.90        455.43        45.29 o
   9   5   6         90.73        133.13        41.62 o
  10   5   6        104.38        102.11        43.47 o
  11   5   6         78.95         24.26        58.15 o
 -12   6   6         17.72         14.86        49.28 o
 -11   6   6          0.09          5.93        48.21 o
 -10   6   6          1.04         50.38        45.53 o
  -9   6   6          2.42         22.56        35.59 o
  -8   6   6         75.28        116.34        35.38 o
  -7   6   6         51.80        101.77        41.05 o
  -6   6   6         11.76        -28.22        30.37 o
  -5   6   6         48.89         65.50        26.06 o
  -4   6   6        263.13        265.79        32.86 o
  -3   6   6        828.81        826.11        58.31 o
  -2   6   6        166.42        167.99        33.39 o
  -1   6   6        176.97        299.22        43.45 o
   0   6   6         42.00         25.20        26.83 o
   1   6   6         85.03        105.32        28.07 o
   2   6   6         28.59        -17.83        27.28 o
   3   6   6        115.59         98.14        33.64 o
   4   6   6         29.62         14.47        32.01 o
   5   6   6        233.44        275.02        40.17 o
   6   6   6          0.28         -8.41        35.58 o
   7   6   6          0.25        111.46        38.96 o
   8   6   6         10.97          9.24        37.73 o
   9   6   6          3.56         -2.98        41.72 o
  10   6   6          9.00         73.23        61.92 o
  11   6   6         47.87        -64.35       105.87 o
 -11   7   6        584.86        577.40        67.40 o
 -10   7   6        121.30        147.96        58.31 o
  -9   7   6        280.98        399.87        56.99 o
  -8   7   6        140.26        166.67        67.16 o
  -7   7   6        104.51        132.94        71.62 o
  -6   7   6        202.29        219.33        38.91 o
  -5   7   6        927.19        959.89        59.60 o
  -4   7   6        830.42        912.44        49.42 o
  -3   7   6        933.66        954.22        48.10 o
  -2   7   6        277.85        284.23        37.62 o
  -1   7   6        862.40        860.12        47.03 o
   0   7   6        804.33        841.00        41.09 o
   1   7   6        317.40        306.03        32.81 o
   2   7   6        605.25        601.80        38.09 o
   3   7   6        276.34        265.97        40.70 o
   4   7   6        163.75        218.75        40.91 o
   5   7   6        320.35        257.26        42.95 o
   6   7   6        231.20        198.32        43.67 o
   7   7   6         65.33         14.19        40.00 o
   8   7   6         11.62          9.80        42.11 o
   9   7   6          6.99         40.94        44.52 o
  10   7   6         11.08        -38.25       130.49 o
 -10   8   6          9.20        -85.95        85.95 o
  -9   8   6          7.25         67.84        62.92 o
  -8   8   6          5.47         43.46        61.49 o
  -7   8   6         66.78        155.32        61.07 o
  -6   8   6         61.74        115.96        84.39 o
  -5   8   6        240.00        314.41       109.39 o
  -4   8   6         42.10         71.10        42.94 o
  -3   8   6        517.35        511.11        43.05 o
  -2   8   6        123.32        182.55        36.96 o
  -1   8   6        889.97        891.66        49.66 o
   0   8   6        625.08        629.44        46.29 o
   1   8   6        611.78        612.40        46.01 o
   2   8   6        654.52        691.30        49.97 o
   3   8   6        604.46        594.36        48.30 o
   4   8   6        959.02        956.68        69.81 o
   5   8   6        718.68        635.16        52.53 o
   6   8   6        690.79        656.05        55.71 o
   7   8   6        501.67        625.87        81.31 o
   8   8   6        358.08        374.63        54.67 o
   9   8   6        345.75        392.24        99.23 o
  -8   9   6        895.44       1089.99       153.15 o
  -7   9   6       2028.43       2202.78       119.14 o
  -6   9   6       1609.23       1735.01       108.50 o
  -5   9   6        474.87        532.53        75.89 o
  -4   9   6       1269.37       1355.90        97.25 o
  -3   9   6        669.90        702.66        76.91 o
  -2   9   6       2533.82       2467.01        89.02 o
  -1   9   6       1016.05       1096.79        61.80 o
   0   9   6        996.56       1063.44        57.45 o
   1   9   6        925.41       1062.70       101.65 o
   2   9   6       1292.84       1436.94        83.36 o
   3   9   6        986.66       1034.39        75.31 o
   4   9   6       1348.18       1398.15       112.97 o
   5   9   6        351.48        420.99        68.57 o
   6   9   6       1100.82       1234.14        79.62 o
   7   9   6        190.13        303.35       128.22 o
  -5  10   6        425.20        540.50        79.17 o
  -4  10   6        218.08        314.73        72.04 o
  -3  10   6        530.82        570.27        79.03 o
  -2  10   6        488.53        555.17       119.16 o
  -1  10   6       1224.80       1355.07        77.85 o
   0  10   6        851.74        882.39        91.02 o
   1  10   6        712.15        702.85       149.63 o
   2  10   6        402.22        466.96        75.39 o
   3  10   6        543.92        568.76        73.00 o
   4  10   6        564.95        648.16        73.92 o
   5  10   6        734.78       1072.80       151.58 o
  -2  11   6       1835.25       2144.03       150.80 o
   0  11   6       3078.13       3198.86       178.15 o
   1  11   6        906.95       1147.03       125.80 o
 -14   1   7         48.50        110.24        57.58 o
 -13   1   7          2.91        -28.77        53.93 o
 -12   1   7        325.66        372.80        58.82 o
 -11   1   7        105.78        127.73        49.14 o
 -10   1   7        196.44        202.51        39.40 o
  -9   1   7        168.34        127.29        28.17 o
  -8   1   7        466.15        448.82        31.85 o
  -7   1   7        867.74        886.70        37.67 o
  -6   1   7        772.00        815.18        34.28 o
  -5   1   7       1643.62       1615.86        42.94 o
  -4   1   7       2470.04       2559.59        50.56 o
  -3   1   7        718.02        767.33        30.96 o
  -2   1   7       2581.96       2569.83        48.83 o
  -1   1   7       1032.68       1114.77        30.31 o
   0   1   7         17.83         29.90        19.51 o
   1   1   7       1539.34       1640.41        41.80 o
   2   1   7       1020.86        937.57        36.05 o
   3   1   7       1197.45       1171.05        42.80 o
   4   1   7        233.20        206.33        29.46 o
   5   1   7        101.18         91.75        27.05 o
   6   1   7         50.90         63.25        27.02 o
   7   1   7        168.18        186.25        34.20 o
   8   1   7         12.44        -20.49        30.69 o
   9   1   7         73.26         42.97        70.32 o
  10   1   7          8.20         72.67        79.70 o
  11   1   7          1.92        -32.04        83.60 o
  12   1   7        144.33        121.89        89.07 o
 -14   2   7        256.24        557.10        92.20 o
 -13   2   7         59.84        100.57        64.85 o
 -12   2   7        163.82        128.72        84.78 o
 -11   2   7         63.96         -7.85        31.76 o
 -10   2   7        890.46        864.82        46.80 o
  -9   2   7       1353.87       1278.27        53.45 o
  -8   2   7        715.28        741.82        36.02 o
  -7   2   7       1745.92       1699.17        49.06 o
  -6   2   7       2163.93       2019.43        51.51 o
  -5   2   7       3291.95       3328.66        61.06 o
  -4   2   7       5654.61       5672.31        80.94 o
  -3   2   7        725.26        776.36        66.25 o
  -2   2   7       4288.63       4270.46        65.97 o
  -1   2   7       1704.92       1669.08        40.66 o
   0   2   7       2984.12       2874.33        52.23 o
   1   2   7       4878.43       4689.67        69.52 o
   2   2   7       1657.28       1596.71        42.14 o
   3   2   7       5352.53       5256.27        70.06 o
   4   2   7       2788.73       2663.18        50.18 o
   5   2   7        649.78        689.99        33.50 o
   6   2   7       1319.01       1377.98        57.18 o
   7   2   7        493.78        498.96        50.88 o
   8   2   7       1227.93       1150.18        70.58 o
   9   2   7       1190.78       1105.61       108.61 o
  10   2   7        998.26        957.16       114.86 o
  11   2   7        440.51        282.07        94.54 o
  12   2   7        196.93        291.44       107.05 o
  13   2   7        216.43        198.46       100.79 o
 -14   3   7        741.62        651.65       110.17 o
 -13   3   7       1324.54       1430.91        95.80 o
 -12   3   7        817.52        844.34        62.54 o
 -11   3   7       1779.93       1771.27        64.43 o
 -10   3   7       2106.66       2014.83        65.33 o
  -9   3   7       2281.97       2229.63        64.89 o
  -8   3   7       1999.80       1943.71        60.01 o
  -7   3   7       2647.71       2543.13        57.66 o
  -6   3   7       3893.26       3752.51        72.48 o
  -5   3   7       3125.98       2928.99        60.18 o
  -4   3   7       2558.40       2364.80        53.09 o
  -3   3   7       4395.78       4189.52        68.97 o
  -2   3   7       2677.84       2531.88        52.00 o
  -1   3   7       5481.25       5370.05        95.19 o
   0   3   7       1890.58       1956.63        37.70 o
   1   3   7       2271.77       2037.36        39.14 o
   2   3   7       5294.75       5094.79        66.65 o
   3   3   7       2070.21       2094.71        52.34 o
   4   3   7       2299.00       2077.30        54.56 o
   5   3   7       1799.07       1637.29        58.87 o
   6   3   7       1208.04       1138.37        51.37 o
   7   3   7       1154.86       1152.08        53.20 o
   8   3   7        257.55        317.11        38.12 o
   9   3   7        463.54        403.91        74.60 o
  10   3   7        448.72        544.25        74.49 o
  11   3   7         11.33         85.43        87.12 o
  12   3   7        174.66        154.13       126.58 o
 -13   4   7        749.75        848.41       103.92 o
 -12   4   7        830.13        873.22        56.23 o
 -11   4   7       1075.03       1178.57        58.06 o
 -10   4   7       1071.14       1094.61        54.23 o
  -9   4   7       1245.76       1372.11        57.05 o
  -8   4   7        989.02       1066.71        49.80 o
  -7   4   7       4518.97       4335.86        86.61 o
  -6   4   7       2045.75       2025.27        52.48 o
  -5   4   7       2742.17       2729.63        59.23 o
  -4   4   7       3718.12       3563.59        67.01 o
  -3   4   7       6346.38       6199.60        90.26 o
  -2   4   7       5620.26       5330.25        80.76 o
  -1   4   7       6496.81       6308.34        78.45 o
   0   4   7       4896.17       4793.47        74.43 o
   1   4   7       9078.07       8608.19       112.60 o
   2   4   7       1625.68       1551.06        48.72 o
   3   4   7       5159.98       4899.17        83.75 o
   4   4   7       4008.49       3658.30        71.31 o
   5   4   7       3297.54       2981.32        93.83 o
   6   4   7       3917.93       3691.83        83.74 o
   7   4   7       3734.11       3544.12        84.90 o
   8   4   7       1425.81       1253.97        59.60 o
   9   4   7       1537.47       1457.73        85.15 o
  10   4   7        640.89        656.49        69.09 o
  11   4   7       1675.39       1732.77       171.90 o
  12   4   7        663.07        426.62       125.02 o
 -13   5   7       1138.64       1142.34       135.96 o
 -12   5   7        940.99        989.41        71.69 o
 -11   5   7       1185.11       1223.34        61.58 o
 -10   5   7       1821.10       1857.62        68.86 o
  -9   5   7       3913.09       3773.14        88.48 o
  -8   5   7       4201.15       3967.69        88.68 o
  -7   5   7       4687.16       4602.44       107.82 o
  -6   5   7       3904.07       3919.43        71.95 o
  -5   5   7       4044.89       3850.21        70.88 o
  -4   5   7       6877.68       6505.16        95.73 o
  -3   5   7       4831.71       4561.17        76.87 o
  -2   5   7       7179.93       6854.40        97.83 o
  -1   5   7       9297.29       8957.66       136.13 o
   0   5   7       6755.15       6767.98        98.43 o
   1   5   7       5136.49       4770.02        79.43 o
   2   5   7       3404.91       3255.55        66.69 o
   3   5   7       2496.93       2426.66        58.71 o
   4   5   7       1979.52       1988.93        63.81 o
   5   5   7        708.72        663.96        45.08 o
   6   5   7       2548.63       2477.90        72.96 o
   7   5   7        494.36        579.07        46.66 o
   8   5   7        428.84        488.82        58.64 o
   9   5   7        377.18        385.69        48.43 o
  10   5   7        686.28        699.75        57.49 o
  11   5   7        145.55        158.36        65.15 o
 -12   6   7        188.59        199.66        55.76 o
 -11   6   7       1352.30       1451.01        81.09 o
 -10   6   7       1409.12       1370.63        76.20 o
  -9   6   7       1253.45       1298.15        61.14 o
  -8   6   7       2917.34       2863.42        77.66 o
  -7   6   7       3167.64       3185.47        80.72 o
  -6   6   7       3305.81       3202.42        79.67 o
  -5   6   7       4111.68       3951.36        74.29 o
  -4   6   7       2648.05       2733.36        72.81 o
  -3   6   7      11255.44      10601.54       170.63 o
  -2   6   7       2213.60       2037.27        64.44 o
  -1   6   7       5221.78       5040.08        97.33 o
   0   6   7       6103.01       5786.65       105.44 o
   1   6   7       3304.77       3112.05        65.96 o
   2   6   7       3836.64       3661.27        72.17 o
   3   6   7       3142.34       3025.97        77.19 o
   4   6   7       3113.19       2939.53        78.18 o
   5   6   7       4612.82       4410.33       104.88 o
   6   6   7        835.42        922.92        65.19 o
   7   6   7       4572.84       4336.60       102.12 o
   8   6   7       1784.22       1689.55        72.06 o
   9   6   7       1179.34       1187.37        66.10 o
  10   6   7       1256.85       1370.97        72.94 o
 -11   7   7       1400.56       1412.42       147.28 o
 -10   7   7       1356.68       1348.73       103.16 o
  -9   7   7       1023.30       1121.38        76.46 o
  -8   7   7       1403.90       1417.53        79.34 o
  -7   7   7       1452.10       1456.91        63.14 o
  -6   7   7       2301.86       2391.32        89.02 o
  -5   7   7       4327.72       4265.06       117.60 o
  -4   7   7       1973.09       1892.63       108.27 o
  -3   7   7       3028.72       2999.32        80.75 o
  -2   7   7       2738.53       2657.30       100.26 o
  -1   7   7       2750.64       2615.18        73.90 o
   0   7   7       2898.14       2760.95        75.97 o
   1   7   7       2164.86       2027.91        67.07 o
   2   7   7       3099.13       2865.94        94.32 o
   3   7   7       3723.51       3548.63        87.55 o
   4   7   7       1369.15       1235.71        60.51 o
   5   7   7       1337.26       1343.97        76.59 o
   6   7   7       1670.85       1723.31        71.62 o
   7   7   7        975.12       1007.53        62.34 o
   8   7   7        918.87        933.12        63.35 o
   9   7   7        281.93        240.29        52.67 o
  -9   8   7        803.61        937.10        92.44 o
  -8   8   7        667.38        836.25        89.32 o
  -7   8   7        862.98       1100.60       203.15 o
  -6   8   7       1426.15       1586.20       100.24 o
  -5   8   7       1193.36       1340.30        75.01 o
  -4   8   7       2669.84       2631.07        94.49 o
  -3   8   7       1139.85       1256.60        58.86 o
  -2   8   7       1676.40       1616.63        64.46 o
  -1   8   7       2097.56       2078.63        70.75 o
   0   8   7       2102.96       2073.20        71.48 o
   1   8   7       2557.57       2403.27        99.70 o
   2   8   7       1734.90       1667.71        82.24 o
   3   8   7       2465.48       2437.56        96.41 o
   4   8   7       1949.43       1859.83        99.58 o
   5   8   7       1032.59       1054.07        62.58 o
   6   8   7        757.20        833.68        59.81 o
   7   8   7        462.02        475.03        56.65 o
   8   8   7        954.29       1015.95        67.24 o
  -7   9   7        610.21        713.38        89.84 o
  -6   9   7        896.90       1114.47        96.86 o
  -5   9   7       1645.23       1700.87       176.59 o
  -4   9   7        386.14        439.69        74.58 o
  -3   9   7       1438.32       1539.58       102.82 o
  -2   9   7       1736.81       1763.73        71.03 o
  -1   9   7        851.32        895.27        57.17 o
   0   9   7        680.29        648.91        52.69 o
   1   9   7        860.19        953.41        93.33 o
   2   9   7        859.41        865.99        76.86 o
   3   9   7        862.64        788.21        72.58 o
   4   9   7        311.89        314.88        83.61 o
   5   9   7        827.21        747.52        75.47 o
   6   9   7        186.47        228.50        63.76 o
  -5  10   7        286.21        275.82        90.64 o
  -4  10   7        245.61        367.96        77.56 o
  -3  10   7         52.74         97.96        67.55 o
  -2  10   7        196.55        246.98        72.25 o
  -1  10   7        239.58        251.54        54.84 o
   0  10   7         51.50         28.90        68.03 o
   1  10   7         22.54         17.43        54.69 o
   2  10   7         97.08        203.83        74.61 o
   3  10   7         54.89         89.35        62.10 o
   4  10   7          1.53        160.18       109.39 o
 -13   0   8       1667.64       1535.36       137.52 o
 -12   0   8       3198.69       3159.01       171.12 o
 -11   0   8       3520.63       3266.05       165.65 o
 -10   0   8       7830.58       7602.96       179.56 o
  -9   0   8       6901.50       6782.11       163.54 o
  -8   0   8       1501.88       1453.37        75.24 o
  -7   0   8      14124.09      14122.06       474.28 o
  -6   0   8      10358.89       9721.21       319.96 o
  -5   0   8       9884.45       9828.43       153.92 o
  -4   0   8      14443.54      14281.18       206.67 o
  -3   0   8       8991.67       8643.38       136.63 o
  -2   0   8      12369.76      11527.56       171.75 o
  -1   0   8       7867.57       7797.54       149.26 o
   0   0   8       4996.73       4818.13        93.29 o
   1   0   8      31970.05      32567.95       432.52 o
   2   0   8        145.78        413.20       100.40 o
   3   0   8       9488.25       9184.26       180.38 o
   4   0   8      10376.54       9615.64       187.02 o
   5   0   8      10778.74      10076.70       195.26 o
   6   0   8       7162.35       6915.26       149.23 o
   7   0   8       4994.91       5132.60       129.31 o
   8   0   8       3875.91       3474.67       159.40 o
   9   0   8       4458.24       4733.43       192.99 o
 -13   1   8        544.19        624.80        72.06 o
 -12   1   8       1069.64       1144.08        95.32 o
 -11   1   8       1808.67       1773.53        90.32 o
 -10   1   8       1053.51       1077.64        88.62 o
  -9   1   8       3371.01       3311.10        79.17 o
  -8   1   8       1423.37       1400.50        53.52 o
  -7   1   8       6760.31       6845.71        98.91 o
  -6   1   8       2102.04       2024.83        52.05 o
  -5   1   8       2900.00       2744.59        56.37 o
  -4   1   8       3923.76       3921.66        66.84 o
  -3   1   8       3958.67       4049.78        66.86 o
  -2   1   8       1701.27       1534.03        43.93 o
  -1   1   8       9569.14       9438.82       122.42 o
   0   1   8       2483.86       2790.49        48.00 o
   1   1   8       1409.25       1483.57        56.36 o
   2   1   8         22.93        -19.36        24.22 o
   3   1   8       1595.18       1643.29        50.64 o
   4   1   8       1116.97       1086.67        47.66 o
   5   1   8         86.24         90.26        49.28 o
   6   1   8        192.62        159.22        29.85 o
   7   1   8        540.11        691.49        46.58 o
   8   1   8        156.21        114.08        81.26 o
   9   1   8          1.32          4.69        74.23 o
  10   1   8        130.49        103.14        88.29 o
  11   1   8          4.63        -20.32        91.42 o
 -13   2   8       1134.70       1142.80        85.88 o
 -12   2   8        789.23        844.78        96.50 o
 -11   2   8       1299.54       1329.10        66.15 o
 -10   2   8       2932.28       2756.30        86.15 o
  -9   2   8       1548.87       1488.35        56.30 o
  -8   2   8       4657.12       4532.55        78.52 o
  -7   2   8       4143.96       4060.42        72.71 o
  -6   2   8       5966.31       5692.02        87.49 o
  -5   2   8       4217.32       4043.06        70.04 o
  -4   2   8       3828.39       3596.52        65.81 o
  -3   2   8      15594.00      15673.34       176.77 o
  -2   2   8       8104.91       7649.77       101.12 o
  -1   2   8       7037.72       7076.91        90.77 o
   0   2   8       9453.78       9259.82       115.23 o
   1   2   8      11918.55      11567.95       137.36 o
   2   2   8       9167.19       8895.59       120.42 o
   3   2   8       7224.83       7064.20       108.84 o
   4   2   8       5728.19       5203.13        80.67 o
   5   2   8       7462.13       7096.21       113.14 o
   6   2   8       1880.09       1671.99        76.82 o
   7   2   8       4458.25       4309.26       121.14 o
   8   2   8       2793.61       2532.55        94.86 o
   9   2   8       2517.23       2669.10       157.05 o
  10   2   8       1739.59       1701.00       147.68 o
  11   2   8       1105.42       1054.04       126.58 o
  12   2   8       1012.76        854.80       125.80 o
 -13   3   8        884.47        917.23        83.12 o
 -12   3   8        482.20        477.60        66.24 o
 -11   3   8        492.17        508.76       106.29 o
 -10   3   8        794.55        891.08        49.69 o
  -9   3   8        964.42       1048.44        51.06 o
  -8   3   8       1058.69       1048.64        49.58 o
  -7   3   8        348.39        406.74        32.58 o
  -6   3   8        593.86        610.57        35.61 o
  -5   3   8       3445.37       3298.84        65.65 o
  -4   3   8       1518.62       1497.27        47.98 o
  -3   3   8       2588.50       2538.68        56.62 o
  -2   3   8          9.46         18.96        22.99 o
  -1   3   8         88.54         83.22        23.10 o
   0   3   8        286.51        350.12        26.99 o
   1   3   8       1191.76       1195.12        48.40 o
   2   3   8       1418.36       1396.80        47.71 o
   3   3   8        476.20        506.52        35.03 o
   4   3   8        223.55        203.20        31.58 o
   5   3   8        115.48        123.75        33.46 o
   6   3   8        108.98        139.07        33.93 o
   7   3   8         51.03        136.41        40.64 o
   8   3   8         50.24         75.48        39.26 o
   9   3   8         25.23         20.89        41.02 o
  10   3   8         44.78         78.14        72.28 o
  11   3   8          9.47         70.37        85.56 o
  12   3   8         77.52         76.57       102.36 o
 -13   4   8         98.91        110.17        86.73 o
 -12   4   8        737.85        762.55        64.19 o
 -11   4   8        332.25        312.96        44.50 o
 -10   4   8        623.74        655.71        60.45 o
  -9   4   8        742.56        800.28        48.80 o
  -8   4   8       2416.93       2279.05        67.23 o
  -7   4   8       1281.57       1276.35        55.44 o
  -6   4   8       1656.98       1616.77        51.04 o
  -5   4   8        687.23        680.57        36.71 o
  -4   4   8       1233.23       1190.68        44.81 o
  -3   4   8       1496.06       1492.19        73.70 o
  -2   4   8       1040.60        973.91        39.73 o
  -1   4   8        935.34        906.88        36.42 o
   0   4   8        892.29        961.49        38.57 o
   1   4   8       1037.80        961.51        39.51 o
   2   4   8       2291.24       2223.57        60.41 o
   3   4   8       1556.39       1374.44        49.05 o
   4   4   8        721.69        676.62        38.26 o
   5   4   8       1228.22       1219.38        54.41 o
   6   4   8        841.83        829.95        48.49 o
   7   4   8        917.93        924.52        52.25 o
   8   4   8        817.92        765.30        52.26 o
   9   4   8        876.72        966.98        57.30 o
  10   4   8        696.54        741.79       146.11 o
  11   4   8        247.28        263.12        83.12 o
 -12   5   8          1.74        -12.91        60.67 o
 -11   5   8         13.50        -38.74        38.74 o
 -10   5   8         53.75          8.46        58.64 o
  -9   5   8         50.49         35.43        36.81 o
  -8   5   8        375.37        448.95        43.93 o
  -7   5   8         57.70         94.87        34.41 o
  -6   5   8        214.48        206.67        30.98 o
  -5   5   8       1159.74       1085.58        44.30 o
  -4   5   8          9.34          0.93        24.84 o
  -3   5   8        613.39        589.47        34.41 o
  -2   5   8        775.15        730.14        45.85 o
  -1   5   8        493.63        468.85        41.90 o
   0   5   8        211.42        174.75        36.79 o
   1   5   8        144.21        113.31        35.20 o
   2   5   8         17.84          6.77        27.58 o
   3   5   8        145.32        165.97        30.73 o
   4   5   8         38.00         49.13        33.77 o
   5   5   8        137.97        120.95        38.17 o
   6   5   8        131.29        135.83        39.05 o
   7   5   8         16.27         -2.94        36.73 o
   8   5   8        191.26        163.29        41.33 o
   9   5   8         56.20         83.46        44.55 o
  10   5   8          0.41        -42.56        42.56 o
 -12   6   8          0.02        139.86        87.51 o
 -11   6   8        146.57        169.32        57.19 o
 -10   6   8         14.48         26.70        42.44 o
  -9   6   8         24.68         23.56        42.26 o
  -8   6   8          9.58          4.32        37.15 o
  -7   6   8        212.93        234.48        39.49 o
  -6   6   8          7.71        -33.24        33.24 o
  -5   6   8         53.30        117.11        35.34 o
  -4   6   8          1.37         25.81        34.53 o
  -3   6   8          9.27         -8.92        36.99 o
  -2   6   8        314.24        272.73        38.35 o
  -1   6   8        146.52        101.99        35.08 o
   0   6   8          1.24        -27.51        31.72 o
   1   6   8         40.77         37.86        34.28 o
   2   6   8        125.34         95.60        35.83 o
   3   6   8         77.33         72.19        42.29 o
   4   6   8        190.14        149.48        38.03 o
   5   6   8        111.03        180.37        39.73 o
   6   6   8         73.95         44.73        39.13 o
   7   6   8         31.59         62.88        41.85 o
   8   6   8        128.97        155.44        47.23 o
   9   6   8         43.79         74.92        45.97 o
  10   6   8         52.12         66.38        50.82 o
 -11   7   8         62.71        -84.39        84.39 o
 -10   7   8        148.48         34.10        52.80 o
  -9   7   8         26.91        -28.82        81.01 o
  -8   7   8        141.50        179.89        52.91 o
  -7   7   8         28.89         10.64        48.50 o
  -6   7   8        347.61        395.93        57.78 o
  -5   7   8        143.79        137.23        48.02 o
  -4   7   8        500.69        572.79        47.01 o
  -3   7   8        257.84        280.83        40.68 o
  -2   7   8          4.90         12.98        35.93 o
  -1   7   8          4.25        -33.94        33.94 o
   0   7   8          0.24        -38.80        38.80 o
   1   7   8         10.10        -34.01        34.01 o
   2   7   8         54.22          9.87        44.43 o
   3   7   8          7.99        -13.48        44.78 o
   4   7   8          4.48        -35.60        43.40 o
   5   7   8         57.65          1.90        38.01 o
   6   7   8          0.03         25.53        40.39 o
   7   7   8         24.91         67.66        44.11 o
   8   7   8        103.40         27.51        58.98 o
   9   7   8          2.12         92.63        58.75 o
  -9   8   8        536.24        578.98       125.80 o
  -8   8   8        620.51        795.16       106.26 o
  -7   8   8        571.64        737.53        86.06 o
  -6   8   8       1148.48       1225.79        76.21 o
  -5   8   8       1661.89       1745.99        84.81 o
  -4   8   8        783.20        843.99        69.37 o
  -3   8   8       1441.29       1466.70        69.25 o
  -2   8   8       1078.85       1098.27        57.80 o
  -1   8   8       1354.10       1352.45        63.37 o
   0   8   8       1854.53       1778.23        69.96 o
   1   8   8        775.52        865.74        68.19 o
   2   8   8       1638.19       1782.37        86.29 o
   3   8   8        801.34        974.71        73.12 o
   4   8   8        842.73        938.92        74.96 o
   5   8   8        777.58        772.76        73.72 o
   6   8   8        554.88        678.18        84.17 o
   7   8   8        669.06        631.62        72.22 o
   8   8   8        261.89        428.96       103.14 o
  -7   9   8        416.03        586.01       139.08 o
  -6   9   8        353.74        283.33        76.60 o
  -5   9   8        291.02        217.33        73.42 o
  -4   9   8         10.51         24.65        66.73 o
  -3   9   8        280.44        387.67        59.18 o
  -2   9   8        616.11        625.34        53.22 o
  -1   9   8        417.19        475.86        50.76 o
   0   9   8        336.94        432.81        72.76 o
   1   9   8         54.09        136.12        56.32 o
   2   9   8         92.47        191.09        66.56 o
   3   9   8        151.05        151.15        96.24 o
   4   9   8         35.22         24.77        56.63 o
   5   9   8        151.47         81.59        90.90 o
  -4  10   8        986.43       1032.95       125.02 o
  -3  10   8       1891.53       1780.23       119.21 o
  -2  10   8        899.07        967.30        96.94 o
  -1  10   8       2033.64       2112.08       120.11 o
   0  10   8       1309.27       1608.64       117.83 o
   1  10   8       1429.90       1505.01        90.53 o
   2  10   8       1163.93       1335.61       100.02 o
   3  10   8       1348.64       1638.50       170.33 o
 -13   1   9          1.01        121.63        66.41 o
 -12   1   9         41.99          5.57        67.20 o
 -11   1   9         55.66         93.64       102.75 o
 -10   1   9        191.87        186.33        58.85 o
  -9   1   9        284.71        244.26        39.25 o
  -8   1   9         34.70         11.41        32.58 o
  -7   1   9         72.43         99.90        32.03 o
  -6   1   9       1009.95       1099.48        62.48 o
  -5   1   9        328.65        331.29        30.86 o
  -4   1   9        236.95        217.24        27.95 o
  -3   1   9          3.62        -18.71        24.12 o
  -2   1   9         57.85         89.79        25.96 o
  -1   1   9        143.33        206.08        23.35 o
   0   1   9        152.29        151.81        22.94 o
   1   1   9        318.91        366.81        31.00 o
   2   1   9         74.16         30.26        27.06 o
   3   1   9         39.37         47.28        28.04 o
   4   1   9        119.33         76.95        29.36 o
   5   1   9        141.99        143.79        32.96 o
   6   1   9        352.15        410.75        35.42 o
   7   1   9         49.93         41.26        40.90 o
   8   1   9          1.17        -74.23        74.23 o
   9   1   9         22.52         89.86        85.17 o
  10   1   9         37.12        -26.57        81.26 o
 -13   2   9        674.58        692.12        75.67 o
 -12   2   9        433.73        462.14        72.28 o
 -11   2   9        349.31        331.91        51.71 o
 -10   2   9       1466.68       1350.93        67.34 o
  -9   2   9       2226.77       2155.45       107.62 o
  -8   2   9       2703.36       2662.54        71.80 o
  -7   2   9       1228.69       1228.54        45.42 o
  -6   2   9       1862.65       1845.55        53.14 o
  -5   2   9       1665.04       1676.21        52.35 o
  -4   2   9       2153.48       2101.50        55.37 o
  -3   2   9       1293.07       1205.12        43.44 o
  -2   2   9       2781.75       2583.04        57.65 o
  -1   2   9       4138.40       4155.79        71.59 o
   0   2   9       2770.41       2724.74        58.09 o
   1   2   9       3418.75       3279.12        62.94 o
   2   2   9       2135.74       2018.99        64.15 o
   3   2   9       1821.51       1807.35        55.16 o
   4   2   9       2747.25       2672.51        74.43 o
   5   2   9       1071.83       1008.60        47.18 o
   6   2   9       1563.85       1511.72        67.28 o
   7   2   9       1102.05       1087.32        67.15 o
   8   2   9        808.12        780.94        55.63 o
   9   2   9        923.43        950.99       215.26 o
  10   2   9        719.62        883.45        84.77 o
  11   2   9        367.85        499.05        81.49 o
  12   2   9        103.90         94.54       106.26 o
 -13   3   9         83.28        121.11        92.98 o
 -12   3   9        256.67        249.80        60.90 o
 -11   3   9         34.43         42.63        44.09 o
 -10   3   9         51.30         76.37        41.76 o
  -9   3   9        382.28        290.34        45.67 o
  -8   3   9        170.70        155.93        34.31 o
  -7   3   9        206.22        213.35        30.72 o
  -6   3   9         27.29         30.84        27.39 o
  -5   3   9         28.17         54.83        27.40 o
  -4   3   9         55.15         39.92        28.54 o
  -3   3   9         93.02         66.19        28.57 o
  -2   3   9          9.12         -2.03        25.29 o
  -1   3   9         10.28        -14.02        24.28 o
   0   3   9        162.76        181.20        27.62 o
   1   3   9        132.67        176.57        26.32 o
   2   3   9         86.46        122.37        37.35 o
   3   3   9         28.26         12.16        35.24 o
   4   3   9         29.14         19.22        32.91 o
   5   3   9         94.12        119.44        40.78 o
   6   3   9          3.11        131.35        42.43 o
   7   3   9        181.53        252.49        45.33 o
   8   3   9         97.87        216.83        58.47 o
   9   3   9         59.31        -19.07       121.50 o
  10   3   9         55.44         90.71        71.67 o
  11   3   9         51.07         52.94       148.46 o
 -13   4   9        974.67       1105.61       132.05 o
 -12   4   9       2433.27       2335.92        92.43 o
 -11   4   9       1262.86       1247.66        90.46 o
 -10   4   9       2789.76       2742.24        79.15 o
  -9   4   9       2449.15       2367.12        72.55 o
  -8   4   9       1869.43       1940.55        64.42 o
  -7   4   9       5013.00       4687.34        83.28 o
  -6   4   9       6492.07       6025.81        95.58 o
  -5   4   9       7778.61       7100.66       104.08 o
  -4   4   9       6921.18       6375.65        96.38 o
  -3   4   9       7796.44       7186.69       103.55 o
  -2   4   9      11111.72      10260.86       132.02 o
  -1   4   9       7518.55       7171.04       150.50 o
   0   4   9       6380.91       6033.90       109.85 o
   1   4   9      10701.84      10279.14       154.12 o
   2   4   9       7190.94       6766.87       101.41 o
   3   4   9       7328.37       7287.86       109.53 o
   4   4   9       5221.69       5044.83       120.11 o
   5   4   9       5009.17       4705.86        98.11 o
   6   4   9       3610.12       3535.74        87.02 o
   7   4   9       3659.05       3795.79       101.84 o
   8   4   9       1776.25       1710.26        81.26 o
   9   4   9       1517.10       1564.88        94.33 o
  10   4   9        909.46        999.99       127.36 o
  11   4   9       1139.21       1112.65       144.55 o
 -12   5   9         20.97        -18.47        56.66 o
 -11   5   9        362.19        302.32        56.33 o
 -10   5   9        145.40        169.15        42.76 o
  -9   5   9        256.72        226.32        41.10 o
  -8   5   9        288.09        369.43        45.00 o
  -7   5   9        447.27        432.29        42.48 o
  -6   5   9          0.85         -8.85        27.90 o
  -5   5   9         69.30         56.09        27.95 o
  -4   5   9        172.67        232.96        30.23 o
  -3   5   9        903.41        975.01        50.57 o
  -2   5   9        328.01        392.84        40.96 o
  -1   5   9         32.92         -1.71        34.22 o
   0   5   9         48.57         30.96        40.15 o
   1   5   9        140.45        175.98        38.04 o
   2   5   9        481.29        485.67        43.63 o
   3   5   9        343.97        347.01        35.33 o
   4   5   9        231.49        209.30        38.59 o
   5   5   9          3.65         27.57        35.93 o
   6   5   9        146.88        161.49        39.98 o
   7   5   9         55.57         60.23        40.92 o
   8   5   9        273.77        328.75        49.62 o
   9   5   9         55.18         79.69        47.31 o
  10   5   9         41.91        104.16        63.66 o
 -11   6   9       1930.89       2016.80        93.53 o
 -10   6   9       2943.09       2873.97       144.69 o
  -9   6   9       2785.54       2812.04        85.46 o
  -8   6   9       3112.83       3121.25        86.71 o
  -7   6   9       2797.03       2694.15        79.12 o
  -6   6   9       5336.14       5228.26       129.00 o
  -5   6   9       4584.35       4381.21       105.00 o
  -4   6   9       2780.29       2720.99        76.84 o
  -3   6   9       7411.09       6859.47       122.72 o
  -2   6   9       5748.61       5541.85       108.80 o
  -1   6   9       4626.07       4281.86        94.13 o
   0   6   9       4988.26       4736.29       100.15 o
   1   6   9       5568.46       5171.08       105.01 o
   2   6   9       6053.95       5996.88       115.03 o
   3   6   9       5204.22       5160.91       187.50 o
   4   6   9       3749.79       3549.05       106.62 o
   5   6   9       5892.59       5693.41       115.53 o
   6   6   9       2418.95       2502.51        81.75 o
   7   6   9       2958.52       3001.20        91.16 o
   8   6   9       2110.32       2083.20        82.46 o
   9   6   9       1572.84       1614.18        76.57 o
  10   6   9       1001.61       1318.91        95.28 o
 -10   7   9        281.26        347.70       105.48 o
  -9   7   9        102.98         78.90        54.21 o
  -8   7   9         99.47         26.17        53.19 o
  -7   7   9        180.82        184.00        56.31 o
  -6   7   9         51.21         50.95        50.70 o
  -5   7   9        298.15        332.21        57.69 o
  -4   7   9          4.62        -11.08        36.48 o
  -3   7   9        102.09         77.12        39.00 o
  -2   7   9          1.87         -1.27        35.93 o
  -1   7   9          1.73          0.59        36.53 o
   0   7   9          1.80          0.83        37.88 o
   1   7   9         32.44          1.14        38.44 o
   2   7   9          5.62         -2.91        50.88 o
   3   7   9         21.34          3.25        68.30 o
   4   7   9          7.14         17.10        57.44 o
   5   7   9         75.28         60.26        65.22 o
   6   7   9         73.84         39.87        53.61 o
   7   7   9         54.10         93.64        56.71 o
   8   7   9         12.77        -21.71        68.68 o
   9   7   9         12.96         94.54        95.32 o
  -8   8   9       1442.78       1588.83       128.92 o
  -7   8   9       1398.05       1540.25       118.77 o
  -6   8   9       2075.38       2188.26       110.06 o
  -5   8   9       1708.22       1774.04        90.10 o
  -4   8   9       2437.25       2406.17        98.95 o
  -3   8   9       2196.43       2231.15        79.10 o
  -2   8   9       2933.81       2855.18        84.85 o
  -1   8   9       3509.16       3565.38       129.00 o
   0   8   9       2643.03       2662.26        83.16 o
   1   8   9       2931.55       2988.64       107.01 o
   2   8   9       2171.39       2243.80        97.65 o
   3   8   9       1983.66       2011.42        95.68 o
   4   8   9       1556.12       1550.69        88.70 o
   5   8   9       1410.07       1387.03        99.05 o
   6   8   9       1407.57       1739.01       232.48 o
  -6   9   9         20.78        184.47        78.59 o
  -5   9   9         54.37        105.54        73.27 o
  -4   9   9          3.91         36.63        72.22 o
  -3   9   9         64.70         49.84        54.68 o
  -2   9   9         84.68        128.84        44.86 o
  -1   9   9         11.30         55.99        82.44 o
   0   9   9         35.57         97.17        64.21 o
   1   9   9          8.39         73.87        93.66 o
   2   9   9          1.23         -7.15        66.70 o
   3   9   9          6.13         53.09       102.02 o
   4   9   9          1.24         60.77        96.83 o
  -3  10   9        243.65        328.17       100.01 o
  -2  10   9        132.02        151.58        92.20 o
  -1  10   9        599.97        763.87        82.05 o
   0  10   9        305.59        458.57        74.12 o
   1  10   9        278.53        378.09        82.82 o
   2  10   9        612.11        537.57       123.45 o
 -13   0  10       2456.00       2571.43       171.90 o
 -12   0  10       3415.63       3240.27       182.06 o
 -11   0  10       1957.58       1988.54       140.64 o
 -10   0  10       4931.36       4999.59       363.33 o
  -9   0  10       4516.50       4304.84       134.88 o
  -8   0  10       4535.16       4416.64       140.64 o
  -7   0  10       2501.74       2522.21       102.23 o
  -6   0  10      10533.10      10082.51       212.61 o
  -5   0  10      11297.51      10893.28       223.60 o
  -4   0  10      10702.10      10485.56       216.32 o
  -3   0  10      10255.85      10002.46       208.23 o
  -2   0  10       7226.60       6820.66       160.46 o
  -1   0  10      10015.02      10159.11       165.81 o
   0   0  10      10589.50      10882.00       174.16 o
   1   0  10      13806.59      13922.76       211.83 o
   2   0  10      15069.73      14318.32       217.64 o
   3   0  10       5839.17       5845.02       116.79 o
   4   0  10      10437.13       9675.90       198.07 o
   5   0  10       7056.26       6687.19       291.44 o
   6   0  10       3898.59       3958.87       116.13 o
   7   0  10       3833.96       4073.97       175.80 o
 -13   1  10          2.40        -48.82        57.18 o
 -12   1  10         18.32          3.19        56.08 o
 -11   1  10          0.15          7.60        56.65 o
 -10   1  10         64.62        127.40        55.79 o
  -9   1  10         14.43        -33.62        35.63 o
  -8   1  10       1072.25       1143.20        54.96 o
  -7   1  10        149.69        118.46        35.34 o
  -6   1  10        470.69        457.01        41.05 o
  -5   1  10        616.52        768.73        95.64 o
  -4   1  10       1501.38       1681.09        71.17 o
  -3   1  10        907.80        768.38        38.40 o
  -2   1  10       1470.21       1499.26        70.96 o
  -1   1  10        615.71        581.97        39.98 o
   0   1  10       1336.66       1350.55        48.67 o
   1   1  10       1355.04       1326.24        43.69 o
   2   1  10       2938.63       3077.77        83.99 o
   3   1  10        641.35        646.48        37.61 o
   4   1  10        988.71        861.69        40.32 o
   5   1  10        698.22        678.40        37.68 o
   6   1  10        874.87        922.97        65.26 o
   7   1  10        447.22        594.77        60.06 o
   8   1  10        677.30        723.53       107.83 o
   9   1  10        762.03        782.91       114.86 o
 -13   2  10       1271.69       1154.84       131.27 o
 -12   2  10       2041.73       2016.98       102.35 o
 -11   2  10       1807.02       1651.25        97.18 o
 -10   2  10       3063.63       2894.77        94.16 o
  -9   2  10       4552.89       4425.21       111.12 o
  -8   2  10       5910.84       5697.89       108.18 o
  -7   2  10       6157.57       6009.04       108.85 o
  -6   2  10       7981.10       7581.25       123.61 o
  -5   2  10       8357.28       7927.99       111.50 o
  -4   2  10       8613.29       8062.67       112.59 o
  -3   2  10      10277.75       9696.32       127.97 o
  -2   2  10      12740.65      12128.38       155.48 o
  -1   2  10      11447.98      11069.58       139.94 o
   0   2  10       7912.01       7595.03       107.42 o
   1   2  10       7219.31       6948.35       101.20 o
   2   2  10       5087.90       4813.88       105.40 o
   3   2  10       5326.81       5324.32        99.90 o
   4   2  10       4226.59       4041.23        85.96 o
   5   2  10       2843.07       2675.24        72.54 o
   6   2  10       2410.92       2344.17        81.58 o
   7   2  10       1845.29       1845.20        75.40 o
   8   2  10       2025.44       2010.19        80.95 o
   9   2  10       1002.87       1083.70        92.20 o
  10   2  10        733.49        886.88       149.24 o
  11   2  10        781.34        910.59       149.24 o
 -12   3  10         89.52        100.31        59.79 o
 -11   3  10        265.55        256.59        50.86 o
 -10   3  10        141.07        127.72        48.24 o
  -9   3  10         61.05        112.90        46.69 o
  -8   3  10          5.49        -14.02        33.97 o
  -7   3  10        523.84        531.39        38.28 o
  -6   3  10        367.36        328.51        33.43 o
  -5   3  10        107.88         81.99        29.21 o
  -4   3  10        365.41        396.46        34.01 o
  -3   3  10         85.02          9.63        28.54 o
  -2   3  10        387.16        371.36        34.05 o
  -1   3  10        422.76        418.92        34.91 o
   0   3  10        148.06        121.21        29.87 o
   1   3  10        362.76        321.63        41.78 o
   2   3  10        349.58        352.66        40.72 o
   3   3  10        189.71        211.93        39.92 o
   4   3  10        361.25        436.21        41.93 o
   5   3  10        586.67        569.64        53.09 o
   6   3  10        238.00        346.17        49.43 o
   7   3  10        100.47        139.00        45.32 o
   8   3  10        243.81        259.19        65.88 o
   9   3  10        126.58        175.87        72.58 o
  10   3  10          9.51         32.11        76.24 o
  11   3  10        214.17        416.46       125.02 o
 -12   4  10        725.31        626.02        65.30 o
 -11   4  10        567.63        489.16        60.23 o
 -10   4  10        528.84        599.88        59.35 o
  -9   4  10        976.53       1018.74        72.90 o
  -8   4  10       1250.04       1269.13        58.27 o
  -7   4  10       2042.88       1909.64        57.79 o
  -6   4  10        449.96        522.97        38.21 o
  -5   4  10       1235.19       1207.75        48.56 o
  -4   4  10       1215.99       1182.36        49.13 o
  -3   4  10       1491.92       1381.22        48.45 o
  -2   4  10       2312.05       2262.85        56.89 o
  -1   4  10       3050.94       3005.94       125.97 o
   0   4  10       2919.82       2861.43        77.52 o
   1   4  10       1555.17       1455.05        62.60 o
   2   4  10       1189.39       1141.79        74.10 o
   3   4  10       3177.17       3165.17        81.32 o
   4   4  10       1153.89       1129.56        65.29 o
   5   4  10        917.57        952.67        68.56 o
   6   4  10        928.22        961.40        65.05 o
   7   4  10        998.95       1048.07        67.49 o
   8   4  10        633.44        760.74        64.51 o
   9   4  10        204.89        222.37        74.51 o
  10   4  10        345.30        401.80        87.35 o
 -12   5  10         70.14        -65.68        65.68 o
 -11   5  10          4.34        -33.28        49.24 o
 -10   5  10          1.49         15.18        47.32 o
  -9   5  10         15.93         23.57        38.13 o
  -8   5  10         29.41         58.72        38.65 o
  -7   5  10          2.70         42.96        35.26 o
  -6   5  10         84.72        105.44        31.34 o
  -5   5  10         67.99        120.68        30.61 o
  -4   5  10         27.10         41.99        36.67 o
  -3   5  10        695.34        671.66        48.92 o
  -2   5  10          3.85         32.53        36.83 o
  -1   5  10          4.80        -46.24        46.24 o
   0   5  10        297.30        318.56        43.03 o
   1   5  10        105.87        122.24        39.04 o
   2   5  10         59.55        132.33        39.90 o
   3   5  10         14.84         83.48        45.53 o
   4   5  10         21.61          2.88        44.72 o
   5   5  10         52.77         33.16        46.79 o
   6   5  10        120.72         97.32        41.32 o
   7   5  10         36.59         45.16        42.48 o
   8   5  10         36.02         31.35        52.40 o
   9   5  10         15.96         34.75        55.72 o
 -11   6  10          0.53        -32.26        65.50 o
 -10   6  10          9.97        -24.58        42.55 o
  -9   6  10         93.59         94.07        50.28 o
  -8   6  10         13.25         73.67        42.35 o
  -7   6  10         85.45        153.50        54.65 o
  -6   6  10         17.91         97.88        51.69 o
  -5   6  10         98.26        154.41        41.84 o
  -4   6  10         75.68         14.57        38.02 o
  -3   6  10          5.65        -22.41        37.03 o
  -2   6  10        412.09        452.69        45.79 o
  -1   6  10         30.24         27.47        38.74 o
   0   6  10          1.72        -36.71        36.71 o
   1   6  10          1.59         27.57        39.52 o
   2   6  10         18.71         25.47        40.58 o
   3   6  10         15.59          9.89        46.23 o
   4   6  10          7.20         42.37        46.11 o
   5   6  10         21.53        -21.43        46.67 o
   6   6  10         23.17         40.52        51.33 o
   7   6  10          1.18         15.69        54.05 o
   8   6  10          0.18          9.90        55.09 o
   9   6  10          0.21          4.57        54.79 o
 -10   7  10         47.97        305.51       109.39 o
  -9   7  10          0.23        -12.46        55.27 o
  -8   7  10         12.81         24.87        56.51 o
  -7   7  10          1.39         30.04        55.95 o
  -6   7  10         22.19        -28.79        52.41 o
  -5   7  10         97.66         67.61        52.69 o
  -4   7  10         14.79          4.39        39.81 o
  -3   7  10        168.62        136.66        43.42 o
  -2   7  10        138.41        125.63        41.65 o
  -1   7  10        645.46        621.59        51.95 o
   0   7  10        136.62         88.24        60.22 o
   1   7  10        104.59         11.03        55.94 o
   2   7  10        164.76        153.51        68.23 o
   3   7  10        110.11        146.63        54.74 o
   4   7  10        146.92        179.74        55.78 o
   5   7  10        292.34        344.96        61.52 o
   6   7  10        131.98        206.45        60.28 o
   7   7  10         90.49        162.12        62.38 o
  -8   8  10        513.95        757.91       145.33 o
  -7   8  10        577.17        564.68        84.11 o
  -6   8  10        702.83        775.69        73.24 o
  -5   8  10        826.16        950.58        76.69 o
  -4   8  10       1047.14       1120.48        78.38 o
  -3   8  10        519.54        575.34        56.58 o
  -2   8  10       1041.70       1082.31        63.09 o
  -1   8  10        471.75        597.32        54.27 o
   0   8  10       1083.46       1095.29        63.91 o
   1   8  10        766.76        776.35        70.55 o
   2   8  10        570.65        711.42        71.83 o
   3   8  10        533.43        539.27        70.18 o
   4   8  10        362.80        496.18        87.30 o
   5   8  10        362.57        401.23        68.53 o
  -5   9  10         27.57         93.02        60.77 o
  -4   9  10        269.66        232.06        63.35 o
  -3   9  10         88.25         31.27        58.97 o
  -2   9  10        264.24        344.04        51.91 o
  -1   9  10         10.17        -53.65        57.22 o
   0   9  10        182.99        201.97        60.97 o
   1   9  10        309.35        346.68        65.24 o
   2   9  10        404.06        567.79       104.30 o
   3   9  10        230.87        349.62        80.03 o
  -2  10  10       1517.27       1549.49       105.20 o
  -1  10  10       1031.18       1266.33       153.54 o
 -12   1  11        281.42        261.23       115.25 o
 -11   1  11          6.09        -33.71        55.43 o
 -10   1  11         53.94         -0.05        45.60 o
  -9   1  11         24.06          3.11        39.23 o
  -8   1  11          2.10         -2.46        37.42 o
  -7   1  11       1011.50       1016.60        65.43 o
  -6   1  11        156.99        188.74        38.00 o
  -5   1  11        636.03        604.62        44.55 o
  -4   1  11       1014.08       1062.30        51.75 o
  -3   1  11        660.07        720.58        45.87 o
  -2   1  11       1345.73       1322.77        71.73 o
  -1   1  11        377.03        434.26        37.36 o
   0   1  11        236.03        250.39        32.94 o
   1   1  11        762.47        841.94        41.59 o
   2   1  11        147.43        246.68        28.89 o
   3   1  11        187.59        233.63        40.71 o
   4   1  11        138.94        179.60        31.85 o
   5   1  11        233.20        277.82        37.72 o
   6   1  11        158.47        277.02        45.53 o
   7   1  11         94.71        199.11        43.77 o
   8   1  11          3.89        111.88        59.62 o
 -12   2  11        335.34        336.35        84.39 o
 -11   2  11        625.88        660.19        78.99 o
 -10   2  11        451.28        496.44       107.99 o
  -9   2  11       1386.03       1382.30        71.80 o
  -8   2  11       1684.50       1644.68        66.40 o
  -7   2  11        942.95       1027.74        54.09 o
  -6   2  11        925.78        914.57        51.57 o
  -5   2  11       1027.76        948.39        51.15 o
  -4   2  11       1370.00       1403.26        57.92 o
  -3   2  11       3047.01       2920.85        66.45 o
  -2   2  11       1353.61       1257.83        50.89 o
  -1   2  11       3430.55       3285.73        69.25 o
   0   2  11       1891.27       1820.45        61.46 o
   1   2  11       1252.08       1229.48        46.33 o
   2   2  11       1005.59        944.76        51.08 o
   3   2  11        359.13        402.58        42.15 o
   4   2  11       1183.57       1305.75        58.97 o
   5   2  11       1101.49       1178.86        56.72 o
   6   2  11        382.16        430.31        51.71 o
   7   2  11        619.92        731.33        57.00 o
   8   2  11        184.34        150.70        66.24 o
   9   2  11        163.64        295.74        77.35 o
  10   2  11         89.60        141.44        73.73 o
 -12   3  11        153.42        165.89        66.43 o
 -11   3  11        495.86        590.55        61.08 o
 -10   3  11        440.04        449.76        91.28 o
  -9   3  11        500.34        424.00        70.23 o
  -8   3  11        458.13        463.57        46.26 o
  -7   3  11        779.99        875.36        60.04 o
  -6   3  11        513.41        459.98        43.99 o
  -5   3  11        629.25        671.00        47.25 o
  -4   3  11        701.61        721.62        40.22 o
  -3   3  11        896.66        862.82        42.70 o
  -2   3  11        789.62        790.41        41.83 o
  -1   3  11       1206.04       1266.07        47.36 o
   0   3  11        632.58        688.45        49.17 o
   1   3  11       1346.86       1254.11        57.63 o
   2   3  11       1739.53       1686.07        66.35 o
   3   3  11       1181.59       1243.30        58.52 o
   4   3  11       1468.34       1396.76        61.94 o
   5   3  11       1599.40       1544.89        74.44 o
   6   3  11       1297.07       1434.36        73.62 o
   7   3  11       1058.53       1178.47        71.60 o
   8   3  11        742.86        841.17        66.39 o
   9   3  11        783.21        792.10        93.09 o
  10   3  11        490.27        573.69        92.25 o
 -12   4  11       1864.72       1680.69       160.96 o
 -11   4  11       2080.58       2014.92        89.95 o
 -10   4  11       2197.27       2157.94        88.86 o
  -9   4  11       2652.08       2812.95        94.76 o
  -8   4  11       3390.50       3225.77        99.57 o
  -7   4  11       2699.51       2776.72       104.04 o
  -6   4  11       6480.80       6131.68       101.33 o
  -5   4  11       4300.00       3929.11        79.26 o
  -4   4  11       4366.84       4240.04        80.64 o
  -3   4  11       3234.01       3024.12        67.94 o
  -2   4  11       3380.81       3099.29        82.92 o
  -1   4  11       2299.14       2195.37       133.76 o
   0   4  11       2375.00       2282.98        73.20 o
   1   4  11       1822.68       1792.42        68.72 o
   2   4  11       3732.54       3384.76        86.47 o
   3   4  11        789.04        826.50        53.14 o
   4   4  11       1454.17       1489.81        76.20 o
   5   4  11        810.54        726.40        60.92 o
   6   4  11        506.21        555.09        60.06 o
   7   4  11        505.34        537.30        60.97 o
   8   4  11        733.51        790.74        68.36 o
   9   4  11        259.89        256.81        58.30 o
  10   4  11        358.01        318.79       128.92 o
 -11   5  11        279.70        307.15        61.62 o
 -10   5  11        385.19        456.57        61.35 o
  -9   5  11        933.02        895.48        68.98 o
  -8   5  11        782.98        815.66        78.99 o
  -7   5  11        864.07        903.57        53.74 o
  -6   5  11        957.89        982.02        60.79 o
  -5   5  11       1466.96       1461.19        65.58 o
  -4   5  11       1631.40       1542.23        67.08 o
  -3   5  11        889.35        918.31        54.95 o
  -2   5  11       1923.88       1848.44        71.38 o
  -1   5  11       2850.77       2743.36        82.90 o
   0   5  11       1646.24       1532.35        66.36 o
   1   5  11       1836.45       1625.59        67.03 o
   2   5  11       2098.96       2028.52        74.77 o
   3   5  11       1788.22       1796.00       115.92 o
   4   5  11       1331.20       1249.57        73.54 o
   5   5  11        817.31        820.12        73.60 o
   6   5  11       1625.46       1661.12        85.43 o
   7   5  11        663.72        765.21        70.29 o
   8   5  11        999.87       1015.08       153.62 o
   9   5  11       1060.72       1354.52       101.53 o
 -10   6  11       1854.57       2002.02       134.67 o
  -9   6  11       1972.70       1848.54       116.29 o
  -8   6  11       1801.14       1764.33        92.12 o
  -7   6  11       2707.78       2643.50       101.01 o
  -6   6  11       3137.85       2890.21       101.53 o
  -5   6  11       3439.04       3080.27       102.85 o
  -4   6  11       3975.89       3755.01        94.97 o
  -3   6  11       2031.85       1960.61        73.98 o
  -2   6  11       6801.40       6159.97       120.76 o
  -1   6  11       2053.08       1965.09        74.63 o
   0   6  11       3045.20       2945.14        99.70 o
   1   6  11       3647.07       3418.63        98.51 o
   2   6  11       2641.22       2426.27        94.07 o
   3   6  11       2423.34       2437.59        94.90 o
   4   6  11       1779.46       1776.71        87.68 o
   5   6  11       1238.62       1183.57       117.09 o
   6   6  11       1782.62       1777.66        91.76 o
   7   6  11        170.11        175.78        79.38 o
   8   6  11       1020.26       1103.27       119.55 o
  -9   7  11        345.83        430.21        81.21 o
  -8   7  11        714.32        886.71        88.74 o
  -7   7  11        560.16        562.15        69.12 o
  -6   7  11        949.52       1001.74        75.90 o
  -5   7  11       1227.01       1258.81        81.52 o
  -4   7  11        550.49        646.10        55.58 o
  -3   7  11       1184.56       1221.50        64.45 o
  -2   7  11        808.24        907.30        62.30 o
  -1   7  11       1081.46       1107.09        62.91 o
   0   7  11        984.83       1047.13        68.26 o
   1   7  11        774.57        735.13        59.10 o
   2   7  11       1343.80       1324.61        81.80 o
   3   7  11       1169.61       1338.29        85.07 o
   4   7  11        639.44        783.88        73.08 o
   5   7  11       1099.68       1146.82       123.53 o
   6   7  11       1064.11       1062.91       157.77 o
  -7   8  11       1404.67       1510.10       115.22 o
  -6   8  11       1331.78       1365.50       170.10 o
  -5   8  11       1709.54       1758.92        95.71 o
  -4   8  11       1297.36       1336.75       115.88 o
  -3   8  11       2445.96       2418.23        86.09 o
  -2   8  11       1411.41       1384.59        78.72 o
  -1   8  11       1664.41       1717.83        77.34 o
   0   8  11       1445.97       1437.58        73.27 o
   1   8  11        870.70        892.01        75.23 o
   2   8  11        797.44        655.57        96.32 o
   3   8  11        474.47        464.51        70.01 o
   4   8  11        704.40        773.95       140.99 o
  -5   9  11        150.83        128.14       101.58 o
  -4   9  11         33.28         48.04        60.35 o
  -3   9  11        412.67        386.18        69.20 o
  -2   9  11        204.50        346.45        81.65 o
  -1   9  11         36.48         22.62        64.62 o
   0   9  11        162.15        121.59        60.06 o
   1   9  11        169.63        223.35        94.87 o
 -12   0  12       1024.05        937.62       135.17 o
 -11   0  12       1266.62       1205.63       132.05 o
 -10   0  12       1028.32       1017.27        91.86 o
  -9   0  12       2875.75       2841.49       124.45 o
  -8   0  12       3716.64       3590.89       133.05 o
  -7   0  12        616.77        582.67        71.15 o
  -6   0  12       4238.37       4049.67       152.36 o
  -5   0  12       4378.53       4090.04       259.80 o
  -4   0  12       3024.09       3074.98       114.54 o
  -3   0  12       3277.92       3270.21       114.46 o
  -2   0  12       1989.82       2086.28        96.31 o
  -1   0  12       2754.44       2770.85       104.93 o
   0   0  12       2761.57       2576.13       102.75 o
   1   0  12       1245.28       1438.26        82.32 o
   2   0  12       7592.93       7265.58       137.40 o
   3   0  12        298.02        428.30        46.87 o
   4   0  12        695.44        691.80        51.56 o
   5   0  12        624.51        626.54        51.27 o
   6   0  12        446.06        482.09        83.60 o
 -12   1  12       1054.39       1040.45       134.39 o
 -11   1  12       1195.62       1321.11        96.12 o
 -10   1  12       1056.69       1026.42        71.77 o
  -9   1  12       2718.37       2709.89        85.97 o
  -8   1  12       2246.61       2107.93        76.00 o
  -7   1  12       4494.34       4424.14       100.78 o
  -6   1  12       1346.82       1257.59        59.90 o
  -5   1  12       3808.29       3666.36        88.28 o
  -4   1  12       4467.60       4471.99        95.05 o
  -3   1  12       4065.81       4019.73        89.51 o
  -2   1  12       4192.48       4040.92        88.22 o
  -1   1  12       7762.02       7852.62       128.21 o
   0   1  12       4040.89       4084.30       111.71 o
   1   1  12       4691.87       4440.24        80.74 o
   2   1  12       3923.51       3845.99        75.65 o
   3   1  12       5944.00       6073.75        96.82 o
   4   1  12       2748.00       2575.51        74.00 o
   5   1  12       2491.10       2383.12        72.13 o
   6   1  12       2757.16       2607.56        88.90 o
   7   1  12       2646.86       2780.71       119.32 o
   8   1  12       1410.26       1583.02       148.46 o
   9   1  12       1253.26       1476.76       151.58 o
  10   1  12       1221.99       1240.01       139.08 o
 -11   2  12       1169.23       1085.35        78.65 o
 -10   2  12       1173.19       1226.24        97.13 o
  -9   2  12       2121.11       1951.13        86.05 o
  -8   2  12       1155.83       1139.86        60.60 o
  -7   2  12       2126.37       2118.35        72.31 o
  -6   2  12       1356.17       1291.31        82.44 o
  -5   2  12       1777.01       1644.51        66.11 o
  -4   2  12       1098.51       1087.53        55.17 o
  -3   2  12        438.58        517.07        47.82 o
  -2   2  12       1923.56       1936.50        91.80 o
  -1   2  12        936.99        887.72        44.15 o
   0   2  12        327.02        326.63        36.25 o
   1   2  12        428.30        541.30        52.49 o
   2   2  12        511.18        475.47        54.47 o
   3   2  12        597.95        664.66        48.83 o
   4   2  12        566.24        591.68        48.81 o
   5   2  12        459.72        522.28        53.52 o
   6   2  12        940.14        909.69        62.63 o
   7   2  12        141.11        131.54        48.89 o
   8   2  12        364.52        467.68        84.78 o
   9   2  12        182.83        199.17        97.67 o
 -12   3  12        263.49       -100.79       113.30 o
 -11   3  12        575.86        572.44        67.57 o
 -10   3  12        596.73        501.24        64.87 o
  -9   3  12        356.29        345.94        56.66 o
  -8   3  12        409.92        455.86        48.91 o
  -7   3  12        402.91        385.07        46.40 o
  -6   3  12       1783.45       1721.11        67.92 o
  -5   3  12       2310.42       2193.92        70.45 o
  -4   3  12       1360.09       1344.98        58.08 o
  -3   3  12       1800.54       1639.97        62.50 o
  -2   3  12        871.13        905.28        49.49 o
  -1   3  12       2581.26       2601.88        77.92 o
   0   3  12       2301.53       2206.34        73.86 o
   1   3  12       2575.92       2408.00        75.74 o
   2   3  12       2463.71       2294.16        75.39 o
   3   3  12       2097.37       2315.87        74.58 o
   4   3  12       2574.18       2480.15        77.01 o
   5   3  12       1985.89       1984.90        83.53 o
   6   3  12       1447.59       1431.88        76.85 o
   7   3  12       1063.76       1213.11        75.13 o
   8   3  12        715.03        691.42        65.59 o
   9   3  12        615.83        600.43        90.78 o
  10   3  12        438.26        582.11       135.17 o
 -11   4  12        512.65        569.39        67.17 o
 -10   4  12        207.81        142.66        73.96 o
  -9   4  12        194.35        130.32        56.02 o
  -8   4  12        156.46        198.81        52.94 o
  -7   4  12        618.25        611.66        53.80 o
  -6   4  12        280.93        272.74        48.27 o
  -5   4  12        328.83        294.99        41.47 o
  -4   4  12        302.81        279.02        36.36 o
  -3   4  12        817.50        841.95        54.43 o
  -2   4  12        731.70        683.55        90.34 o
  -1   4  12        878.70        910.70        56.18 o
   0   4  12        530.00        433.81        49.45 o
   1   4  12        374.72        393.86        47.29 o
   2   4  12         93.54         19.38        42.31 o
   3   4  12        372.57        403.66        48.38 o
   4   4  12        365.24        333.96        55.40 o
   5   4  12        143.71        213.29        52.31 o
   6   4  12        161.51        233.48        86.96 o
   7   4  12        152.73        243.10        62.27 o
   8   4  12         62.34        112.25        90.00 o
   9   4  12         19.69         91.42       114.08 o
 -10   5  12        129.51        111.55        54.19 o
  -9   5  12        112.69         85.89        50.29 o
  -8   5  12        221.19        217.99        53.78 o
  -7   5  12         41.24        142.10       102.36 o
  -6   5  12        225.66        215.69        51.03 o
  -5   5  12        197.22        243.14        45.68 o
  -4   5  12          1.71         32.59        41.12 o
  -3   5  12        539.53        479.62        54.36 o
  -2   5  12        243.20        165.88        45.62 o
  -1   5  12         27.56         -9.92        41.52 o
   0   5  12         57.28        -21.32        40.58 o
   1   5  12         71.78         48.65        43.34 o
   2   5  12         11.42        -17.26        42.35 o
   3   5  12         45.94         77.17        50.43 o
   4   5  12          7.74          7.00        50.77 o
   5   5  12         46.28         39.14        53.21 o
   6   5  12         10.82         50.85        53.98 o
   7   5  12          0.82         71.08       108.29 o
   8   5  12        120.03        137.37        87.70 o
  -9   6  12          0.26        -29.59       145.72 o
  -8   6  12          5.04         46.01        70.80 o
  -7   6  12         43.61         69.85       103.14 o
  -6   6  12          2.87         40.47        95.18 o
  -5   6  12         20.06        -42.37        42.37 o
  -4   6  12         51.80         78.39        44.31 o
  -3   6  12          0.28         67.55        43.47 o
  -2   6  12          0.77        -24.48        44.32 o
  -1   6  12        140.28        107.03        45.47 o
   0   6  12         62.80         95.97        55.22 o
   1   6  12         68.92          1.56        49.62 o
   2   6  12         30.69          8.62        51.11 o
   3   6  12         21.46         23.60        78.97 o
   4   6  12         17.68        -17.68        54.49 o
   5   6  12         24.07        124.90        56.78 o
   6   6  12         57.13        172.33        62.27 o
   7   6  12          9.00          9.23        80.88 o
  -8   7  12        156.99        222.69       103.14 o
  -7   7  12        144.42        195.31        77.16 o
  -6   7  12        470.61        387.88        70.87 o
  -5   7  12        426.58        476.55        69.69 o
  -4   7  12        592.42        591.50        57.65 o
  -3   7  12        336.04        237.07        50.66 o
  -2   7  12        227.33        218.18        49.17 o
  -1   7  12        309.70        321.69        57.52 o
   0   7  12        290.45        189.72        60.56 o
   1   7  12        211.33         73.66        57.13 o
   2   7  12        238.68        327.99        64.12 o
   3   7  12        159.15         64.37        73.00 o
   4   7  12        219.59        239.15        94.12 o
   5   7  12        157.84        165.33        90.32 o
  -6   8  12        186.44        284.93        85.62 o
  -5   8  12        250.04        281.68        67.58 o
  -4   8  12        430.94        597.07       117.52 o
  -3   8  12        145.51        244.41        52.42 o
  -2   8  12        209.10        248.81        52.87 o
  -1   8  12        124.34         33.85       101.84 o
   0   8  12        114.90        131.44        60.16 o
   1   8  12        228.55        289.14        65.11 o
   2   8  12         21.56         12.01        85.75 o
   3   8  12         78.33        209.88        96.39 o
  -2   9  12        796.80        991.59       292.62 o
  -1   9  12        810.32       1068.89       121.89 o
 -11   1  13        189.84        127.58        75.64 o
 -10   1  13        148.02         96.54        60.67 o
  -9   1  13        147.41        119.39        49.18 o
  -8   1  13        164.39        192.17        57.84 o
  -7   1  13        457.25        456.96        50.97 o
  -6   1  13       1096.24       1128.96        60.89 o
  -5   1  13        319.56        401.05        46.49 o
  -4   1  13        585.31        551.55        48.95 o
  -3   1  13        252.07        249.54        52.75 o
  -2   1  13        137.29         91.70        40.12 o
  -1   1  13        102.01        135.85        38.19 o
   0   1  13         93.21        142.94        37.16 o
   1   1  13        170.15        184.81        38.36 o
   2   1  13        557.49        567.76        45.38 o
   3   1  13         69.40         13.56        36.99 o
   4   1  13        162.64        229.44        41.34 o
   5   1  13        141.80        221.89        41.37 o
   6   1  13         98.98        227.00        50.13 o
   7   1  13        168.19        208.62        91.42 o
   8   1  13        108.39        138.30        91.42 o
   9   1  13         86.92        148.46        94.54 o
 -11   2  13        182.79         86.84        68.12 o
 -10   2  13         52.16         24.65        55.59 o
  -9   2  13        106.65         45.31        67.22 o
  -8   2  13        131.80        138.94        47.91 o
  -7   2  13        271.32        214.18        55.04 o
  -6   2  13         21.85        -18.50        39.93 o
  -5   2  13        185.76        116.30        41.41 o
  -4   2  13        148.66         94.13        40.47 o
  -3   2  13        346.56        344.03        43.09 o
  -2   2  13         73.34        106.97        37.90 o
  -1   2  13         27.73         25.70        35.25 o
   0   2  13         76.40        130.44        49.24 o
   1   2  13          0.19        -10.71        37.93 o
   2   2  13          0.83        -24.99        57.52 o
   3   2  13          0.67        -42.74        42.74 o
   4   2  13          1.60         20.89        47.59 o
   5   2  13         80.12         78.18        48.33 o
   6   2  13         12.33         -5.81        47.37 o
   7   2  13          7.35         60.39        49.68 o
   8   2  13         11.62        -30.42        73.45 o
   9   2  13         47.39        117.20       108.61 o
 -11   3  13        602.22        525.22       119.94 o
 -10   3  13       1086.24       1145.23        79.49 o
  -9   3  13       1231.37       1148.86       110.75 o
  -8   3  13        803.04        875.50        59.72 o
  -7   3  13       2541.86       2453.89        79.73 o
  -6   3  13       1718.11       1650.45        77.55 o
  -5   3  13       2296.01       2194.34        74.09 o
  -4   3  13       3429.95       3352.35        85.97 o
  -3   3  13       2954.03       2985.49        80.32 o
  -2   3  13       3886.27       3685.80       106.23 o
  -1   3  13       3501.54       3502.29       105.31 o
   0   3  13       3234.68       3293.01        88.54 o
   1   3  13       4005.66       3725.21        92.67 o
   2   3  13       2709.86       2635.87        81.00 o
   3   3  13       3260.11       3124.25        86.51 o
   4   3  13       1847.57       1986.45        85.70 o
   5   3  13       1816.95       1751.20        89.83 o
   6   3  13       1450.06       1416.32        80.22 o
   7   3  13        769.41        821.70        68.58 o
   8   3  13        739.45        836.64       155.49 o
   9   3  13        570.41        742.28       133.61 o
 -10   4  13         96.97        188.08       126.76 o
  -9   4  13        331.16        253.21        61.01 o
  -8   4  13        303.92        209.13        69.00 o
  -7   4  13         60.13         66.86        43.16 o
  -6   4  13        123.83        109.63        42.49 o
  -5   4  13        161.57        137.23        50.81 o
  -4   4  13         67.79        107.23        48.51 o
  -3   4  13         51.89        112.51        49.60 o
  -2   4  13         20.81         36.36        46.68 o
  -1   4  13        232.56        234.16        52.93 o
   0   4  13        117.14        124.48        58.64 o
   1   4  13         51.58         58.96        44.04 o
   2   4  13        298.99        340.33        48.75 o
   3   4  13         87.47         51.25        44.89 o
   4   4  13         35.32         44.74        50.45 o
   5   4  13         24.57         98.26        70.68 o
   6   4  13         18.28          8.93        54.27 o
   7   4  13          3.32         -6.90        54.53 o
   8   4  13         68.55         42.54        69.53 o
 -10   5  13       1636.96       1755.70       136.74 o
  -9   5  13       2544.07       2490.21       132.57 o
  -8   5  13       3008.06       2763.97       141.42 o
  -7   5  13       3272.48       2989.75       135.57 o
  -6   5  13       2491.77       2487.66       112.93 o
  -5   5  13       4016.39       3716.09       111.49 o
  -4   5  13       3617.55       3732.09       110.01 o
  -3   5  13       6253.12       5978.28       123.27 o
  -2   5  13       2872.04       2781.08       136.31 o
  -1   5  13       6620.59       6187.03       126.14 o
   0   5  13       3945.71       3775.92        99.72 o
   1   5  13       3356.39       3358.18        95.67 o
   2   5  13       2479.73       2562.29        87.35 o
   3   5  13       2933.77       2998.79       114.93 o
   4   5  13       2308.88       2291.08        99.75 o
   5   5  13       2388.96       2517.45       104.50 o
   6   5  13       1388.61       1578.40       129.09 o
   7   5  13       2041.63       2168.70       118.31 o
  -8   6  13        303.00        169.12        78.65 o
  -7   6  13        408.11        289.11        81.68 o
  -6   6  13        212.70        193.03        76.96 o
  -5   6  13        523.35        506.25        70.92 o
  -4   6  13        462.26        476.58        88.53 o
  -3   6  13         54.51         55.46        46.41 o
  -2   6  13        352.82        230.31        51.42 o
  -1   6  13        433.29        431.31        83.91 o
   0   6  13         71.58         50.43        48.82 o
   1   6  13        154.10        142.81        92.54 o
   2   6  13        100.08        179.33        59.43 o
   3   6  13         57.90         75.61        57.68 o
   4   6  13         32.17        -55.14        92.19 o
   5   6  13         16.39        -36.48        61.09 o
   6   6  13         47.09         18.46       151.58 o
  -7   7  13       1687.93       1640.06       157.05 o
  -6   7  13       1556.18       1610.17       113.75 o
  -5   7  13       2294.57       2289.63       130.08 o
  -4   7  13       1876.51       2202.62        90.22 o
  -3   7  13       2367.54       2365.60        89.37 o
  -2   7  13       1864.04       2016.95        84.11 o
  -1   7  13       2302.51       2350.74        88.54 o
   0   7  13       2557.68       2535.65       104.95 o
   1   7  13       2556.83       2510.99       117.01 o
   2   7  13       1907.78       1993.07        99.16 o
   3   7  13       2282.58       2551.51       111.82 o
   4   7  13       1396.93       1568.26       151.40 o
  -5   8  13        119.74        204.71       146.11 o
  -4   8  13         53.87         53.11       105.48 o
  -3   8  13        133.23        119.79        92.82 o
  -2   8  13         39.12          5.46        76.58 o
  -1   8  13         42.12        -13.88        90.79 o
   0   8  13         91.69         48.10        66.96 o
   1   8  13         32.26        130.01        77.61 o
 -10   0  14         18.65        -68.98        68.98 o
  -9   0  14        131.56        135.52        80.87 o
  -8   0  14        142.80        124.77        71.09 o
  -7   0  14        102.39         32.17        65.29 o
  -6   0  14        345.68        390.18        72.16 o
  -5   0  14         88.36         34.36        61.95 o
  -4   0  14          1.93         -5.22        56.49 o
  -3   0  14          0.26        -50.08        60.16 o
  -2   0  14         11.76        -54.55        54.55 o
  -1   0  14         54.55        121.19        56.22 o
   0   0  14         62.74        -43.19        94.93 o
   1   0  14        206.04        128.83        55.04 o
   2   0  14        236.39        204.32        57.82 o
   3   0  14         40.42         72.59        54.02 o
   4   0  14       1273.21       1356.43       128.14 o
   5   0  14        213.52        247.69        86.73 o
   8   0  14         95.92        308.63        99.23 o
   9   0  14         88.89        457.09       107.05 o
 -10   1  14       2465.95       2352.27       104.67 o
  -9   1  14       3140.03       2923.94        97.39 o
  -8   1  14       3269.53       3214.78        96.49 o
  -7   1  14       5416.72       5268.06       117.08 o
  -6   1  14       4110.59       3988.54       100.80 o
  -5   1  14       4069.12       3919.22        97.18 o
  -4   1  14       5295.77       5198.59       110.16 o
  -3   1  14       6506.10       6581.40       124.04 o
  -2   1  14       4894.17       4660.60       101.94 o
  -1   1  14       6045.56       6069.56       115.78 o
   0   1  14       4377.52       4184.89        94.97 o
   1   1  14       3875.85       3943.27        90.52 o
   2   1  14       2739.35       2783.72        94.40 o
   3   1  14       4049.21       4028.02       108.66 o
   4   1  14       2478.80       2515.19        90.44 o
   5   1  14       2326.56       2468.20        78.90 o
   6   1  14       1773.33       1860.01       104.12 o
   7   1  14       1871.77       2147.16       164.87 o
   8   1  14        944.60        999.35       137.52 o
 -11   2  14         71.71        -69.54       126.58 o
 -10   2  14          3.04        -72.20        72.20 o
  -9   2  14          1.85        -47.52        47.52 o
  -8   2  14          3.61        -46.73        46.73 o
  -7   2  14          2.23        -44.20        44.20 o
  -6   2  14          2.04         38.40        49.62 o
  -5   2  14          1.62         -3.92        41.50 o
  -4   2  14          2.60          0.62        39.87 o
  -3   2  14          5.90          1.72        39.57 o
  -2   2  14         25.58         75.69        43.31 o
  -1   2  14         17.98          9.65        48.52 o
   0   2  14          2.75        -19.02        47.49 o
   1   2  14          2.45         34.88        48.93 o
   2   2  14          0.73        -33.23        46.83 o
   3   2  14         10.29         -4.32        68.41 o
   4   2  14          3.12         69.71        43.55 o
   5   2  14          7.10         -0.27        50.05 o
   6   2  14         35.54         20.00        49.73 o
   7   2  14         59.83        126.04        55.04 o
   8   2  14        125.90       -103.92       103.92 o
 -10   3  14       1540.62       1529.92       100.92 o
  -9   3  14       1471.08       1386.10        86.55 o
  -8   3  14       1914.76       1897.35        92.86 o
  -7   3  14       1515.88       1618.01        74.08 o
  -6   3  14       3182.17       3116.32        90.42 o
  -5   3  14       3522.02       3361.68        91.12 o
  -4   3  14       2650.11       2512.36        79.52 o
  -3   3  14       2509.87       2499.93        94.33 o
  -2   3  14       1927.53       1882.65        85.45 o
  -1   3  14       2118.96       1997.58        87.77 o
   0   3  14       2585.84       2498.87        92.84 o
   1   3  14       2165.16       2280.82        90.67 o
   2   3  14       2728.44       2624.76        82.55 o
   3   3  14        972.25       1004.20        60.78 o
   4   3  14        979.00       1199.95       130.34 o
   5   3  14        788.69        851.45       100.87 o
   6   3  14        645.40        708.39        69.58 o
   7   3  14        466.47        598.43        90.81 o
   8   3  14        324.74        274.48        82.85 o
  -9   4  14          2.84        -37.75       106.21 o
  -8   4  14          0.81          1.64        53.02 o
  -7   4  14         18.51        -14.06        43.33 o
  -6   4  14        241.76        244.92        83.90 o
  -5   4  14          8.03          6.20        97.99 o
  -4   4  14         53.86         47.13        73.06 o
  -3   4  14         84.58        154.14        54.20 o
  -2   4  14         17.42         24.33        58.41 o
  -1   4  14          0.07        -61.39        61.39 o
   0   4  14          0.33        -10.98        59.89 o
   1   4  14          4.42        -45.45        45.45 o
   2   4  14         16.74         67.36        53.01 o
   3   4  14         76.36          2.62        60.34 o
   4   4  14         24.89        185.33        70.50 o
   5   4  14          3.81        -26.86        76.87 o
   6   4  14         21.91         24.94        73.13 o
   7   4  14         27.42         78.54        81.49 o
  -8   5  14         72.22       -100.79       100.79 o
  -7   5  14        181.46        168.90        79.28 o
  -6   5  14         66.19        141.01        72.84 o
  -5   5  14        314.38        332.35        61.76 o
  -4   5  14         34.75         21.24        52.28 o
  -3   5  14         50.65         51.76        67.08 o
  -2   5  14        533.29        474.55        62.42 o
  -1   5  14         58.35         81.22        63.49 o
   0   5  14         15.01         -6.87        48.45 o
   1   5  14        185.98        158.26        52.05 o
   2   5  14        112.81        107.96        57.26 o
   3   5  14        152.77         69.73        58.89 o
   4   5  14        109.43        104.91        97.01 o
   5   5  14        162.21        154.59        97.08 o
   6   5  14        247.76        231.55        64.71 o
  -7   6  14          5.31         15.63        94.54 o
  -6   6  14         26.29        -18.24        70.31 o
  -5   6  14         57.68        -57.06        57.06 o
  -4   6  14          0.43         68.83        53.81 o
  -3   6  14         20.00        -34.21        53.28 o
  -2   6  14         14.28        -23.49        49.29 o
  -1   6  14          3.85        -48.35        48.35 o
   0   6  14         12.28        -53.12        60.67 o
   1   6  14        107.61         66.67        63.38 o
   2   6  14         28.57        -53.90       106.81 o
   3   6  14          4.22         11.59        58.03 o
   4   6  14         48.51         -9.31        85.07 o
   5   6  14         16.93       -109.39       109.39 o
  -5   7  14        253.19        348.48       110.95 o
  -4   7  14        270.62        285.52        59.70 o
  -3   7  14         52.82        109.13        72.97 o
  -2   7  14         86.44        -21.18        98.03 o
  -1   7  14         22.31        -53.44        92.25 o
   0   7  14        238.76        321.03        88.98 o
   1   7  14         99.62        137.89        79.10 o
   2   7  14        134.54        101.36        91.03 o
   3   7  14        138.10        103.14       138.30 o
  -2   8  14        100.61        120.33       161.74 o
  -1   8  14         35.79       -107.83       107.83 o
 -10   1  15        115.39        -43.07        91.03 o
  -9   1  15        230.95        200.64        76.91 o
  -8   1  15        296.63        324.51        57.53 o
  -7   1  15         69.88        -16.83        48.54 o
  -6   1  15        582.09        625.25        59.10 o
  -5   1  15        118.94        171.15        48.26 o
  -4   1  15        100.09        116.82        46.47 o
  -3   1  15        154.15        164.94        45.04 o
  -2   1  15         57.44        106.98        42.69 o
  -1   1  15        247.38        265.77        44.80 o
   0   1  15        242.23        251.54        44.48 o
   1   1  15        209.77        277.01        53.70 o
   2   1  15        531.73        594.49        61.47 o
   3   1  15        234.23        312.45        57.01 o
   4   1  15        130.87        149.95        52.56 o
   5   1  15        106.27        141.42        91.42 o
   6   1  15        125.62        334.42        93.76 o
 -10   2  15         57.21       -132.05       132.05 o
  -9   2  15        242.28        161.72        66.43 o
  -8   2  15         93.93         41.70        51.37 o
  -7   2  15         45.14        -14.99        47.88 o
  -6   2  15         57.73         57.05        48.58 o
  -5   2  15        114.28         62.82        47.07 o
  -4   2  15        135.01        117.26        48.16 o
  -3   2  15        332.48        270.75        46.66 o
  -2   2  15        201.59        123.55        71.99 o
  -1   2  15        729.22        844.71        83.07 o
   0   2  15        288.78        365.06        71.68 o
   1   2  15        281.38        322.54        56.86 o
   2   2  15        227.93        331.69        58.02 o
   3   2  15        207.50        249.59        57.14 o
   4   2  15        325.04        391.20        61.08 o
   5   2  15        155.41        149.34       108.61 o
   6   2  15        101.89        218.39        66.64 o
   7   2  15        264.63        100.01       113.30 o
  -9   3  15       1102.19       1057.99       123.03 o
  -8   3  15       1286.03       1350.60       115.03 o
  -7   3  15       1369.01       1434.79        73.55 o
  -6   3  15       1995.48       1997.45        79.68 o
  -5   3  15       1510.73       1531.61        87.30 o
  -4   3  15       1873.14       1762.76        90.11 o
  -3   3  15       1660.32       1634.71        86.46 o
  -2   3  15       1593.15       1716.81        92.13 o
  -1   3  15       1424.87       1425.48        80.49 o
   0   3  15       1424.28       1535.84        82.79 o
   1   3  15        986.51       1036.44        72.68 o
   2   3  15        932.30       1054.16        74.38 o
   3   3  15        842.40        960.90        72.46 o
   4   3  15        557.01        638.92        78.40 o
   5   3  15        347.03        547.63        75.67 o
   6   3  15        399.55        570.40       113.27 o
   7   3  15        271.82        354.39        64.83 o
  -9   4  15         62.05         64.85        89.07 o
  -8   4  15         89.73        -74.53        74.53 o
  -7   4  15        101.73        124.81        62.78 o
  -6   4  15        582.64        488.75        68.89 o
  -5   4  15        119.18         46.49        58.58 o
  -4   4  15        379.25        352.46        66.32 o
  -3   4  15        256.92        251.25        67.32 o
  -2   4  15        374.70        362.73        62.37 o
  -1   4  15        257.74        352.31        61.74 o
   0   4  15        516.37        611.85        67.97 o
   1   4  15        577.28        677.17        89.44 o
   2   4  15        875.01        789.39        71.24 o
   3   4  15        265.05        395.52        83.39 o
   4   4  15        910.48        855.69       128.57 o
   5   4  15        451.01        467.99        67.49 o
   6   4  15        440.19        546.34       100.23 o
  -7   5  15       1734.91       1752.02       121.56 o
  -6   5  15       1629.54       1654.07        92.63 o
  -5   5  15       1508.81       1558.33        89.34 o
  -4   5  15       1943.09       1968.77        94.40 o
  -3   5  15       2212.82       2219.00        99.23 o
  -2   5  15       1471.52       1468.02        86.24 o
  -1   5  15       1361.55       1398.03        84.13 o
   0   5  15       1932.24       1827.23        91.96 o
   1   5  15       1028.16       1123.65       167.24 o
   2   5  15        942.64       1052.59        79.36 o
   3   5  15       1195.54       1169.14        83.47 o
   4   5  15       1247.46       1285.46       173.52 o
   5   5  15       1091.84        907.93       155.49 o
  -5   6  15        229.74        226.74        63.32 o
  -4   6  15        321.94        354.26        64.28 o
  -3   6  15        273.88        281.08        94.34 o
  -2   6  15       1064.73       1076.01       157.81 o
  -1   6  15         93.66        170.35        70.53 o
   0   6  15        794.64        792.33        76.01 o
   1   6  15        726.76        790.32        76.46 o
   2   6  15        544.10        615.57        94.69 o
   3   6  15        568.76        178.15       131.27 o
  -4   7  15       1853.35       2329.99       166.43 o
  -3   7  15       1339.31       1703.35       154.71 o
  -2   7  15       1657.64       1315.80       164.87 o
  -1   7  15       1319.68       1279.64       132.05 o
   0   7  15       1574.81       1419.72       190.65 o
   1   7  15       1444.71       1211.10       187.52 o
  -9   0  16        802.01        775.85       136.74 o
  -8   0  16        596.54        666.41        93.48 o
  -7   0  16        512.27        560.27        87.66 o
  -6   0  16       2897.00       2807.82       135.28 o
  -5   0  16       1925.24       1835.17       146.50 o
  -4   0  16       1408.63       1498.01       102.60 o
  -3   0  16       1989.76       2109.54       112.45 o
  -2   0  16       1893.45       1866.89       105.32 o
  -1   0  16       2154.20       2327.15       116.42 o
   0   0  16       2170.75       2277.01       111.29 o
   1   0  16       2023.30       2255.20       110.69 o
   2   0  16       3244.80       3184.79       196.12 o
   3   0  16        566.97        694.62       123.45 o
   4   0  16       1565.15       2031.52       162.52 o
   5   0  16       1125.68       1368.93       135.17 o
  -9   1  16        811.96        787.12        83.50 o
  -8   1  16       1369.29       1451.04        79.74 o
  -7   1  16       1226.45       1315.90        84.89 o
  -6   1  16       2427.16       2394.31       113.12 o
  -5   1  16        913.81        918.10        65.96 o
  -4   1  16       1683.47       1800.90        76.08 o
  -3   1  16       2036.10       2153.83       108.95 o
  -2   1  16       1646.45       1719.00        72.68 o
  -1   1  16       1014.29        990.18        73.81 o
   0   1  16       1846.88       1979.24        90.84 o
   1   1  16       1049.35       1194.36        75.73 o
   2   1  16       1000.02       1117.02        74.83 o
   3   1  16        696.37        763.70        67.78 o
   4   1  16       1262.75       1592.14       107.99 o
   5   1  16        523.84        614.92       114.08 o
  -9   2  16        814.02        709.47       121.11 o
  -8   2  16        580.82        655.81        76.46 o
  -7   2  16       1028.24       1099.29        72.79 o
  -6   2  16        748.77        736.47        64.58 o
  -5   2  16       1154.03       1291.05        98.00 o
  -4   2  16       1029.37       1093.05        66.30 o
  -3   2  16       1262.62       1489.02        85.47 o
  -2   2  16       1883.67       1784.07       107.79 o
  -1   2  16       1059.95       1244.69       110.50 o
   0   2  16       1029.19       1159.33        76.85 o
   1   2  16       1360.84       1446.32       107.75 o
   2   2  16       1089.92       1171.80        97.48 o
   3   2  16       1083.16       1313.39        91.88 o
   4   2  16        989.21        992.15       150.41 o
   5   2  16        915.72       1085.57       149.63 o
   6   2  16        888.85       1063.42       122.67 o
  -8   3  16        583.04        560.42        85.33 o
  -7   3  16        591.05        635.12        86.03 o
  -6   3  16        337.16        272.22        90.31 o
  -5   3  16        753.14        859.48       118.97 o
  -4   3  16        745.33        728.00        74.97 o
  -3   3  16        526.24        500.03        69.24 o
  -2   3  16        720.51        751.24        79.48 o
  -1   3  16        462.90        466.25        66.40 o
   0   3  16        835.35        841.43        74.30 o
   1   3  16        658.59        771.48        72.42 o
   2   3  16        547.25        603.08        67.95 o
   3   3  16        427.39        450.23        75.12 o
   4   3  16        189.02        345.12        74.53 o
   5   3  16        278.19        483.50        79.21 o
   6   3  16        248.74        428.18       122.67 o
  -7   4  16        220.57        351.61       110.95 o
  -6   4  16         64.24         61.63        62.91 o
  -5   4  16        165.29        166.96        63.69 o
  -4   4  16        384.04        444.34        68.81 o
  -3   4  16        562.63        646.78       108.62 o
  -2   4  16        403.11        474.42        74.07 o
  -1   4  16        620.23        707.09        73.88 o
   0   4  16        399.19        399.10        66.96 o
   1   4  16        335.06        384.66        67.28 o
   2   4  16        183.52        271.68        81.35 o
   3   4  16        353.27        560.65        98.45 o
   4   4  16        178.89        350.33       114.08 o
  -6   5  16         38.34        136.74        96.11 o
  -5   5  16        110.21        122.36        61.80 o
  -4   5  16        143.07         90.66        61.84 o
  -3   5  16          5.32         65.01        59.89 o
  -2   5  16        155.25        102.32       140.16 o
  -1   5  16        220.81        197.64        77.91 o
   0   5  16         49.83         59.71       105.05 o
   1   5  16        107.33         93.06        87.28 o
   2   5  16        177.68        296.48        75.04 o
  -4   6  16         17.21        159.40        95.32 o
  -3   6  16        142.44        318.01       103.92 o
  -2   6  16        109.73         39.85       131.27 o
  -1   6  16        119.02       -123.45       123.45 o
   0   6  16          2.76       -122.67       122.67 o
  -8   1  17         28.92         -3.86        78.64 o
  -7   1  17          3.93        -52.26        52.26 o
  -6   1  17          1.56        -49.23        49.23 o
  -5   1  17         59.53         82.00        52.10 o
  -4   1  17          1.05          6.85        47.92 o
  -3   1  17         48.81         25.24        48.35 o
  -2   1  17         53.90         67.35        57.64 o
  -1   1  17         54.82         37.74        56.28 o
   0   1  17         60.81        143.27        57.91 o
   1   1  17         21.40          7.15        55.76 o
   2   1  17          3.14         58.13        73.41 o
   3   1  17         51.28        173.94        76.48 o
   4   1  17          3.39        149.97        71.80 o
   5   1  17          0.06         41.41        90.64 o
  -8   2  17        368.19        419.00        85.42 o
  -7   2  17        387.09        364.51        77.08 o
  -6   2  17        272.72        294.85        59.08 o
  -5   2  17        647.02        601.88        76.26 o
  -4   2  17        583.14        621.31        75.73 o
  -3   2  17        853.55        912.40        78.59 o
  -2   2  17        617.11        730.13        98.43 o
  -1   2  17        650.81        604.21        69.97 o
   0   2  17        594.54        614.28        80.33 o
   1   2  17        318.61        414.67        63.52 o
   2   2  17        329.92        460.33        64.76 o
   3   2  17        383.63        505.92        65.79 o
   4   2  17        399.99        647.74       117.98 o
  -7   3  17        218.66        322.70       123.45 o
  -6   3  17        525.93        587.81       112.51 o
  -5   3  17        300.47        360.11        71.48 o
  -4   3  17        221.34        235.89        70.00 o
  -3   3  17        316.29        199.75        65.78 o
  -2   3  17        164.08        172.65        62.17 o
  -1   3  17        196.57        255.24        63.76 o
   0   3  17        137.19        143.21        61.22 o
   1   3  17         60.89        109.89        99.33 o
   2   3  17         84.42        127.96        90.29 o
   3   3  17         21.94        111.41        67.13 o
   4   3  17         61.20        162.52       104.70 o
  -6   4  17       1672.69       1844.77       167.99 o
  -5   4  17       1706.16       2229.20       181.27 o
  -4   4  17       1288.74       1372.18        89.50 o
  -3   4  17       1524.95       1751.31        96.27 o
  -2   4  17       1358.49       1390.94        88.41 o
  -1   4  17       1624.61       1751.77       105.34 o
   0   4  17       1331.38       1321.60       113.16 o
   1   4  17       1456.45       1529.03        92.25 o
   2   4  17       1464.36       1385.34       150.02 o
  -1   5  17         97.25        -44.54       128.92 o
   0   5  17        565.27        431.31       146.11 o
  -6   0  18       1731.32       1940.88       168.77 o
  -5   0  18       3678.97       3732.75       156.52 o
  -4   0  18       1702.66       1724.13       116.99 o
  -3   0  18       2165.74       2368.88       125.91 o
  -2   0  18       2073.06       2103.72       220.73 o
  -1   0  18       2258.26       2297.96       192.21 o
   0   0  18       1990.13       2460.48       197.68 o
   1   0  18       1829.54       2178.41       189.87 o
   2   0  18       1700.57       2092.46       182.06 o
   3   0  18       1456.58       1918.22       172.68 o
  -6   1  18        246.28        247.89       143.77 o
  -5   1  18        124.52        135.87        60.41 o
  -4   1  18          9.97          5.72        62.76 o
  -3   1  18         37.07         69.88        63.85 o
  -2   1  18         58.53        102.42        63.46 o
  -1   1  18          2.76         16.54        63.51 o
   0   1  18         10.86         30.42        62.42 o
   1   1  18          3.70         44.59        77.30 o
   2   1  18          1.63        -39.87        72.94 o
   3   1  18         26.37        203.93       111.73 o
  -5   2  18       1244.05       1086.86       138.30 o
  -4   2  18       1184.45       1387.04       110.72 o
  -3   2  18       1260.76       1281.61        89.06 o
  -2   2  18       1245.11       1287.87       116.07 o
  -1   2  18       1449.66       1537.66        89.45 o
   0   2  18        933.40       1024.04        80.75 o
   1   2  18       1207.48       1397.42       113.72 o
   2   2  18       1113.25       1087.62        98.07 o
   3   2  18        960.62       1093.89       145.33 o
  -3   3  18         80.80        213.31       103.92 o
  -2   3  18         65.91        -27.50       138.30 o
  -1   3  18         34.88         48.20        75.83 o
   0   3  18          5.36        -72.40        72.90 o
   1   3  18          7.75        192.96       221.90 o
   2   3  18          4.12         60.36       122.67 o
  -3   1  19          0.10         55.48        89.86 o
  -2   1  19          6.76        -10.94        89.86 o
  -1   1  19          4.12        285.97        92.98 o
                                                
