# Supplementary material for: Crystal structure of poly[μ2-aqua-aqua­(μ2-4-nitro-2,5,6-trioxo-1,2,5,6-tetra­hydro­pyridin-3-olato)hemi-μ4-oxalato-barium(II)]
Source: Acta Crystallogr E Crystallogr Commun. 2015 Apr 9;71(Pt 5):459–62. doi: 10.1107/S2056989015006520 (PMC4420117; doi:10.1107/S2056989015006520)
Supplement: Supplementary file 3 [file e-71-00459-Isup3.mol]

ChemWindow
 23 25  0  0  0  0  0  0  0  0  1 V2000
    6.0946    7.6106    0.0000 O   0  0  0  0  0  0  0  0  0  0  0  0
    4.2357    9.2199    0.0000 O   0  0  0  0  0  0  0  0  0  0  0  0
    3.2734    7.5532    0.0000 O   0  0  0  0  0  0  0  0  0  0  0  0
    4.2357    8.1087    0.0000 C   0  0  0  0  0  0  0  0  0  0  0  0
    5.0214    7.3231    0.0000 C   0  0  0  0  0  0  0  0  0  0  0  0
    4.7338    6.2498    0.0000 O   0  0  0  0  0  0  0  0  0  0  0  0
    3.6606    5.9622    0.0000 Ba  0  0  0  0  0  0  0  0  0  0  0  0
    4.2161    5.0000    0.0000 O   0  0  0  0  0  0  0  0  0  0  0  0
    5.2894    3.6013    0.0000 O   0  0  0  0  0  0  0  0  0  0  0  0
    4.2161    3.8888    0.0000 N   0  0  0  0  0  0  0  0  0  0  0  0
    2.2916    5.0000    0.0000 O   0  0  0  0  0  0  0  0  0  0  0  0
    0.3671    3.8888    0.0000 O   0  0  0  0  0  0  0  0  0  0  0  0
    4.2161    1.6666    0.0000 O   0  0  0  0  0  0  0  0  0  0  0  0
    2.2916    0.5555    0.0000 O   0  0  0  0  0  0  0  0  0  0  0  0
    1.3294    2.2222    0.0000 N   0  0  0  0  0  0  0  0  0  0  0  0
    1.3294    3.3333    0.0000 C   0  0  0  0  0  0  0  0  0  0  0  0
    2.2916    3.8888    0.0000 C   0  0  0  0  0  0  0  0  0  0  0  0
    3.2539    3.3333    0.0000 C   0  0  0  0  0  0  0  0  0  0  0  0
    3.2539    2.2222    0.0000 C   0  0  0  0  0  0  0  0  0  0  0  0
    2.2916    1.6666    0.0000 C   0  0  0  0  0  0  0  0  0  0  0  0
    2.1875    7.7083    0.0000 O   0  0  0  0  0  0  0  0  0  0  0  0
    1.7291    6.7083    0.0000 O   0  0  0  0  0  0  0  0  0  0  0  0
    1.6875    5.6666    0.0000 O   0  0  0  0  0  0  0  0  0  0  0  0
 23  7  1  0
 22  7  1  0
 21  7  1  0
  3  7  1  0
  5  1  2  0
  4  2  1  0
  4  3  2  0
  5  4  1  0
  6  5  1  0
  7  6  1  0
 11  7  1  0
  8  7  1  0
 10  8  1  0
 10  9  2  0
 18 10  1  0
 17 11  2  0
 16 12  2  0
 19 13  2  0
 20 14  2  0
 20 19  1  0
 19 18  1  0
 18 17  1  0
 17 16  1  0
 16 15  1  0
 15 20  1  0
M  END
